# Supplementary material for: Cell-type-specific profiling of loaded miRNAs from Caenorhabditis elegans reveals spatial and temporal flexibility in Argonaute loading
Source: Nat Commun. 2021 Apr 13;12:2194. doi: 10.1038/s41467-021-22503-7 (PMC8044110; doi:10.1038/s41467-021-22503-7)
Supplement: Supplementary file 2 — Supplementary Data 1 [file 41467_2021_22503_MOESM2_ESM.xlsx]

## Sheet: edgeR_merged_annotation_known_w
miRBase22	seq	intestine_N2_ALG1_logFC	intestine_N2_ALG1_pvalue	neuron_N2_ALG1_logFC	neuron_N2_ALG1_pvalue	muscle_N2_ALG1_logFC	muscle_N2_ALG1_pvalue	intestine_N2_ALG2_logFC	intestine_N2_ALG2_pvalue	neuron_N2_ALG2_logFC	neuron_N2_ALG2_pvalue	muscle_N2_ALG2_logFC	muscle_N2_ALG2_pvalue	A-284-1_intestine_ALG1	A-284-2_intestine_ALG1	A-286-1_neuron_ALG1	A-286-2_neuron_ALG1	A-290-1_muscle_ALG1	A-290-2_muscle_ALG1	A-285-1_intestine_ALG2	A-285-2_intestine_ALG2	A-287-1_neuron_ALG2	A-287-2_neuron_ALG2	A-291-1_muscle_ALG2	A-291-2_muscle_ALG2	A-N2-1	A-N2-2	seqID	Pos_Info	Target
cel-let-7-3p	CTATGCAATTTTCTACCTTACC	3.99307	3.24e-05	2.99294	0.226833	-0.182725	0.925879	0.582768	0.724849	0.782254	0.733964	0.496238	0.841211	12.5	4.42	7.94	0	0.53	0.31	0.96	0.74	0	2.31	2	0.23	1.14	0	S00616399	X:14744212:let-7:noncoding	mex-3;C53D5.1;zfh-2;hmbx-1;gsa-1;Y73E7A.8;F32B5.6;pop-1;Y71F9AL.9;ccb-1
cel-let-7-5p	TGAGGTAGTAGGTTGTATAGTT	1.6515	0.228935	-0.024968	0.970745	0.756155	0.490197	0.516565	0.80842	-0.198436	0.945829	0.87159	0.737933	109409	122105	51022.3	10538.5	52042.8	50010.2	36328.7	59229.8	46434.3	18878.9	85294.6	52296.2	43784.2	44379.5	S00107433	X:14744255:let-7:noncoding	mex-3;C53D5.1;zfh-2;hmbx-1;gsa-1;Y73E7A.8;F32B5.6;pop-1;Y71F9AL.9;ccb-1
cel-lin-4-5p	TCCCTGAGACCTCAAGTGTGA	-0.217933	0.739665	0.901377	0.399385	0.558541	0.403956	0.178615	0.836639	-0.313119	0.714335	0.380348	0.776728	144.44	164.92	158.59	455.8	270.38	165.05	292.65	110.19	179.79	123.11	257.19	198.13	247.59	157.85	S00676816	II:5902289:F59G1.10:noncoding	gsa-1;Y23H5B.7;F32B5.6;R12E2.1;gcy-28;Y119C1B.1;let-502;smg-1;C48B6.3;glb-18
cel-lsy-6-3p	TTTTGTATGAGACGCATTTCGA	-1.39436	0.0946502	0.949539	0.577937	-2.31066	0.0144988	-0.582438	0.506187	2.5452	0.00277401	-1.72765	0.261498	2.29	2.72	18.49	3.15	1.75	0.41	5.57	2.69	31.28	45.88	2	1.78	6.23	10.78	S01090212	V:10647301:lsy-6:noncoding	nlp-40;sesn-1;mex-3;ptr-11;rnp-8;otub-2;Y65B4BL.4;acs-13;wwp-1;grl-16
cel-miR-1-3p	TGGAATGTAAAGAAGTATGTA	-0.895528	0.344441	-2.11241	0.0097991	4.31519	0.00162893	-0.324506	0.831691	-2.12051	0.245197	3.60935	0.222808	4669.13	5780.51	3435.14	343.7	153945	162779	8975.64	5740.67	2910.35	1643.62	178632	79800.4	11499.6	11753.8	S00132135	I:6172697:T09B4.14:noncoding	rcor-1;sesn-1;mex-3;marc-4;ztf-3;otub-2;acs-13;wwp-1;grl-16;Y65B4A.2
cel-miR-1-5p	CATACTTCCTTACATGCCCATA	-0.339004	0.769257	-0.643404	0.827763	0.959177	0.350099	0.740717	0.490943	-7.19935	0.0355405	3.96841	0.00844294	1.03	1.47	1.69	0	2.72	2.35	2.09	2.69	0	0	38.96	16.26	1.65	2.33	S00615465	I:6172737:T09B4.14:noncoding	rcor-1;sesn-1;mex-3;marc-4;ztf-3;otub-2;acs-13;wwp-1;grl-16;Y65B4A.2
cel-miR-1018	AGAGAGATCATTGGACTTACAG	0.145658	0.823735	0.426696	0.755804	-1.04939	0.139484	-0.291129	0.711097	0.713882	0.366321	-1.76809	0.188995	46.08	16.22	56.49	8.43	13.32	9.31	25.96	18.1	49.34	46.72	13.89	5.11	33.95	34.39	S00687159	X:1879513:mir-1018:noncoding	nlp-40;rcor-1;Y48G1C.6;mex-3;bli-3;xpo-2;rnp-8;otub-2;Y65B4BL.4;acs-13
cel-miR-1020-3p	ATTATTCTGTGACACTTTCAG	2.30333	0.0216384	-2.9737	0.419915	-6.19249	0.0470291	3.02835	0.00292424	-6.3875	0.167372	0.092507	0.967293	4.24	4.2	0.17	0	0	0	3.92	8.54	0	0	1.4	0.62	1.14	0.87	S01168271	III:10047766:mir-1020:noncoding	homt-1;nlp-40;sesn-1;pgs-1;Y48G1C.6;rab-11.1;col-45;bli-3;F56C11.3;marc-4
cel-miR-1022-5p	AAGATCATTGTTAGGACGCCATC	-1.47934	0.026345	1.95147	0.0573368	-1.61322	0.0173914	-0.55144	0.521485	2.62979	0.0219597	-1.27624	0.339623	58.46	92.55	1207.82	161.94	62.58	49.9	142.67	122.35	1240.95	1392.87	138.27	55.05	226.1	292.77	S00510746	X:6435498:mir-1022:noncoding	rab-11.1;tol-1;Y65B4A.1;Y18H1A.1;Y18H1A.2;pif-1;gpa-16;smg-2;Y48G8AR.2;spe-15
cel-miR-124-3p	TAAGGCACGCGGTGAATGCCA	-1.24938	0.273283	3.6661	0.0342285	-7.52317	0.000645177	-0.795266	0.484943	3.33441	0.000360161	-1.27256	0.501671	0.92	0.91	26.94	22.7	0	0	2.26	0.28	19.81	26.83	1.19	0.7	3.18	1.75	S00555613	IV:11871818:mir-124:noncoding	Y48G1C.1;rab-11.1;bli-3;xpo-2;Y48G1A.4;rnp-8;wwp-1;zfh-2;gsa-1;src-1
cel-miR-124-5p	GCATGCACCCTAGTGACTTTAGT	-4.74198	0.236821	1.88471	0.581471	-4.73021	0.271865	-0.496244	0.877848	2.63197	0.226615	-5.27247	0.247733	0	0	1.94	0	0	0	0.17	0.19	1.94	1.68	0	0	0	0.97	S00658481	IV:11871777:mir-124:noncoding	Y48G1C.1;rab-11.1;bli-3;xpo-2;Y48G1A.4;rnp-8;wwp-1;zfh-2;gsa-1;src-1
cel-miR-1817	TAGCCAATGTCTTCTCTATCATG	-4.38494	6.08e-08	-7.35389	0.000605906	-11.1105	2.21e-15	-2.1328	0.00994887	-4.97747	6.63e-07	-2.04696	0.133698	1.38	1.13	0.25	0	0	0	1.22	9.38	0	1.79	16.37	1.47	35.48	25.26	S01053426	I:10869454:mir-1817:noncoding	nlp-40;rcor-1;R119.5;sago-2;pif-1;gpa-16;Y95B8A.2;Y34D9A.3;gsa-1;smg-2
cel-miR-1819-3p	TGGAATGATTGAGCTTGATGGA	-1.27454	0.0559034	-1.09285	0.439998	-0.544806	0.424482	-0.926042	0.242473	-2.21956	0.00782245	-0.536043	0.6771	12.38	20.64	7.6	26.68	27.52	17.28	25.08	15.13	12.82	4.74	26.53	24.78	51.5	40.7	S01015519	X:16208026:mir-1819:noncoding	rcor-1;sesn-1;mex-3;marc-4;ztf-3;otub-2;acs-13;wwp-1;grl-16;Y65B4A.2
cel-miR-1820-3p	AACCATTGTAAACAATCAAAGA	0	1	0	1	0	1	0	1	0	1	0	1	0	0	0	0	0	0	0	0	0	0	0	0	0	0	S01097083	IV:7767547:mir-1820:noncoding	nlp-40;sesn-1;mex-3;bli-3;F56C11.3;ztf-3;C53D5.1;Y48G1A.4;mbtr-1;rnp-8
cel-miR-1820-5p	TTTTGATTGTTTTTCGATGATGTTCG	-1.2021	0.0666878	-0.0915329	0.942879	0.621132	0.351111	0.241318	0.76336	-0.99051	0.212957	0.195614	0.879028	21.67	28.81	29.89	69.02	75.46	70.76	96.16	36.48	43.42	15.47	117.14	37.55	66.12	74.7	S01198890	IV:7767508:mir-1820:noncoding	nlp-40;sesn-1;mex-3;bli-3;F56C11.3;ztf-3;C53D5.1;Y48G1A.4;mbtr-1;rnp-8
cel-miR-1821-3p	TGAGGTCTTATAGTTAGGTAGA	-0.467678	0.503135	3.96404	0.00241189	-1.82683	0.0215193	-0.024836	0.975124	3.47189	0.000105993	-1.63922	0.241007	8.83	12.25	368.69	11.58	4.47	2.25	13.67	13.09	178.04	155.94	9.51	2.09	18.44	15.64	S01078056	V:3042573:mir-1821:noncoding	mex-3;zfh-2;hmbx-1;R06A10.4;Y92H12BR.3;Y73E7A.8;F32B5.6;pop-1;Y71F9AL.9;bam-2
cel-miR-1822-3p	GAGCTGCCCTCAGAAAAACTCT	-2.42649	0.343112	-3.45488	0.404311	-5.80732	0.114508	-1.15525	0.590432	-6.10491	0.232669	-1.148	0.7008	0	0.23	0.08	0	0	0	0.61	0	0	0	0.86	0	1.27	0	S00264210	II:6015612:mir-1822:noncoding	wwp-1;zfh-2;Y95B8A.6;ubc-3;icp-1;Y71F9AL.9;lpd-3;unc-73;snf-1;ppw-2
cel-miR-1822-5p	AGTTTCTCTGGGAAAGCTATCGGC	-6.52213	0.0166911	-6.61623	0.123269	-6.51857	0.0207798	-1.30867	0.431687	-6.70727	0.102553	-3.62592	0.223742	0	0	0	0	0	0	0.87	0	0	0	0.22	0	1.4	1.17	S00880656	II:6015575:mir-1822:noncoding	wwp-1;zfh-2;Y95B8A.6;ubc-3;icp-1;Y71F9AL.9;lpd-3;unc-73;snf-1;ppw-2
cel-miR-1824-5p	TGGCAGTGTTTCTCCCCCAACTT	3.36878	0.385054	7.23127	0.0921907	0	1	0	1	0	1	4.57049	0.30878	0	0.23	0.93	2.13	0	0	0	0	0	0	0.38	0.08	0	0	S00435986	I:13513989:mir-1824:noncoding	rab-11.1;otub-2;Y65B4A.8;Y95B8A.6;cutl-20;F32B5.6;rnp-6;inx-21;larp-5;unc-57
cel-miR-1828	ACTGGAAGCATTTAAGTGATAGT	3.96863	0.305404	5.89255	0.198302	0	1	4.33591	0.310426	5.79422	0.26316	6.32915	0.175434	0.34	0	1.1	0	0	0	0.09	0.28	1.17	0	0.38	0.7	0	0	S00270571	I:10600525:mir-1828:noncoding	rcor-1;Y48G1C.5;rpl-7;F53G12.8;sago-2;hgap-1;Y18H1A.9;zfh-2;glrx-10;aps-3
cel-miR-1829a-3p	CAACCATTGGAATTTCTCTATT	0.217096	0.902113	-1.75116	0.652615	-0.771706	0.736232	-0.458457	0.836824	-5.63761	0.28101	-0.337672	0.908194	0.57	0.68	0.25	0	0	0.51	0	0.65	0	0	0.76	0.23	0.51	0.87	S00375844	X:15588332:mir-1829.1:noncoding	nlp-40;rab-11.1;acs-13;grl-16;R06A10.4;herc-1;set-29;spe-15;egl-30;W03F11.1
cel-miR-1829a-5p	AAGGGGACTTCTAATTGTTTGTA	2.38708	0.000435945	-2.27244	0.164071	1.71439	0.0125847	-0.221981	0.777683	-2.0582	0.0167522	0.524863	0.683763	56.63	206.2	8.53	0	44.52	88.45	18.81	19.49	4.66	7.16	37.34	30.97	22	42.84	S00509230	X:15588370:mir-1829.1:noncoding	nlp-40;rab-11.1;acs-13;grl-16;R06A10.4;herc-1;set-29;spe-15;egl-30;W03F11.1
cel-miR-1829b-3p	CAACCACTGGAATTTCTCTATT	3.42639	0.378258	0	1	0	1	0	1	0	1	6.55026	0.141672	0.23	0	0	0	0	0	0	0	0	0	0	1.01	0	0	S00989736	X:14977178:mir-1829.2:noncoding;X:15236385:mir-1829.3:noncoding;X:15237190:piki-1:intron	rcor-1;sesn-1;bli-3;ztf-3;sago-2;Y65B4A.8;Y18H1A.4;hmbx-1;smg-2;Y71G12B.18
cel-miR-1829b-5p	AAGCGATCTTCTAGATGGTTGTA	-0.960337	0.158594	-1.99387	0.220944	1.26938	0.0641269	-0.529923	0.502421	-1.13467	0.170094	2.13001	0.111813	12.72	10.78	3.97	6.39	39.7	50.92	9.41	19.22	6.6	15.15	86.51	95.23	28.1	26.32	S00289486	X:14977141:mir-1829.2:noncoding	rcor-1;sesn-1;bli-3;ztf-3;sago-2;Y65B4A.8;Y18H1A.4;hmbx-1;smg-2;Y71G12B.18
cel-miR-1829c-5p	AAGCGAAATTCAAGATGGTTGTA	0.813235	0.223289	-1.82979	0.287146	0.688924	0.328493	0.435049	0.581623	-1.28439	0.138867	0.915409	0.483055	24.53	33.23	7.68	0	13.76	29.45	17.94	23.02	9.32	4.52	25.4	29.89	20.98	17.29	S00897930	X:15236423:mir-1829.3:noncoding	sesn-1;rab-11.1;bli-3;ztf-3;sago-2;Y65B4A.8;zfh-2;gpa-16;smg-2;Y92H12BR.2
cel-miR-1830-3p	CCTAGGAAATGAGAAAACTCGGC	5.90324	1.76e-07	1.96643	0.654273	2.5123	0.363701	4.70772	0.00137476	2.81389	0.527874	-0.626332	0.865789	8.6	6.24	0.68	0	0	1.02	4.44	1.3	0	1.37	0.16	0	0	0.29	S00553697	II:4371860:mir-1830:noncoding	mex-3;mbtr-1;Y65B4BL.1;aps-3;ubc-3;tub-2;abt-2;Y54E10BR.2;mrpl-17;F28H1.1
cel-miR-1830-5p	CGAGGTTTCACGTTTTCTAGGCC	6.5989	0.00979564	3.31654	0.45866	0	1	2.3636	0.575688	0	1	0	1	1.38	0.91	0.17	0	0	0	0.09	0	0	0	0	0	0	0	S00507335	II:4371907:mir-1830:noncoding	mex-3;mbtr-1;Y65B4BL.1;aps-3;ubc-3;tub-2;abt-2;Y54E10BR.2;mrpl-17;F28H1.1
cel-miR-1832a-3p	TGGGCGGAGCGAATCGATGAT	1.77186	0.484076	5.66271	0.0230102	6.72364	1.46e-10	2.17843	0.360036	2.56364	0.447793	4.26822	0.0453592	0.57	0.57	4.48	11.21	16.83	13.29	0.26	1.02	0.78	1.16	0	4.26	0.13	0.29	S00515560	II:4284521:C01F1.6:intron;III:11829311:mir-1832.1:noncoding;IV:2794146:atln-1:intron	NIL
cel-miR-1832a-5p	CAGCGATTCGAACTCCGCCCACT	0.338924	0.699553	-0.765581	0.752205	1.15841	0.185689	0.0189548	0.984674	1.42807	0.168135	1.40372	0.343344	4.59	2.61	2.79	0	4.56	5.93	2.7	2.51	1.07	14.31	5.57	7.59	2.29	5.34	S00195814	III:11829270:mir-1832.1:noncoding;III:2864856:F56F11.4:intron	NIL
cel-miR-2-3p	TATCACAGCCAGCTTTGATGTGC	-1.59964	0.0154132	2.55579	0.0193767	2.92512	7.31e-05	0.667249	0.427598	2.86356	0.00608569	2.76517	0.064006	34.85	30.17	636.38	377.33	606.94	624.08	244.05	68.79	581.92	929.77	596.19	628.75	131.23	95.29	S00982514	I:9372805:mir-2:noncoding	NIL
cel-miR-2-5p	CATCAAAGCGGTGGTTGATGTG	-0.601109	0.501676	4.88848	0.0011399	5.45064	1.46e-11	1.16737	0.180273	3.05703	0.000545422	4.63328	0.00195429	2.52	2.38	34.37	172.22	127	140.5	9.32	6.68	40.02	24.62	68.46	93.37	5.09	3.5	S00278653	I:9372846:mir-2:noncoding	NIL
cel-miR-2208a-5p	AAGTGTACCCGAATCTGATATCC	0.687868	0.727464	-5.18007	0.305318	-5.0837	0.242855	-2.95853	0.42185	-5.36435	0.288426	-5.63513	0.237636	0.11	1.13	0	0	0	0	0.09	0	0	0	0	0	0.76	0	S00187942	IV:1021794:mir-2208.1:noncoding	sesn-1;C53D5.1;Y65B4BL.1;Y65B4A.8;zfh-2;madf-6;Y92H12A.5;Y92H12A.2;src-1;ubc-3
cel-miR-2209a-3p	AGAGATCAGCGGTTACACTACA	-0.110696	0.869754	-4.45243	0.0240509	-5.60385	1.32e-08	-1.46909	0.0738091	-2.73775	0.00324007	-2.19003	0.119848	16.51	16.67	1.35	0	0.09	0.51	3.75	7.98	2.04	3.58	9.02	1.32	23.27	18.36	S00504229	IV:1027164:mir-2209.1:noncoding	NIL
cel-miR-2210-3p	TAAAGTCGATTGCTCTACCCAC	2.4504	0.000395354	-2.33969	0.244828	1.7676	0.0150626	0.75301	0.352571	-0.722379	0.439068	1.48711	0.267182	43.1	55.8	2.87	0.09	20.25	30.06	13.06	14.3	5.15	5.68	18.37	25.39	8.14	15.35	S00869187	IV:10914678:mir-2210:noncoding	nlp-40;rcor-1;sesn-1;pgs-1;bli-3;Y48G1A.4;mbtr-1;W04C9.2;acs-13;Y18H1A.4
cel-miR-2210-5p	AGGCAGATCAATCAATTTTTAGG	2.93856	0.00262555	-2.31379	0.52096	2.34489	0.0326574	1.45386	0.243918	-1.78887	0.584338	0.503147	0.821187	4.24	7.15	0.25	0	4.03	2.25	0.78	3.06	0.49	0	0.59	1.24	1.53	0	S00276895	IV:10914640:mir-2210:noncoding	nlp-40;rcor-1;sesn-1;pgs-1;bli-3;Y48G1A.4;mbtr-1;W04C9.2;acs-13;Y18H1A.4
cel-miR-2211-3p	TCAGGTAGAATTTAGAGGAGAAA	-3.55576	0.383902	-1.14966	0.799092	-3.53801	0.425994	-3.5706	0.424297	1.53988	0.728175	-1.45422	0.698634	0	0	0.08	0	0	0	0	0	0.68	0	0.11	0	0	0.39	S00568460	I:9447421:mir-2211:noncoding	aps-3;mab-20;abt-2;K09H9.2;zip-4;Y47G6A.21;hcp-4;C50F2.2;tufm-2;cdc-6
cel-miR-2217a-3p	TCGACCCTTGTGCCTGTTTCGGT	1.55926	0.630689	1.16409	0.796516	3.2416	0.10644	1.63292	0.611515	-3.77297	0.420527	1.20994	0.777293	0	0.79	0.34	0.19	0.88	1.02	0.09	0.65	0	0	0.05	0.39	0.25	0	S01226633	Intergenic;IV:5280097:mir-2217.1:noncoding	NIL
cel-miR-2217b-3p	TTGACCCTTGTGCTTGTTTCGGC	4.85071	0.206256	0	1	3.32146	0.430772	4.09711	0.340185	0	1	5.42037	0.275621	0	0.68	0	0	0.18	0	0.35	0	0	0	0.16	0.39	0	0	S00300940	X:17608288:mir-2217.2:noncoding;IV:14452463:mir-2217.4:noncoding;IV:15799074:mir-2217.5:noncoding	NIL
cel-miR-2220-3p	TCAATTGTTTGTGGACTTACAG	-0.679457	0.772608	-0.228368	0.947422	-1.49008	0.611989	-0.831858	0.749058	0.888277	0.747189	1.5596	0.4901	0.57	0	0.68	0	0.26	0	0.52	0	1.75	0	4.32	0	0.51	0.68	S00393182	X:1873884:mir-2220:noncoding	Y48G1C.6;mex-3;bli-3;ptr-11;xpo-2;rnp-8;otub-2;tol-1;icd-2;grl-16
cel-miR-228-3p	GCGGATCATACGGTACCATAGC	-0.590712	0.43803	-2.42712	0.244453	-2.79707	0.00297416	0.104485	0.899539	-0.980672	0.316882	-2.41834	0.118631	7.91	2.5	2.45	0	1.14	0.72	10.54	5.57	6.6	1.37	3.78	0.31	8.27	11.66	S01241254	IV:5562103:mir-228:noncoding	Y48G1A.4;mbtr-1;tol-1;cutl-13;acs-13;grl-16;Y65B4A.2;Y95B8A.2;cutl-20;Y92H12BR.3
cel-miR-228-5p	AATGGCACTGCATGAATTCACGG	-0.974687	0.220236	-1.59237	0.0805855	-2.33218	0.00270319	0.153592	0.899632	-0.542211	0.684672	-1.99323	0.224399	1036.29	1341.12	924.67	412.44	489.49	272.01	3271.29	1732.41	2432.66	848.64	815.18	423.12	2940.9	2512.48	S00786259	IV:5562062:mir-228:noncoding	Y48G1A.4;mbtr-1;tol-1;cutl-13;acs-13;grl-16;Y65B4A.2;Y95B8A.2;cutl-20;Y92H12BR.3
cel-miR-229-3p	AGAAAGGTATCGGGTGTCATAG	0.903975	0.188052	-2.7809	0.160384	4.21919	2.41e-08	0.363353	0.651726	-2.04208	0.0371513	2.89248	0.0357794	20.63	19.96	2.62	0	182.12	150.22	9.75	15.13	2.62	2.63	23.5	95.77	10.55	17.19	S00289800	III:2172560:mir-229:noncoding	col-45;C53D5.1;tol-1;wwp-1;zfh-2;smg-2;Y48G8AL.13;src-1;Y73E7A.8;egl-30
cel-miR-229-5p	AATGACACTGGTTATCTTTTCCATCG	1.42388	0.0312815	-2.46882	0.0839387	0.980918	0.142186	0.543481	0.503147	-1.61434	0.0454823	1.07313	0.412927	170.23	158.11	12.41	6.86	97.72	100.72	88.49	80.95	23.31	18.62	89.86	131.15	84.05	54.59	S01162635	III:2172484:mir-229:noncoding	col-45;C53D5.1;tol-1;wwp-1;zfh-2;smg-2;Y48G8AL.13;src-1;Y73E7A.8;egl-30
cel-miR-230-3p	GTATTAGTTGTGCGACCAGGAGA	-0.427479	0.514157	-1.48474	0.209121	-2.42929	0.000496703	0.696459	0.432139	-0.112414	0.895932	-2.25145	0.0983609	118.53	148.93	86.72	22.88	33.92	20.86	398.03	170.99	238.17	104.8	25.18	38.79	234.36	180	S00695713	X:5803974:mir-230:noncoding	pgs-1;col-45;R119.1;rnp-8;taf-4;tol-1;Y65B4BL.3;Y65B4BL.4;Y65B4BL.1;psf-3
cel-miR-230-5p	ACTTGGTCGGCGATTTAATATTA	-1.56873	0.0266551	-2.37248	0.027134	-3.45525	3.83e-06	-0.405041	0.678416	-1.35058	0.17742	-2.78218	0.0613862	211.15	216.19	203.68	0.37	59.07	36	385.49	497.48	331.7	179.3	74.89	89.19	789.17	703.18	S01118793	X:5803930:mir-230:noncoding	pgs-1;col-45;R119.1;rnp-8;taf-4;tol-1;Y65B4BL.3;Y65B4BL.4;Y65B4BL.1;psf-3
cel-miR-231-3p	TAAGCTCGTGATCAACAGGCAGAA	-0.436106	0.659173	-1.27195	0.635197	3.20779	6.85e-05	0.413115	0.676129	-0.469506	0.742608	3.38013	0.0202802	2.29	1.36	1.69	0	13.5	24.44	5.05	1.11	0.68	2.74	46.09	14.4	1.27	5.83	S00866760	III:7545095:mir-231:noncoding	C53D5.1;otub-2;Y18H1A.4;gpa-16;R06A10.4;Y92H12BR.3;src-1;Y71G12B.18;W03F11.1;icp-1
cel-miR-231-5p	CTGACTGTTTCAAAAGCTTGTA	2.54985	0.500907	3.8536	0.403743	5.22929	0.202273	4.64506	0.270018	0	1	7.87703	0.0176864	0.11	0	0.25	0	0	0.72	0.52	0	0	0	3.51	1.01	0	0	S01132826	III:7545138:mir-231:noncoding	C53D5.1;otub-2;Y18H1A.4;gpa-16;R06A10.4;Y92H12BR.3;src-1;Y71G12B.18;W03F11.1;icp-1
cel-miR-232-3p	TAAATGCATCTTAACTGCGGTGA	-1.8169	0.0133755	0.190005	0.900119	-2.79208	0.00072626	0.15084	0.848508	1.28244	0.111203	-1.19705	0.377984	2.87	6.58	28.04	3.89	2.37	1.53	19.07	15.22	50.61	31.04	14.48	3.33	18.82	21.47	S01085095	IV:10994206:mir-232:noncoding	rcor-1;sesn-1;rab-11.1;ztf-3;R119.1;rnp-8;R119.5;W04C9.4;cutl-13;deps-1
cel-miR-233-3p	TTGAGCAATGCGCATGTGCGGGA	-0.476021	0.472687	2.75248	0.028659	-1.6304	0.0255986	0.648871	0.410824	2.50518	0.00346151	-0.057694	0.96427	16.05	23.48	184.01	140.26	5.78	8.69	61.49	19.4	138.51	164.99	70.08	4.88	20.85	53.33	S00437218	X:12078624:mir-233:noncoding	homt-1;marc-4;C53D5.1;deps-1;acs-13;grl-16;gsa-1;R06A10.4;dyb-1;Y92H12A.5
cel-miR-233-5p	TCGCCCATCCCGTTGCTCCAATA	2.54985	0.500907	7.26508	0.09074	5.30707	0.190085	4.09711	0.340185	7.43715	0.0159219	4.39926	0.325667	0.11	0	2.87	0	0.35	0.41	0.35	0	0.68	3.16	0	0.23	0	0	S00880461	X:12078666:mir-233:noncoding	homt-1;marc-4;C53D5.1;deps-1;acs-13;grl-16;gsa-1;R06A10.4;dyb-1;Y92H12A.5
cel-miR-234-3p	TTATTGCTCGAGAATACCCTT	-1.21771	0.127009	5.1014	0.000172451	-1.19851	0.157141	0.34527	0.675243	6.07499	7.9e-08	-1.46384	0.321969	3.9	2.72	384.73	68	3.59	1.94	11.41	7.15	582.11	478.14	6.11	1.08	8.65	10.39	S00062001	II:14466298:C13B4.6:noncoding	col-45;bli-3;mbtr-1;rnp-8;cutl-13;Y65B4BL.1;zfh-2;Y95B8A.2;mig-1;hmbx-1
cel-miR-235-3p	TATTGCACTCTCCCCGGCCTGA	-3.14198	0.00368134	-3.41841	3.17e-05	-3.62777	0.00030401	-1.21203	0.478699	-2.25125	0.316967	-3.15722	0.156532	1868.87	2732.71	2881.6	307.57	1351.04	1333.96	4785.3	10915.5	4238.34	4574.57	2002.05	2125.96	25361.6	22104.1	S00469278	I:6162327:mir-235:noncoding	homt-1;col-45;ptr-11;W04C9.2;acs-13;Y65B4BL.1;zfh-2;hmbx-1;gsa-1;smg-2
cel-miR-236-3p	TAATACTGTCAGGTAATGACGCT	1.60709	0.0492695	-2.66034	0.010816	-4.16343	1.29e-07	0.652242	0.55249	-1.81265	0.0932871	-2.01432	0.181121	2809.78	3126.4	250.89	6.48	47.15	42.03	1012.33	1772.05	260.31	315.68	546.97	85.24	1225.09	1056.48	S00184178	II:7030217:mir-236:noncoding	rcor-1;Y48G1C.1;rab-11.1;bli-3;C53D5.1;rnp-8;otub-2;tol-1;cutl-13;W04C9.2
cel-miR-236-5p	CGTCTTACCTGTTCAATATTTAGA	3.649	0.000784604	-4.97941	0.322262	-4.89413	0.258864	1.03908	0.614411	-0.407925	0.928947	-0.0390098	0.991002	6.99	2.04	0	0	0	0	0.09	1.11	0.49	0	0.32	0.31	0.25	0.68	S01075806	II:7030259:mir-236:noncoding	rcor-1;Y48G1C.1;rab-11.1;bli-3;C53D5.1;rnp-8;otub-2;tol-1;cutl-13;W04C9.2
cel-miR-237-3p	CTGTCGAGTTTTGTCAAGGACC	-2.64957	0.00448122	-3.89038	0.110329	-4.36577	0.000110016	-0.856257	0.339888	-2.98783	0.0155381	-2.64628	0.104623	0.8	1.13	0.68	0	0.26	0.2	4.53	2.04	1.55	0	2.92	0	8.14	6.02	S00614208	X:8154157:mir-237:noncoding	NIL
cel-miR-237-5p	TCCCTGAGAATTCTCGAACAGCT	-2.20299	0.0075908	-2.2626	0.0138602	-3.8213	5.02e-06	-0.672475	0.580811	-1.61394	0.236364	-2.69749	0.115496	504.62	784.1	571.61	515.74	219.46	124.24	2033.9	1482.7	1269.7	714.59	685.4	307.45	3683.91	3258.5	S00640138	X:8154121:mir-237:noncoding	NIL
cel-miR-238-3p	TTTGTACTCCGATGCCATTCAGA	1.97708	0.0291232	-1.85003	0.0511254	-0.840181	0.258658	1.86943	0.172069	-0.978053	0.425146	-1.07322	0.49635	7024.97	6637.77	554.63	282.37	803.79	788.72	6340.16	5582.86	1033.77	784.03	312.74	949.59	2146.26	1954.91	S00291801	III:8867365:mir-238:noncoding	nlp-40;sesn-1;bli-3;ptr-11;mbtr-1;rnp-8;Y65B4BL.4;acs-13;grl-16;gpa-16
cel-miR-238-5p	TGGATGTTCTCGGACGTTCAAAGC	3.87882	0.000281898	-5.15934	0.306754	-1.56528	0.65087	2.28819	0.115032	-5.29722	0.291148	-1.19129	0.758729	6.99	3.63	0	0	0	0.2	3.14	0.56	0	0	0.49	0	0.64	0.19	S00392668	III:8867410:mir-238:noncoding	nlp-40;sesn-1;bli-3;ptr-11;mbtr-1;rnp-8;Y65B4BL.4;acs-13;grl-16;gpa-16
cel-miR-239a-3p	AGTGTCTAGTCTAGTGCAAACA	3.63969	0.00115044	-1.86161	0.675409	1.03909	0.582686	1.50434	0.376201	-5.36435	0.288426	-2.59329	0.547933	6.65	2.04	0.17	0	0.88	0.41	1.39	0.74	0	0	0.16	0	0.76	0	S00912683	X:11792524:mir-239.1:noncoding	NIL
cel-miR-239a-5p	TTTGTACTACACATAGGTACTGG	2.03281	0.00716782	-2.28179	0.0471257	-2.78958	8.45e-05	1.41831	0.154757	-1.15753	0.197109	-0.259031	0.849827	1361.5	1178.02	106.49	0.09	40.84	33.03	657.76	862.68	155.7	129.43	699.07	45.99	361.91	388.94	S00116842	X:11792482:mir-239.1:noncoding	NIL
cel-miR-239b-5p	TTTGTACTACACAAAAGTACTG	2.96929	2.44e-05	-1.42818	0.336627	-2.09166	0.00444863	2.23175	0.00922103	-0.738108	0.355466	-0.111499	0.930804	338.17	170.82	16.55	4.26	5.43	7.16	172.28	119.38	22.15	18.2	75.75	7.82	39.42	38.86	S00584074	X:11791384:mir-239.2:noncoding	NIL
cel-miR-240-3p	TACTGGCCCCCAAATCTTCGCT	-2.6304	0.000417323	-4.07949	0.0286583	-3.90713	4.68e-06	-1.36675	0.0915372	-3.19665	0.000583376	-2.33206	0.0954557	3.1	3.86	2.11	0	1.31	1.02	6.36	9	2.14	2.74	8.48	2.01	27.34	23.12	S00235104	X:7882703:mir-240:noncoding	mex-3;W04C9.2;Y65B4BL.1;grl-16;gpa-16;gsa-1;aps-3;spe-15;src-1;tln-1
cel-miR-240-5p	CGAGGATTTTGAGACTAGAATGC	-2.17907	0.00148367	-2.48906	0.0340909	-4.08933	5.37e-08	-1.32252	0.134397	-3.15985	0.000644159	-2.62446	0.0617015	88.96	35.5	44.16	45.95	21.03	6.54	135.44	83.83	44.29	21.68	108.71	14.71	373.35	283.74	S00288751	X:7882665:mir-240:noncoding	mex-3;W04C9.2;Y65B4BL.1;grl-16;gpa-16;gsa-1;aps-3;spe-15;src-1;tln-1
cel-miR-241-3p	ATTGTCTCTCAGCTGCTTCATC	-0.175047	0.789345	1.16496	0.274319	3.29538	2.77e-05	-0.117525	0.890531	1.2949	0.167022	3.40757	0.0415585	135.61	172.63	602.09	52.9	1068.47	1721.01	130.3	161.53	362.98	506.87	991.22	1995.04	191.38	235.56	S00056964	V:14366224:mir-241:noncoding	NIL
cel-miR-241-5p	TGAGGTAGGTGCGAGAAATGA	0.505581	0.472583	1.30942	0.1774	2.82015	0.000469501	-0.297675	0.750183	0.805223	0.441147	1.77738	0.254088	638.05	576.53	1443.42	371.21	2930.04	2045.58	249.53	395.37	1014.73	551.49	208.02	1836.32	595.12	367.86	S01208350	V:14366268:mir-241:noncoding	NIL
cel-miR-242	TTGCGTAGGCCTTTGCTTCGA	-1.12735	0.121997	-1.94399	0.282242	-2.26307	0.0062589	0.237652	0.765683	-1.71422	0.0634571	-0.548207	0.684834	5.5	6.47	5.66	0	2.72	1.74	18.46	10.86	4.86	3.26	22.05	2.4	15.39	16.12	S00940544	IV:4274282:mir-242:noncoding	mex-3;deps-1;Y65B4A.8;zfh-2;msh-6;Y47G6A.21;T20F5.4;C01G8.1;pqn-44;F59A3.4
cel-miR-243-3p	CGGTACGATCGCGGCGGGATATC	3.75151	0.00024073	-1.99627	0.051183	-0.843118	0.233711	1.38313	0.228549	-1.946	0.0648015	-2.04436	0.170064	9584.04	13461.5	334.66	24.27	459.87	321.3	1025.31	2922.88	292.66	160.26	252.55	164.29	1032.31	995.38	S01033606	IV:4450861:mir-243:noncoding	Y48G1A.4;rnp-8;otub-2;Y65B4A.8;glrx-10;src-1;tub-2;Y23H5B.5;F32B5.6;lin-17
cel-miR-243-5p	TATCTCGGTGCGATCGTAC	3.29487	0.000571263	-5.69454	0.235054	-2.29445	0.406597	1.75546	0.188322	-5.55682	0.283082	-1.90006	0.585609	5.96	6.58	0	0	0.18	0	2.09	1.49	0	0	0.27	0.08	0	1.85	S00619545	IV:4450816:mir-243:noncoding	Y48G1A.4;rnp-8;otub-2;Y65B4A.8;glrx-10;src-1;tub-2;Y23H5B.5;F32B5.6;lin-17
cel-miR-244-5p	TCTTTGGTTGTACAAAGTGGTATG	-2.01045	0.0142559	-2.44767	0.00843583	-3.89655	3.4e-06	-0.636598	0.600048	-1.99198	0.140718	-1.66284	0.320184	664.53	779.11	554.89	377.61	169.94	150.22	2131.18	1402.21	838.44	651.45	2147.13	296.99	3346.04	3688.63	S01169658	I:4684399:mir-244:noncoding	F56C11.3;ztf-3;R119.5;otub-2;acs-13;Y18H1A.2;zfh-2;Y95B8A.2;gsa-1;R06A10.4
cel-miR-245-3p	ATTGGTCCCCTCCAAGTAGCTC	-1.80027	0.00976955	3.64982	7.58e-05	-1.52488	0.0275084	-0.157963	0.867796	4.49798	0.0238017	-1.63359	0.247177	138.94	133.5	7671.06	2572.75	129.36	141.32	482.35	323.7	8551.86	13596.9	189.98	120.47	557.99	584.58	S01195091	I:7887452:mir-245:noncoding	sesn-1;mex-3;R119.5;otub-2;deps-1;Y65B4BL.1;Y65B4A.1;Y18H1A.7;ZC123.4;gpa-16
cel-miR-246-3p	TTACATGTTTCGGGTAGGAGC	-3.99284	5.16e-07	-5.02216	1.84e-05	-5.48468	6.99e-11	-1.29735	0.205616	-4.61944	9.26e-05	-0.142233	0.92525	64.42	62.84	44.08	8.99	9.99	27	154.95	575.09	39.73	46.09	2531.84	137.27	1289.31	1077.46	S00620012	IV:10940214:mir-246:noncoding	mex-3;ztf-3;C53D5.1;mbtr-1;Y65B4BL.4;Y18H1A.2;zfh-2;K12C11.1;Y92H12BR.3;F37F2.2
cel-miR-247-3p	TGACTAGAGCCTATTCTCTTCT	-0.16721	0.883309	-1.41215	0.66277	-2.26794	0.147859	1.26834	0.219756	-0.811894	0.683636	0.281391	0.876679	1.03	1.7	0.93	0	0	0.51	5.31	1.49	1.55	0	5.08	0.23	0.64	3.79	S00561839	X:4757052:mir-247:noncoding	rab-11.1;ptr-11;Y48G1A.4;Y18H1A.9;zfh-2;ZC123.4;cutl-20;gsa-1;R06A10.4;ceh-45
cel-miR-247-5p	TAGAGAAAAGTTTCTAATTACC	-4.90022	0.226682	-2.52675	0.592906	-4.89413	0.258864	-4.99737	0.243548	-4.97697	0.312594	-2.39783	0.57694	0	0	0.08	0	0	0	0	0	0	0	0.16	0	0.25	0.68	S00119007	X:4757012:mir-247:noncoding	rab-11.1;ptr-11;Y48G1A.4;Y18H1A.9;zfh-2;ZC123.4;cutl-20;gsa-1;R06A10.4;ceh-45
cel-miR-248	ATACACGTGCACGGATAACGCTCA	3.56764	3.36e-06	-2.91545	0.043055	-2.97315	4.6e-05	1.99308	0.024953	-1.94867	0.0169867	-2.08256	0.118428	727.69	903.53	13.85	1.48	8.41	5.93	189.96	309.13	24.67	11.89	31.61	7.9	86.73	74.02	S00912861	X:2262411:mir-248:noncoding	mex-3;ptr-11;ztf-3;C53D5.1;mbtr-1;rnp-8;W04C9.2;psf-3;Y65B4A.2;ZC123.1
cel-miR-249-3p	TCACAGGACTTTTGAGCGTTGCC	-1.96787	0.00347669	3.95235	7.63e-05	-2.41128	0.000540488	-0.475897	0.578228	4.09591	0.00522768	-1.82762	0.175328	53.08	46.16	3214.14	2052.75	36.2	23.93	175.68	91.07	3037.01	3759.28	50.84	50.4	216.94	259.84	S00285427	X:3006476:mir-249:noncoding	rnp-8;otub-2;tol-1;acs-13;vps-20;Y65B4A.1;Y65B4A.8;Y95B8A.2;gsa-1;herc-1
cel-miR-250-3p	AATCACAGTCAACTGTTGGC	-2.64964	0.000387217	-3.11149	0.077678	-4.9032	6.89e-08	-0.849345	0.285915	-2.297	0.00905337	-3.38503	0.0214987	2.98	3.86	4.05	0.09	1.14	0	15.59	7.89	4.57	4.74	4.48	0.77	32.05	14.77	S00704254	V:11769956:mir-250:noncoding	nlp-40;rab-11.1;F56C11.3;otub-2;tol-1;acs-13;Y65B4BL.1;wwp-1;eme-1;Y65B4A.8
cel-miR-250-5p	CCTTCAGTTGCCTCGTGATCCG	-2.06988	0.00305444	-2.07363	0.182519	-2.83134	0.000226115	-0.0912888	0.907488	-1.39696	0.0878082	-2.99329	0.0345902	7.34	7.37	12.24	0	3.33	3.78	31.18	23.76	16.8	7.26	2.59	4.03	38.53	34.39	S00778711	V:11769998:mir-250:noncoding	nlp-40;rab-11.1;F56C11.3;otub-2;tol-1;acs-13;Y65B4BL.1;wwp-1;eme-1;Y65B4A.8
cel-miR-251	TTAAGTAGTGGTGCCGCTCTTA	0.798658	0.816752	1.39755	0.75166	-0.906724	0.827053	2.95169	0.17556	-3.77297	0.420527	1.09078	0.79813	0.11	0.34	0.59	0	0	0.1	1.22	0.65	0	0	0.32	0.23	0.25	0	S01224276	X:11004767:mir-251:noncoding	rcor-1;sesn-1;Y65B4BL.1;ZC123.4;Y95B8A.2;gsa-1;R06A10.4;aps-3;src-1;atg-5
cel-miR-252-5p	ATAAGTAGTAGTGCCGCAGGTAA	-0.315894	0.624343	-0.881664	0.485598	-1.25039	0.064613	0.409899	0.617636	0.70887	0.390981	-0.278015	0.829354	47.46	87.9	71.1	5.19	22.09	35.48	97.2	104.25	205.92	63.77	167.28	19.9	79.86	135.12	S00544622	II:11446940:W02B12.17:noncoding	NIL
cel-miR-253-3p	TTAGTAGGCGTTGTGGGAAGGG	4.90441	2.64e-05	0.0313913	0.973926	4.65846	6.46e-06	4.85219	0.00887881	1.41017	0.250753	2.74143	0.129481	17344.8	24414.6	895.37	326.93	19123.8	9762.02	14895.5	21612.9	3115.21	607.26	2013.24	5235.35	806.21	872.11	S00289108	V:5780553:F44E7.15:noncoding	mex-3;ZC123.4;Y95B8A.2;Y48G8AL.7;K12C11.1;Y73E7A.8;Y71G12B.18;scm-1;dct-9;slc-17.6
cel-miR-259-3p	CCACCGATTTGGCATGGGATTGAC	1.45556	0.698794	5.62147	0.138393	0.65394	0.883712	3.63267	0.292059	-1.94414	0.608157	-2.40624	0.487622	0.23	0	0	4.26	0	0.1	0.17	0.74	0	0	0	0	0	0.1	S00982476	V:10539069:F25D1.9:noncoding	F53G12.8;rnp-8;otub-2;lpr-1;gsa-1;smg-2;Y92H12BR.3;dyb-1;Y92H12A.5;src-1
cel-miR-259-5p	AAATCTCATCCTAATCTGGTAGCA	2.3689	0.00360731	-2.47578	0.443238	-2.73436	0.0597155	1.76042	0.060025	-7.57015	0.0120716	1.15151	0.46673	6.08	14.86	0.59	0	0.18	0.31	8.62	4.36	0	0	13.83	0	2.42	2.43	S01115575	V:10539107:F25D1.9:noncoding	F53G12.8;rnp-8;otub-2;lpr-1;gsa-1;smg-2;Y92H12BR.3;dyb-1;Y92H12A.5;src-1
cel-miR-2953-5p	TACAGAAGTGTTCGTGAAAAT	0	1	7.5275	0.0737136	4.23584	0.308	0	1	0	1	2.61604	0.503422	0	0	0.68	3.15	0.35	0	0	0	0	0	0.11	0	0	0	S00115488	II:6747202:mir-2953:noncoding	homt-1;sesn-1;Y48G1C.1;mex-3;bli-3;ptr-11;C53D5.1;Y48G1A.4;rnp-8;otub-2
cel-miR-34-3p	ACGGCTACCTTCACTGCCACCC	5.36114	6.88e-11	2.36966	0.0821828	1.99302	0.00438198	4.40305	8.58e-06	2.28988	0.00566207	2.93226	0.0342841	828.34	499.29	125.91	16.03	57.49	48.78	407.27	235.14	38.37	122.27	172.79	89.73	15.51	26.23	S00207138	X:2969796:mir-34:noncoding	NIL
cel-miR-34-5p	AGGCAGTGTGGTTAGCTGGTTG	4.47269	1.02e-05	3.44466	0.000263988	3.74232	1.86e-05	4.18035	0.00461083	2.05247	0.0819746	3.04188	0.0814113	10608.3	6235.23	2441.13	5103.06	4949.98	3453.68	8072.35	4833.71	1757.6	1392.55	1987.52	3282.27	359.62	625.28	S00064270	X:2969833:mir-34:noncoding	NIL
cel-miR-35-3p	TCACCGGGTGGAAACTAGCAGT	-1.94541	0.00360798	-0.715667	0.546512	-1.33989	0.0467279	-0.158681	0.84928	-0.899374	0.275867	-1.30792	0.32021	31.18	35.96	97.2	38.54	51.18	32.72	76.47	135.53	83.82	60.61	72.02	38.01	173.07	122.01	S00397717	II:11537689:mir-35:noncoding	gsa-1;aps-3;herc-1;tbca-1;ptr-12;lron-11;rnp-6;R12E2.2;eif-3.H;cps-6
cel-miR-355-5p	TTTGTTTTAGCCTGAGCTATG	1.69303	0.0155861	-5.12405	0.0410344	-9.27509	1.58e-08	1.28131	0.116589	-1.3197	0.201256	-0.734637	0.608959	26.25	21.66	0.34	0	0	0	9.41	22.09	1.36	4.63	9.94	1.63	6.99	12.14	S00343793	II:11833623:mir-355:noncoding	sesn-1;mex-3;rnp-8;taf-4;otub-2;acs-13;Y65B4BL.1;icd-2;wwp-1;Y65B4A.1
cel-miR-356b-3p	TTTGTTCGCGTTGCTCAACCACA	-0.111789	0.868869	2.0866	0.126665	-2.03324	0.0096748	-0.181836	0.818369	1.90884	0.0191727	-1.13692	0.399917	10.66	21.66	102.09	23.72	2.02	4.91	15.5	13.27	61.1	74.18	13.13	4.8	21.87	18.84	S00950258	III:7860189:mir-356.1:noncoding	NIL
cel-miR-356b-5p	TGGTGAGACACGTCGTAACGAAT	-0.978812	0.653416	3.39296	0.150992	-0.125831	0.948232	-0.630095	0.769094	0.992001	0.659964	-1.36454	0.679532	0.34	0.23	6	4.91	0.35	0.51	0.44	0.28	0	2.53	0.32	0.15	0.89	0.39	S00041349	III:7860234:mir-356.2:noncoding	NIL
cel-miR-357-3p	AAATGCCAGTCGTTGCAGGAGT	-1.66853	0.0136733	-1.37161	0.34022	-4.8402	8.9e-09	-1.03915	0.190563	-2.34242	0.0052715	-0.848349	0.511804	13.07	11.8	9.71	17.97	1.23	1.02	21.34	15.22	9.03	7.05	62.46	2.48	48.96	44.68	S00402442	V:8580586:mir-357:noncoding	mex-3;W04C9.4;acs-13;grl-16;Y65B4A.8;spd-1;gsa-1;R06A10.4;aps-3;Y92H12A.5
cel-miR-358-3p	ATTGGTATCCCTGTCAAGGTCT	-1.62685	0.0749465	-2.55802	0.282534	-8.64611	1.23e-06	-1.10945	0.243612	-8.85889	2.85e-05	-1.14689	0.462159	1.6	1.47	1.35	0	0	0	1.83	2.32	0	0	5.57	0.46	6.87	3.89	S00928092	V:8580901:mir-358:noncoding	NIL
cel-miR-358-5p	ACCTGGCCAGGCATTCCAACTGT	5.48753	0.138636	0	1	0	1	5.78114	0.117456	0	1	5.56477	0.268638	0.92	0.11	0	0	0	0	0.96	0.19	0	0	0.27	0.39	0	0	S00876123	V:8580948:mir-358:noncoding	NIL
cel-miR-359	TCACTGGTCTTTCTCTGACGAA	-4.54652	1.56e-06	-2.97323	0.138595	-2.84999	0.0013372	-2.33755	0.00942829	-3.92943	0.000427789	-0.379059	0.781245	0.11	0.79	2.28	0	1.31	1.12	0.35	3.34	0	1.47	19.88	2.48	12.72	13.31	S00708936	X:3004373:mir-359:noncoding	bli-3;acs-13;Y65B4BL.1;Y95B8A.2;R06A10.4;Y37E3.10;tpxl-1;Y23H5B.5;Y54E10BR.3;Y54E10BR.2
cel-miR-36-3p	TCACCGGGTGAAAATTCGCATG	-2.0886	0.00564019	-0.819272	0.616919	-2.63806	0.00147127	-0.162811	0.838028	-1.29041	0.140034	-1.30612	0.341665	3.9	3.18	11.32	3.43	1.93	2.05	6.79	18.01	2.33	11.15	12.59	2.71	23.53	8.84	S00914136	II:11537794:mir-36:noncoding	NIL
cel-miR-360-5p	TTGTGACCGTTGTTACGGTCA	0	1	0	1	0	1	7.08519	0.004483	0	1	1.89069	0.595451	0	0	0	0	0	0	2.61	0.28	0	0	0.05	0	0	0	S00654230	X:5919194:mir-360:noncoding	rcor-1;sesn-1;R119.5;tol-1;pif-1;gsa-1;smg-2;herc-1;Y48G8AR.2;spe-15
cel-miR-37-3p	TCACCGGGTGAACACTTGCAGT	-2.13682	0.00279344	-0.557289	0.706418	-1.94272	0.00944474	-0.0654271	0.933647	-0.67518	0.403974	-1.40147	0.294271	4.93	6.35	18.41	11.02	7.01	3.58	17.94	25.71	19.33	12.84	19.78	3.95	32.17	25.35	S00091991	II:11537914:mir-37:noncoding	NIL
cel-miR-37-5p	TGTGGGTGTCCGTTGCGGTGCTA	-3.49963	0.404219	2.54739	0.489619	2.53779	0.299468	-0.267907	0.946658	-3.77297	0.420527	1.43197	0.730428	0	0	0	1.48	0.7	0.51	0	0.19	0	0	0.38	0.31	0.25	0	S00225345	II:11537876:Y62F5A.14:noncoding	NIL
cel-miR-38-3p	TCACCGGGAGAAAAACTGGAGT	-2.38049	0.0345549	0.872566	0.66671	-1.38555	0.19579	0.182553	0.848016	-1.44983	0.304682	-1.59029	0.365995	1.03	0.11	4.14	6.02	1.4	0.51	4.01	2.6	1.55	0.74	2.38	0.31	3.81	3.5	S00382321	II:11538011:mir-38:noncoding	NIL
cel-miR-39-3p	TCACCGGGTGTAAATCAGCTTG	-2.53547	0.000204091	-1.24108	0.316762	-3.18385	1.15e-05	-0.197979	0.810644	-1.86456	0.024538	-2.01491	0.131534	20.29	18.26	47.29	36.04	7.8	12.37	57.05	121.24	25.35	39.78	52.9	14.01	155.65	96.17	S00955827	II:11538164:mir-39:noncoding	NIL
cel-miR-39-5p	AGCTGATTTCGTCTTGGTAATA	-1.79614	0.216978	-0.940109	0.764787	-6.93137	0.00621382	-0.856829	0.528777	-7.15707	0.040097	-2.03143	0.383722	0.8	0	1.27	0	0	0	0	1.39	0	0	0.86	0.08	2.16	1.07	S00982142	II:11538124:mir-39:noncoding	NIL
cel-miR-392-3p	TATCATCGATCACGTGTGATGA	3.519	0.0189171	2.81592	0.43128	-4.08605	0.361355	2.47537	0.209213	1.85364	0.602455	0.386438	0.924414	2.64	1.36	2.36	0	0	0	1.39	0.65	1.55	0	0.59	0.08	0.38	0	S00552276	X:13597319:mir-392:noncoding	col-45;mex-3;rnp-8;lpr-1;grl-16;eme-1;zfh-2;aps-3;dyb-1;src-1
cel-miR-40-3p	TCACCGGGTGTACATCAGCTAA	-1.96177	0.0035219	-0.765438	0.559267	-1.90691	0.00639528	-0.556598	0.484845	-1.11423	0.162605	-1.67065	0.20442	13.99	17.13	52.1	8.25	15.78	10.74	25.43	49.48	36.62	21.36	24.96	14.4	79.6	59.84	S00068345	II:11538260:mir-40:noncoding	NIL
cel-miR-42-3p	TCACCGGGTTAACATCTACAGA	-0.583881	0.531213	-1.6966	0.501008	-2.48873	0.0324794	0.404095	0.662005	-0.272933	0.815534	-2.92322	0.124559	1.83	2.5	1.69	0	0.53	0.41	6.79	2.04	5.83	0	1.08	0.08	5.98	0.49	S00898831	II:11889891:ZK930.12:noncoding	NIL
cel-miR-42-5p	GTGGGTGTTTGCTTTTTCGGTGAAG	-0.0305277	0.975181	0.0758126	0.974666	-0.926122	0.415343	0.81509	0.400749	-1.91221	0.276808	-3.43953	0.123701	3.67	0.68	2.03	2.22	0.61	1.33	7.05	0.84	0.78	0.42	0.27	0.15	2.54	3.01	S01088047	II:11889848:ZK930.12:noncoding	NIL
cel-miR-43-3p	TATCACAGTTTACTTGCTGTCGC	0.558956	0.645703	2.01562	0.399562	-0.96447	0.552071	1.21295	0.300297	1.55119	0.284547	0.593042	0.76456	2.06	0.91	3.46	3.98	0.44	0.41	2.35	2.04	2.82	3.37	3.84	0.39	1.27	1.17	S00504907	II:11889992:mir-43:noncoding	NIL
cel-miR-43-5p	GACATCAAGAAACTAGTGATTATG	-0.857737	0.665929	-1.58155	0.659344	-5.73732	0.118305	-1.74079	0.489099	-0.798157	0.822534	-2.87744	0.434957	0.34	0.34	0.34	0	0	0	0.35	0	0.68	0	0.22	0	0.51	1.17	S01103533	II:11889953:mir-43:noncoding	NIL
cel-miR-44-3p	TGACTAGAGACACATTCAGCT	-1.04589	0.299764	-2.0997	0.0077176	-3.03825	0.00140571	-0.00260951	0.998779	-1.41572	0.499662	-2.35683	0.260216	7014.88	7830.3	5066.53	1007.38	1579.88	1479.68	18158.6	11112.2	6014.88	5869.37	4503.53	2018.27	19122.4	16869.5	S00499119	II:11890103:mir-44:noncoding;II:11880979:ZK930.13:noncoding	NIL
cel-miR-44-5p	CTGGATGTGCTCGTTGGTCATA	-0.901325	0.212871	-0.658995	0.694381	-0.336729	0.652955	0.180143	0.821761	-0.773882	0.379463	-2.45397	0.0961513	10.32	3.06	7.35	6.86	13.06	3.48	17.94	9.28	9.13	5.79	2.97	1.78	13.61	17.87	S00020491	II:11890059:mir-44:noncoding	NIL
cel-miR-45-5p	CTGGATGTGCTCGTTAGTCATA	-0.717361	0.30551	-1.3753	0.414711	-1.26543	0.0972827	0.405131	0.608063	-1.37836	0.118024	-2.30817	0.107835	9.06	9.98	10.05	0	7.01	3.68	26.91	12.53	8.26	3.79	3.24	2.79	16.53	22.54	S01089962	II:11881025:ZK930.13:noncoding	lin-14
cel-miR-46-3p	TGTCATGGAGTCGCTCTCTTCA	-0.0370293	0.955443	-1.10724	0.326673	-2.31703	0.000850349	1.02671	0.268153	-0.511765	0.556053	-0.824882	0.536729	210.81	224.81	101.93	80.6	43.21	30.47	601.32	279.24	176	146.58	267.95	52.34	272	258.48	S00673350	III:13660596:mir-46:noncoding	col-45;Y65B4BL.1;Y18H1A.9;zfh-2;ZC123.1;gpa-16;hmbx-1;glrx-10;R06A10.4;src-1
cel-miR-46-5p	AAGAGAGCCGTCTATTGACAGT	-0.583527	0.374369	-1.80965	0.128599	-2.41142	0.000540106	0.145033	0.867588	-0.769692	0.367176	-1.85817	0.168408	117.38	140.53	52.19	44.93	40.58	19.12	261.12	149.18	165.61	66.71	84.24	34.22	243.26	208.65	S00820273	III:13660550:mir-46:noncoding	col-45;Y65B4BL.1;Y18H1A.9;zfh-2;ZC123.1;gpa-16;hmbx-1;glrx-10;R06A10.4;src-1
cel-miR-47-3p	TGTCATGGAGGCGCTCTCTTCA	0.375043	0.570653	0.186323	0.864962	-2.73008	0.000110957	1.5404	0.10195	-0.720925	0.395032	-0.720903	0.585038	194.53	266.55	84.95	285.43	24.63	19.22	753.04	264.75	118.11	105.96	261.3	30.74	232.71	175.43	S00404708	X:13921331:mir-47:noncoding	NIL
cel-miR-47-5p	AAGAGAGCAGTCTATTGACAGT	0.673725	0.319467	-2.89135	0.128287	-3.27518	0.000193137	0.391716	0.621951	-2.65463	0.00629494	-0.701232	0.604399	19.26	24.16	3.04	0	0.35	1.94	20.9	12.9	3.59	0.74	21.13	2.01	15.9	16.9	S01046813	X:13921289:mir-47:noncoding	NIL
cel-miR-48-3p	ACATCCACCAGCCTAGCTCGCA	-0.362174	0.608774	0.816921	0.593577	0.286748	0.695126	0.214102	0.788971	0.760617	0.354494	1.06501	0.419752	12.15	7.03	21.87	16.68	13.85	11.04	14.89	12.16	27.97	15.05	10.1	29.89	15.01	14.67	S00846763	V:14364456:lin-58:noncoding	NIL
cel-miR-48-5p	TGAGGTAGGCTCAGTAGATGCGA	0.405894	0.697039	0.997406	0.167049	2.54399	0.0254007	0.16854	0.919439	0.505155	0.826458	1.9348	0.434425	14542.3	20097.5	29775.6	15417.4	57563.8	67001.3	13977.1	13032.4	18803.7	18655.5	44384.6	46533.8	13936.7	18416	S00797294	V:14364494:lin-58:noncoding	NIL
cel-miR-4805-3p	AAATTTTGAGATTTTCCGCACA	0	1	4.24417	0.365349	0	1	0	1	5.83808	0.258877	0	1	0	0	0.34	0	0	0	0	0	0	1.26	0	0	0	0	S00675069	Intergenic;II:1061726:mir-4805:noncoding	homt-1;nlp-40;rcor-1;sesn-1;Y48G1C.6;Y48G1C.1;F53G12.8;mex-3;bli-3;ptr-11
cel-miR-4807	AAATGCGACTTCTGGGCTTACAG	1.34288	0.684274	1.42034	0.744968	-3.53801	0.425994	-1.20677	0.764905	3.18243	0.314235	2.00838	0.585152	0.34	0.34	0.59	0	0	0	0.09	0	2.23	0	0.76	0.39	0	0.39	S00642878	X:1872526:mir-4807:noncoding	mex-3;ztf-3;R119.1;R119.5;Y65B4A.8;gpa-16;spd-1;gsa-1;aps-3;Y92H12BR.3
cel-miR-4808-3p	AAGCTCTATTCTCTCTTACAG	5.47895	0.139829	0	1	0	1	6.19343	0.0555868	0	1	5.74334	0.249348	0.8	0.23	0	0	0	0	1.13	0.37	0	0	1.3	0	0	0	S00365245	X:1873008:mir-4808:noncoding	R06A10.4;Y92H12A.5;Y71G12B.18;tpxl-1;Y74C10AR.2;yop-1;vbh-1;inx-22;gsp-4;unc-73
cel-miR-4810a	TGAGTATCGCATCAACTTACAG	0.0273512	0.985232	-1.59269	0.644113	-3.5542	0.182815	-0.414211	0.810429	-6.29393	0.189865	-2.01333	0.506448	0	1.59	0.42	0	0.09	0	0.87	0.28	0	0	0.54	0	1.27	0.39	S00487440	X:1875794:mir-4810.1:noncoding	NIL
cel-miR-4810b-3p	TGACTATCTCATCAACTTACAG	1.1369	0.61088	0.488	0.903021	-4.44921	0.305097	1.81863	0.360929	0.735809	0.870961	0.115115	0.97599	0.69	0.45	0.59	0	0	0	1.57	0.19	0.78	0	0.81	0	0.13	0.58	S01200494	X:1874075:mir-4810.2:noncoding	NIL
cel-miR-4812-3p	CAACCACTGCAATTTCTCTAT	0	1	0	1	0	1	0	1	5.67114	0.270072	0	1	0	0	0	0	0	0	0	0	1.07	0	0	0	0	0	S00187158	X:15242805:mir-4812:noncoding	rcor-1;rab-11.1;ptr-11;xpo-2;W04C9.2;gsa-1;tln-1;F32B5.6;arx-7;rab-8
cel-miR-4813-3p	TTCAATATACCGGATGGTCTGG	1.69551	0.0496032	1.13529	0.608686	-1.76117	0.189121	1.45522	0.13056	0.602742	0.646391	-0.837937	0.658689	6.99	5.33	5.4	1.85	0	0.92	4.79	4.83	1.46	4.52	1.84	0.62	2.16	2.53	S00400176	III:4571707:mir-4813:noncoding	rcor-1;Y48G1C.5;F53G12.8;bli-3;Y48G1A.4;mbtr-1;tol-1;acs-13;grl-16;eme-1
cel-miR-4813-5p	AGACTATCTAGGAAATATTGAACT	3.85806	0.00039498	-1.32311	0.755163	1.05577	0.575424	1.05095	0.574976	1.73057	0.450771	-5.63513	0.237636	7.57	2.5	0.25	0	0.79	0.51	1.13	0.46	0	2.95	0	0	0.76	0	S00213112	III:4571671:mir-4813:noncoding	rcor-1;Y48G1C.5;F53G12.8;bli-3;Y48G1A.4;mbtr-1;tol-1;acs-13;grl-16;eme-1
cel-miR-4814-3p	TGGGCAAAGTTGGTTGAGAAGT	2.20682	0.319424	-1.47005	0.749551	-3.82582	0.395061	1.05476	0.747663	-0.162781	0.971013	0.80845	0.847329	0.8	0.68	0.08	0	0	0	0.26	0.37	0.29	0	0	0.39	0.25	0.1	S00461323	III:13728451:mir-4814:noncoding	nlp-40;sesn-1;mbtr-1;Y65B4BL.3;hgap-1;zfh-2;Y95B8A.2;cutl-20;hmbx-1;smg-2
cel-miR-4814-5p	TTCTCAACCAACTTTGGCCACT	1.77317	0.616174	1.56179	0.735607	-2.57018	0.569802	0.967852	0.80734	-2.79789	0.525897	-3.02815	0.429183	0.23	0.23	0.34	0	0	0	0.26	0	0	0	0	0	0.13	0	S00557589	Intergenic;V:8746659:B0507.6:intron;III:13728495:mir-4814:noncoding	nlp-40;sesn-1;mbtr-1;Y65B4BL.3;hgap-1;zfh-2;Y95B8A.2;cutl-20;hmbx-1;smg-2
cel-miR-4816-3p	ATCTACAATTTTCGCACTTACAG	0.808714	0.243911	0.366992	0.822657	0.761504	0.301381	-0.081656	0.920293	1.24173	0.133958	1.21689	0.361281	14.9	20.53	17.56	4.72	9.47	18.51	9.15	8.63	18.75	30.73	8.81	27.1	12.33	11.66	S00043017	I:6185144:mir-4916:noncoding	rcor-1;sesn-1;Y65B4BL.1;gsa-1;aps-3;Y92H12BR.3;Y71G12B.6;tub-2;Y37E3.11;Y23H5B.5
cel-miR-4816-5p	GTAAGTGGTTTTTGTAGATCAA	1.8367	0.186995	3.80637	0.119583	4.4857	6.27e-06	1.92764	0.204559	2.23639	0.293386	4.82361	0.00422481	1.72	1.36	5.83	4.35	9.12	7.46	2.26	0.65	2.62	0.84	16.86	8.59	0	1.26	S00914043	I:6185101:mir-4916:noncoding	rcor-1;sesn-1;Y65B4BL.1;gsa-1;aps-3;Y92H12BR.3;Y71G12B.6;tub-2;Y37E3.11;Y23H5B.5
cel-miR-49-3p	AAGCACCACGAGAAGCTGCAGA	-0.398303	0.537106	0.271859	0.821344	-2.38794	0.000717754	0.281096	0.731087	1.49895	0.0843666	-2.28986	0.0885476	54.57	69.07	150.9	14.45	15.6	9.92	111.22	77.05	319.27	153.63	21.94	12.54	103	87.13	S00695575	X:9989363:mir-49:noncoding	rab-11.1;C53D5.1;Y65B4A.8;ZC123.4;gsa-1;aps-3;Y48G8AL.13;herc-1;ctn-1;pop-1
cel-miR-49-5p	CGCAGTTTGTTGTGATGTGCTCC	-0.0700175	0.941425	3.14579	0.072879	-1.83897	0.12715	0.0356279	0.971892	0.344501	0.777509	-1.63112	0.383308	2.18	2.61	15.62	24.64	0.53	0.61	3.31	1.58	5.83	0.53	1.57	0.39	2.8	3.4	S00507314	X:9989324:mir-49:noncoding	rab-11.1;C53D5.1;Y65B4A.8;ZC123.4;gsa-1;aps-3;Y48G8AL.13;herc-1;ctn-1;pop-1
cel-miR-4923b	AACGGCGGCAATTTGTTTACAG	6.54438	0.0117538	4.24417	0.365349	0	1	4.46671	0.29335	0	1	4.69723	0.302015	1.83	0.34	0.34	0	0	0	0.35	0.09	0	0	0.59	0	0	0	S00181483	X:1879698:mir-4923.2:noncoding	NIL
cel-miR-4926	GTAGGAGTGAATTTTGATTTT	0	1	7.95619	0.0434816	5.87334	0.0814407	0	1	0	1	0	1	0	0	0	5.28	1.14	0	0	0	0	0	0	0	0	0	S01164305	I:6055002:mir-4926:noncoding	NIL
cel-miR-4929	AATGCACCACATCTTACGCTCA	6.57932	0.0104181	5.37263	0.272901	6.04857	0.0551299	5.32959	0.184815	0	1	6.75199	0.108553	0.8	1.47	0.76	0	0.88	0.41	0.52	0.28	0	0	0.7	0.85	0	0	S00064305	II:13461798:mir-4929:noncoding	NIL
cel-miR-4937	CTGGGTAGAGGTTGGGCGGTGGA	-4.07708	0.323601	-4.1888	0.385272	-1.61451	0.686065	-4.31385	0.333946	-4.35664	0.364289	0.372901	0.926616	0	0	0	0	0.09	0	0	0	0	0	0.76	0	0.38	0	S00604580	IV:1381792:mir-4937:noncoding	NIL
cel-miR-50-3p	CCCGCATATTAGACGTATCGAC	6.61052	0.00943954	5.6559	0.234692	6.21944	0.0361804	5.19788	0.207249	5.79422	0.26316	7.96322	0.0148141	1.72	0.57	0.93	0	0.53	0.92	0	0.65	1.17	0	4.05	0.93	0	0	S00274419	I:1738713:Y71G12B.36:noncoding	bli-3;ptr-11;F56C11.3;mbtr-1;Y48G1A.2;otub-2;Y65B4A.1;ZC123.1;cutl-20;aps-3
cel-miR-50-5p	TGATATGTCTGGTATTCTTGGGTT	1.17963	0.086332	1.45277	0.16388	5.0464	1.03e-07	0.36934	0.674897	0.403421	0.651151	2.76891	0.0808005	500.15	398.46	760.51	167.59	4689.5	6087.25	309.63	184.73	299.07	247.07	559.07	1541.26	255.22	207.78	S00823121	I:1738673:Y71G12B.36:noncoding	bli-3;ptr-11;F56C11.3;mbtr-1;Y48G1A.2;otub-2;Y65B4A.1;ZC123.1;cutl-20;aps-3
cel-miR-51-3p	CATGGAAGCAGGTACAGGTGCA	6.01632	0.0519251	3.8536	0.403743	4.53915	0.271079	0	1	0	1	4.28661	0.329317	1.49	0	0.25	0	0.44	0	0	0	0	0	0.43	0	0	0	S00061474	IV:11026056:mir-51:noncoding	C53D5.1;acs-13;lpr-1;Y18H1A.9;ZC123.4;mig-1;gsa-1;abt-2;lin-17;trap-1
cel-miR-51-5p	TACCCGTAGCTCCTATCCATGTT	0.59806	0.374242	0.528078	0.618945	0.758766	0.262826	0.443683	0.618287	0.927931	0.322295	0.371487	0.784123	297.36	356.15	356.78	183.15	348.12	251.25	314.86	237.93	536.36	301.79	272.38	250.46	257.89	257.12	S01173661	IV:11026096:mir-51:noncoding	C53D5.1;acs-13;lpr-1;Y18H1A.9;ZC123.4;mig-1;gsa-1;abt-2;lin-17;trap-1
cel-miR-52-3p	CACGTTACAATGAAAGGGTAGC	4.17358	0.00017129	3.60303	0.188279	1.94828	0.253777	1.73117	0.330232	1.75593	0.4949	-0.951726	0.813333	7.45	2.84	2.96	4.26	0.44	1.53	1.65	0.46	0.58	1.89	0.49	0	0.64	0	S00462633	IV:14034086:mir-52:noncoding	NIL
cel-miR-52-5p	CACCCGTACATATGTTTCCGTGCT	1.68068	0.0327072	0.928544	0.32436	1.72838	0.0231547	1.06702	0.318239	1.65338	0.187113	1.49905	0.34489	1617.82	2524.35	1537.15	570.58	2046.67	1455.14	1504.26	1066.63	2529.4	1660.98	2114.71	1489.31	831.39	658.69	S01208734	IV:14034047:mir-52:noncoding	NIL
cel-miR-53-5p	CACCCGTACATTTGTTTCCGTGCT	1.5495	0.019411	1.18525	0.330627	2.49287	0.000377852	1.05732	0.199014	1.63325	0.0539061	2.03786	0.13529	111.88	213.92	152.34	64.94	305.27	206.15	143.1	77.33	213.01	137.95	270.92	183.18	66.25	65.76	S00297203	IV:11027676:mir-53:noncoding	NIL
cel-miR-54-3p	TACCCGTAATCTTCATAATCCGAG	1.69867	0.0404366	0.978709	0.276544	2.04954	0.011552	1.64443	0.176292	1.45876	0.278777	1.78721	0.297133	2592.32	4112.62	2138.4	1405	4331.21	2666.5	4514.25	1700.29	3776.87	1934.78	3369.93	3225.29	1147.26	1368.97	S00538504	X:13145034:mir-54:noncoding	NIL
cel-miR-54-5p	AGGATATGAGACGACGAGAACA	0.504614	0.441106	0.882302	0.427535	2.84946	0.000124685	-0.238544	0.77414	0.136331	0.87057	1.80201	0.200646	243.25	109	196.33	214.74	942.44	544.73	122.02	80.39	160.27	123.64	81.16	538.55	154.38	142.11	S01156214	X:13145076:mir-54:noncoding	NIL
cel-miR-55-3p	TACCCGTATAAGTTTCTGCTGAG	0.811803	0.24127	0.622244	0.544893	1.21035	0.0837624	0.300078	0.742707	1.01625	0.306419	0.859738	0.543138	473.55	544.43	583.85	180.84	598.7	501.99	317.03	348.86	626.11	593.47	163.99	619.31	375.64	294.91	S00917809	X:13144864:mir-55:noncoding	NIL
cel-miR-55-5p	CGGCAGAAACCTATCGGTTATA	-0.860043	0.698815	-5.62046	0.248705	-5.52981	0.16244	-0.62326	0.783042	-0.653994	0.861074	-2.47098	0.52286	0.57	0	0	0	0	0	0.7	0	0.68	0	0.11	0.08	0.64	0.68	S00497010	X:13144902:mir-55:noncoding	NIL
cel-miR-5549-3p	TCATGTTGGTTTTTTGTTGGT	3.36878	0.385054	0	1	3.32146	0.430772	2.56384	0.553997	0	1	5.21645	0.280353	0	0.23	0	0	0.18	0	0	0.09	0	0	0.54	0.15	0	0	S00510473	III:6972019:mir-5549:noncoding	NIL
cel-miR-5550-3p	CAAATGAAATCGTGGGCGGG	-1.72113	0.622631	0.475123	0.910298	1.6021	0.46031	-4.28194	0.324859	2.25412	0.481699	-0.354343	0.931324	0.11	0	0.51	0	0.96	0.2	0	0	0	2	0	0.23	0	0.68	S00809666	Intergenic;IV:2795525:atln-1:intron;Intergenic	NIL
cel-miR-5551-5p	TGTAAATGGTTGGAATCTGGTAT	0.867724	0.189149	-2.3932	0.162469	-2.07149	0.00737977	0.407988	0.604416	-1.71495	0.0468637	-1.40916	0.297573	35.88	36.98	6.33	0	4.21	3.58	17.68	30.91	6.22	6.52	10.91	5.26	26.96	18.65	S01005308	IV:9757552:mir-5551:noncoding	NIL
cel-miR-5592-3p	TGTATTAAACGGTAAGGGCCGGC	-2.52521	0.00663838	-5.19464	0.0509561	-6.39376	2.65e-06	-0.84124	0.352087	-9.12264	5.31e-06	-0.249147	0.86284	0.69	1.36	0.25	0	0	0.1	1.39	4.46	0	0	14.86	0.23	7.12	7.09	S00691069	X:13759310:mir-5592.2:noncoding;X:13759267:mir-5592.2:noncoding	NIL
cel-miR-5592-5p	CGGCCCTTACCGTTTAATACATG	-4.56634	0.000179057	-4.36283	0.117521	-8.50455	3e-06	-0.909594	0.342084	-5.359	0.00144396	-1.73555	0.292306	0.23	0.11	0.34	0	0	0	0.7	3.43	0	0.21	3.08	0.39	6.36	3.3	S00497122	X:13759269:mir-5592.2:noncoding;X:13759308:mir-5592.1:noncoding	NIL
cel-miR-5594-5p	AAGAGTACTGTAGTTTCAAAAT	1.64686	0.417395	-4.32907	0.369572	-1.64974	0.667701	1.70487	0.450788	-4.21934	0.372265	-4.79708	0.262068	0.69	0.79	0	0	0	0.1	1.31	0.09	0	0	0	0	0	0.68	S00144657	Intergenic;Intergenic;III:10566823:acdh-11:intron	NIL
cel-miR-56-3p	TACCCGTAATGTTTCCGCTGAG	1.20143	0.0707406	0.751432	0.512848	1.39326	0.0393087	0.78421	0.355025	1.41736	0.108948	1.09974	0.41025	229.27	235.58	195.15	100.7	271.52	165.35	210.69	128.2	354.43	213.71	95.58	243.65	144.58	79.65	S00823721	X:13144727:mir-56:noncoding	NIL
cel-miR-56-5p	TGGCGGATCCATTTTGGGTTGTACC	9.57077	6.79e-11	9.81197	0.00116752	11.7644	5.61e-19	8.69215	1.45e-06	8.27215	0.000545427	9.80181	0.00013888	15.25	2.61	9.2	8.71	35.06	33.44	7.14	1.58	0.68	6.21	4.05	7.82	0	0	S00585965	X:13144770:mir-56:noncoding	NIL
cel-miR-57-5p	TACCCTGTAGATCGAGCTGTGTGT	-0.571601	0.652258	1.27211	0.0452629	0.294396	0.796694	0.434852	0.855	0.368141	0.920729	0.292889	0.914169	46591	39267.3	68712.4	214566	66891.8	61888.6	102301	63077.5	86910.1	83806.8	19210.8	94531.5	79205.6	71661.3	S00942100	II:7850582:mir-57:noncoding	ztf-3;Y65B4BL.1;tub-2;pop-1;lrp-2;R12E2.2;R12E2.1;bro-1;unc-94;C27A12.6
cel-miR-58a-3p	TGAGATCGTTCAGTACGGCAAT	0.838079	0.371604	-2.85607	0.00151316	0.158586	0.849358	0.203798	0.88378	-2.26156	0.142174	1.4602	0.474364	8293.39	9683.98	964.45	217.24	3994.57	5189.01	5198.4	5477.22	1046.11	1096.66	29874.8	5513.38	5749.93	6439.1	S01239675	IV:3233335:mir-58.1:noncoding	NIL
cel-miR-58a-5p	TGCCCTACTCTTCGCATCTCATC	1.32727	0.0517438	-1.94435	0.300676	2.78852	0.000108898	0.806084	0.314472	-0.922828	0.312181	2.6583	0.0514033	21.09	33.12	4.64	0	48.03	73.63	13.33	20.42	8.16	3.16	74.67	57.53	11.32	15.54	S00237179	IV:3233291:Y67D8A.6:noncoding	NIL
cel-miR-59-3p	TCGAATCGTTTATCAGGATGATG	-2.67575	0.000143845	-3.14308	0.00784718	-4.40503	8.65e-09	-1.21325	0.178824	-2.76129	0.00316146	-0.46067	0.738158	53.53	58.98	57.08	12.14	14.11	13.7	161.65	129.5	41.38	68.19	713.39	41.5	426.63	434.4	S00498024	IV:11309191:mir-59:noncoding	rab-11.1;F53G12.8;mex-3;F56C11.3;mbtr-1;eme-1;gpa-16;R06A10.4;smg-2;herc-1
cel-miR-60-3p	TATTATGCACATTTTCTAGTTCA	3.2329	1.01e-05	-2.26305	0.117164	-2.87935	9.41e-05	1.42314	0.0893222	-1.26626	0.112829	0.503048	0.696214	410.85	590.37	18.41	0	6.4	5.42	108.09	152.8	25.25	20.2	220.34	5.65	65.62	59.64	S00512552	II:6328739:C32D5.15:noncoding	rcor-1;sesn-1;pgs-1;col-45;C53D5.1;mbtr-1;R119.1;rnp-8;taf-4;cutl-13
cel-miR-60-5p	AACTGGAAGAGTGCCATAAAATC	5.03418	4.67e-10	-1.50954	0.654326	-0.0135376	0.991775	3.16102	0.000794107	-1.35072	0.536777	-1.34336	0.555468	59.04	22.23	0.76	0	1.58	0.51	11.93	9.93	1.07	0	1.35	0.08	2.16	0.58	S00573074	II:6328778:C32D5.15:noncoding	rcor-1;sesn-1;pgs-1;col-45;C53D5.1;mbtr-1;R119.1;rnp-8;taf-4;cutl-13
cel-miR-61-3p	TGACTAGAACCGTTACTCATC	-0.625746	0.460674	-2.35432	0.00878662	-3.065	0.000228503	-0.317617	0.806368	-1.46982	0.313904	-2.5841	0.143253	2735.15	2365.79	1245.56	45.21	429.81	344.51	2935.53	2941.26	1588.88	1330.15	898.12	483.27	4657.6	4813.68	S00203906	V:11770096:mir-61:noncoding	NIL
cel-miR-61-5p	TGGGTTACGGGGCTTAGTCCTT	-0.810116	0.310002	-1.45215	0.473967	-2.04633	0.0269747	0.456072	0.583486	-0.934295	0.360329	-1.90334	0.219265	4.13	3.52	2.87	1.39	1.23	1.43	9.58	7.61	4.18	2.95	1.95	1.55	7.5	9.03	S00155093	V:11770132:mir-61:noncoding	NIL
cel-miR-62	TGATATGTAATCTAGCTTACAG	2.23849	0.0207274	4.2626	0.0284307	-0.506928	0.746601	2.3003	0.0286691	4.17137	5.48e-05	0.437099	0.833547	3.78	5.33	27.11	3.52	0.26	0.82	5.23	3.25	10	23.04	3.67	0.08	0.51	2.14	S01237463	X:12692665:mir-62:noncoding	NIL
cel-miR-63-3p	TATGACACTGAAGCGAGTTGGAAA	2.4654	0.00246363	-1.88759	0.0825427	-1.35508	0.0487386	1.34797	0.194502	-1.68416	0.0744808	-1.12942	0.41858	2131.72	2771.96	143.64	63.37	133.48	150.32	1070.86	1030.15	176.49	105.54	404.7	94.61	532.43	523.58	S00220458	X:17598808:mir-63:noncoding	NIL
cel-miR-63-5p	TCTAACTCGTCGGTAGTCATCGT	1.45995	0.027892	-2.54464	0.0713682	-2.57576	0.000321487	0.56626	0.488337	-2.04955	0.0123315	-0.843553	0.51372	161.63	220.38	19.68	0.09	6.92	12.07	75.16	111.49	17.58	16.73	89.37	12.85	82.02	84.02	S00844055	X:17598849:mir-63:noncoding	NIL
cel-miR-64-5p	TATGACACTGAAGCGTTACCGAA	1.48001	0.113516	-2.24064	0.013779	0.940576	0.25851	0.573371	0.665913	-1.89467	0.172122	0.871633	0.633304	8421.32	9816.46	690.25	523.8	4210.78	6050.44	4549.01	4430.45	981.71	803.19	3637.45	6290.32	3645.13	4348.78	S01165201	III:2172891:mir-64:noncoding	NIL
cel-miR-65-5p	TATGACACTGAAGCGTAACCGAA	1.36647	0.143507	-2.56976	0.00513589	0.665556	0.41969	0.444041	0.738827	-2.15035	0.128345	0.648961	0.720653	8014.48	10094	663.82	363.15	3467.82	5627.39	3936.02	4824.15	806.1	815.08	3137.11	5872.85	4135.21	4277.97	S01132360	III:2173041:mir-65:noncoding	NIL
cel-miR-66-3p	AAATTCCTAACGGTGTCAAAC	6.79928	0.00497982	0	1	6.97304	0.00360862	6.70655	0.0150584	0	1	8.1696	0.00959107	1.6	1.02	0	0	1.23	1.23	1.48	0.65	0	0	2.32	2.09	0	0	S01023641	III:2173187:mir-66:noncoding	NIL
cel-miR-66-5p	CATGACACTGATTAGGGATGTGA	0.92788	0.350327	-2.18026	0.00966382	1.08018	0.239162	1.31195	0.429659	-1.64067	0.330655	1.89164	0.400571	13734	13500.8	1659.34	1107.44	11034.5	13786.5	17071.1	15910.9	2740.86	1927.73	30403	22004.2	8078.15	9402.69	S00595566	III:2173146:mir-66:noncoding	NIL
cel-miR-67-3p	TCACAACCTCCTAGAAAGAGTAGA	-0.257038	0.853334	0.5212	0.860407	3.34502	0.000330323	0.786924	0.522561	-1.3509	0.589685	4.11103	0.00860847	0.92	0.79	0.51	2.32	8.85	7.98	1.65	1.76	0.87	0	33.55	9.52	1.91	0.19	S00753072	III:5931387:mir-67:noncoding	nlp-40;Y48G1C.5;rab-11.1;bli-3;mbtr-1;wwp-1;lpr-1;eme-1;sago-2;hgap-1
cel-miR-67-5p	CGCTCATTCTGCCGGTTGTTATG	-0.513336	0.693439	-1.59585	0.637418	2.44	0.00942731	-1.28362	0.414405	-1.97457	0.457871	-2.2173	0.375827	1.72	0	0.68	0	7.36	3.99	0.87	0.09	0.58	0	0.76	0	0.89	2.53	S00981092	III:5931428:mir-67:noncoding	nlp-40;Y48G1C.5;rab-11.1;bli-3;mbtr-1;wwp-1;lpr-1;eme-1;sago-2;hgap-1
cel-miR-70-3p	TAATACGTCGTTGGTGTTTCCAT	0.676399	0.521773	-3.08309	0.000241452	-3.9316	4.41e-05	0.298893	0.85824	-2.38366	0.223797	-1.87252	0.353097	18240	21612.7	2217.69	261.53	689.85	649.24	12912.1	15399.6	2403.62	2528.46	7665.27	1224.6	15300.6	14143.3	S00169727	V:6665574:mir-70:noncoding	rcor-1;rab-11.1;mex-3;bli-3;C53D5.1;deps-1;Y65B4BL.1;Y65B4A.8;Y18H1A.2;Y18H1A.9
cel-miR-70-5p	CGAAATACTATCGACGAATAACA	2.91915	0.0228558	-4.66481	0.341691	-0.738749	0.835118	2.64887	0.0795791	-4.54943	0.344379	0.295763	0.934489	1.95	2.84	0	0	0.26	0	0.96	2.23	0	0	1.03	0	0	0.87	S00450197	V:6665611:mir-70:noncoding	rcor-1;rab-11.1;mex-3;bli-3;C53D5.1;deps-1;Y65B4BL.1;Y65B4A.8;Y18H1A.2;Y18H1A.9
cel-miR-71-3p	TATCACTATTCTGTTTTTCGC	2.78772	0.000146813	1.59799	0.378608	2.70535	0.000512421	1.25519	0.148487	1.27632	0.18853	2.28311	0.106327	20.52	32.1	16.64	2.78	16.56	23.93	10.36	6.31	5.93	12.31	22.53	14.63	3.31	6.61	S00193267	I:9379968:F16A11.6:noncoding	sesn-1;rab-11.1;mex-3;C53D5.1;xpo-2;otub-2;C07F11.2;tol-1;wwp-1;pif-1
cel-miR-71-5p	TGAAAGACATGGGTAGTGAGACG	3.08723	0.0551847	3.03222	4.68e-06	2.74684	0.0349768	2.81292	0.319848	2.44191	0.568022	1.96928	0.488586	295345	228369	157106	300673	193071	148041	216573	189478	204145	139200	28526.9	146561	36318.8	38082.9	S01230363	I:9380005:F16A11.6:noncoding	sesn-1;rab-11.1;mex-3;C53D5.1;xpo-2;otub-2;C07F11.2;tol-1;wwp-1;pif-1
cel-miR-72-3p	AGCTTCGCCACATTCTGCCACG	1.19401	0.275306	-1.58524	0.642933	0.365016	0.779057	1.32016	0.242272	-1.20901	0.619505	0.0953694	0.963597	2.64	2.16	0.59	0	0.7	1.53	2.18	2.78	0.97	0	0.86	1.16	1.78	0.49	S00357039	II:2452919:mir-72:noncoding	Y48G1A.4;mbtr-1;rnp-8;R119.5;tol-1;grl-16;Y65B4A.2;Y65B4A.1;hmbx-1;gsa-1
cel-miR-72-5p	AGGCAAGATGTTGGCATAGCTGA	1.37444	0.161167	-1.71759	0.0441845	-1.91697	0.0194544	1.08945	0.469643	-1.07636	0.489364	-1.99535	0.264755	13265.7	12348.2	2032.34	538.71	1131.84	1018.8	10420.5	9176.44	3164.55	1591.32	1543	974.99	5631.79	6400.83	S00363354	II:2452876:mir-72:noncoding	Y48G1A.4;mbtr-1;rnp-8;R119.5;tol-1;grl-16;Y65B4A.2;Y65B4A.1;hmbx-1;gsa-1
cel-miR-73-3p	TGGCAAGATGTAGGCAGTTCAGT	0.116767	0.906456	-1.82123	0.0230894	-2.65653	0.00321506	0.224895	0.888794	-1.19754	0.527539	-1.57055	0.424516	10994.4	11962	4505.14	549.83	1336.93	1415.67	13109.9	10077.4	6180.29	3178.96	7646.69	1445.18	12085.2	13621.5	S00107721	X:2368848:mir-73:noncoding	NIL
cel-miR-74-3p	TGGCAAGAAATGGCAGTCTACA	0.0757101	0.913167	-1.42481	0.418606	-2.49915	0.00308286	0.716482	0.367471	-0.104969	0.901287	-0.3979	0.767853	11.92	14.75	7.85	0	2.02	1.64	24.39	15.6	12.82	11.79	22.64	3.02	17.17	11.66	S00614062	X:2369124:mir-74:noncoding	NIL
cel-miR-74-5p	CGGGCTTCCATCTCTTTCCCAGC	-6.71997	0.00880985	0.596239	0.828626	-2.29866	0.184722	0.576959	0.63155	-0.140904	0.942206	-2.04498	0.412031	0	0	1.1	2.32	0	0.41	2.53	0.93	0	2.21	0.38	0.23	0.76	2.72	S00599540	X:2369084:T24D8.16:noncoding	NIL
cel-miR-75-3p	TTAAAGCTACCAACCGGCTTCA	2.57097	0.00192709	-2.2769	0.49242	-7.19179	0.00249385	1.59086	0.101165	-7.41177	0.0199393	1.32786	0.408974	7.22	13.38	0.59	0	0	0	5.57	4.36	0	0	13.56	0	2.54	1.36	S00614046	X:2372534:mir-75:noncoding	nlp-40;rcor-1;sesn-1;pgs-1;mex-3;bli-3;ztf-3;W04C9.2;Y65B4A.1;Y65B4A.8
cel-miR-75-5p	CAGTCGGTTGCAAGCTTAAATA	2.69243	0.000115437	-2.90009	0.176748	-3.93975	0.000117346	2.27762	0.00580363	-2.10823	0.0490458	-1.69364	0.255531	49.18	54.33	1.77	0	0.53	0.31	19.95	48.55	1.46	2.31	5.24	1.01	8.77	10.98	S01015374	X:2372496:mir-75:noncoding	nlp-40;rcor-1;sesn-1;pgs-1;mex-3;bli-3;ztf-3;W04C9.2;Y65B4A.1;Y65B4A.8
cel-miR-76-3p	TTCGTTGTTGATGAAGCCTTGA	-1.42514	0.030098	6.39864	7.66e-10	-2.86499	7e-05	0.113228	0.889561	2.7136	0.00629754	-2.51423	0.0637077	22.81	40.04	503.97	12841.7	9.99	8.9	156.25	25.62	626.89	502.66	27.61	7.59	100.46	100.05	S01117180	III:3142126:mir-76:noncoding	nlp-40;rcor-1;rab-11.1;mex-3;bli-3;marc-4;rnp-8;taf-4;Y65B4BL.1;Y65B4A.1
cel-miR-77-3p	TTCATCAGGCCATAGCTGTCCA	3.51886	1.57e-05	-3.4029	0.0110936	-4.42091	8.25e-09	2.5317	0.0127336	-2.08564	0.0136436	-0.135332	0.917912	1242.86	2157.43	18.16	5.74	5.96	5.32	656.98	889.32	37.88	32.51	392.11	10.61	160.86	202.92	S00918305	II:12519350:mir-77:noncoding	bli-3;haf-4;icd-2;lpr-1;grl-16;gsa-1;herc-1;Y92H12BR.3;spe-15;src-1
cel-miR-77-5p	GATGGTTGTGCTCTGAGGAAAT	1.93131	0.00406634	-3.10442	0.0423897	-2.7954	0.000150104	0.834069	0.303503	-3.97884	9.84e-06	-3.22243	0.0215944	262.4	112.86	7.09	2.87	6.84	4.91	67.76	94.41	6.31	0	13.51	1.24	59.89	58.67	S00008327	II:12519312:mir-77:noncoding	bli-3;haf-4;icd-2;lpr-1;grl-16;gsa-1;herc-1;Y92H12BR.3;spe-15;src-1
cel-miR-78	TGGAGGCCTGGTTGTTTGTGC	-1.82529	0.068473	0.228797	0.911204	-1.71145	0.100505	0.0190845	0.983704	-2.17212	0.130013	0.520485	0.72616	1.49	0.57	1.6	6.39	1.23	0.61	2.96	3.71	1.55	0	7.89	3.64	3.05	6.8	S01091408	IV:15165727:mir-78:noncoding	NIL
cel-miR-784-3p	TATGTACAAATGTTGCGCTGCC	1.95261	0.232492	2.18631	0.52632	0.735638	0.76482	1.348	0.530252	-4.64118	0.338277	-0.462631	0.907154	1.83	0.45	2.2	0	0.79	0	0.87	0.46	0	0	0.59	0	0.13	0.68	S00618286	X:8074955:mir-784:noncoding	bli-3;cutl-13;Y65B4BL.3;acs-13;Y65B4A.8;Y95B8A.2;spe-15;scm-1;Y23H5A.3;W03D8.10
cel-miR-784-5p	TGGCACAATCTGCGTACGTAGA	1.7716	0.314052	1.05219	0.763345	-4.64109	0.284719	-2.44964	0.532386	2.17885	0.386276	-1.52457	0.71635	1.49	0.45	1.01	0	0	0	0.09	0	1.17	1.58	0.27	0	0.38	0.29	S00117910	X:8074996:mir-784:noncoding	bli-3;cutl-13;Y65B4BL.3;acs-13;Y65B4A.8;Y95B8A.2;spe-15;scm-1;Y23H5A.3;W03D8.10
cel-miR-785-3p	TAAGTGAATTGTTTTGTGTAGA	-2.18546	0.0015723	2.03188	0.0370847	-1.41732	0.0377284	-1.25465	0.163818	1.71918	0.123568	-0.139588	0.919603	61.33	93.57	1411.58	1112.62	112.8	102.77	123.42	149.55	1385.58	1008.59	695.88	123.95	451.81	362.52	S00342401	X:3004747:mir-785:noncoding	bli-3;xpo-2;taf-4;Y65B4BL.4;acs-13;Y65B4BL.1;eme-1;Y18H1A.7;zfh-2;gsa-1
cel-miR-786-3p	TAATGCCCTGAATGATGTTCAAT	-2.41017	0.0016099	-3.24048	0.0853877	-3.51888	5.28e-05	-0.674746	0.401646	-2.92458	0.00221899	-2.60486	0.0734568	3.1	2.84	2.79	0	1.23	1.02	7.84	10.77	3.01	1.37	2.81	2.25	23.4	11.37	S01230516	X:7882826:mir-786:noncoding	mex-3;W04C9.4;acs-13;grl-16;Y65B4A.8;spd-1;gsa-1;R06A10.4;aps-3;Y92H12A.5
cel-miR-787-3p	TAAGCTCGTTTTAGTATCTTTCG	3.02527	1.49e-05	-0.458407	0.761723	3.30343	4.99e-06	1.36865	0.0874289	-0.470557	0.564634	2.90599	0.0366025	122.43	220.61	25.33	0	122.44	215.56	58.88	39.27	18.75	10.31	243.63	102.59	15.26	41.87	S00177555	X:11294783:mir-787:noncoding	NIL
cel-miR-788-3p	GGAAATGGATTAGAATCGTGGAAA	-1.04159	0.125161	-1.84697	0.245189	-1.63569	0.0264573	0.055173	0.944015	-2.99631	0.000848957	-0.883874	0.501196	11.92	12.25	6.16	6.11	8.15	5.01	26.04	23.3	2.82	3.79	33.66	3.48	35.48	20.01	S00355449	X:8485324:mir-788:noncoding	pgs-1;Y23H5B.5;F32B5.6;Y47G6A.18;Y110A7A.9;aex-1;T22C1.11;rme-8;Y52B11A.3;Y52B11A.4
cel-miR-788-5p	TCCGCTTCTAACTTCCATTTGCAG	-0.414512	0.523435	-0.0919497	0.936353	-2.04107	0.00305215	1.09517	0.213978	0.203699	0.809014	-1.62492	0.22034	89.18	107.75	140.52	73.19	33.66	18.71	344.82	195.78	205.72	106.49	18.42	47.92	170.91	131.82	S00658977	X:8485362:mir-788:noncoding	pgs-1;Y23H5B.5;F32B5.6;Y47G6A.18;Y110A7A.9;aex-1;T22C1.11;rme-8;Y52B11A.3;Y52B11A.4
cel-miR-789-2-5p	AATTGATGACTCAGGCAGGGAC	1.99554	0.210669	-4.89655	0.328672	-0.753819	0.824623	1.3239	0.502442	-5.02147	0.310794	-0.182655	0.961162	1.26	1.25	0	0	0	0.31	0.44	1.02	0	0	0	0.39	0.51	0.19	S01227430	IV:17309387:mir-789.2:noncoding	nlp-40;rab-11.1;bli-3;ptr-11;daf-25;mbtr-1;Y48G1A.2;rnp-8;cutl-13;Y65B4BL.1
cel-miR-789-5p	AATTGATGACCCAGACAAGGAC	3.3613	0.000359721	-2.12704	0.559345	-2.40651	0.335234	1.06182	0.450906	-6.03967	0.241142	-1.62833	0.598975	7.68	6.69	0.25	0	0	0.2	1.05	1.58	0	0	0.16	0.23	0.76	0.97	S00591634	IV:16740773:Y51H4A.25:noncoding	nlp-40;rab-11.1;bli-3;ptr-11;daf-25;mbtr-1;Y48G1A.2;rnp-8;cutl-13;Y65B4BL.1
cel-miR-79-3p	ATAAAGCTAGGTTACCAAAGCT	-0.413054	0.522358	0.0220539	0.98611	-1.04676	0.123411	2.14276	0.0160775	-0.554284	0.484808	-0.156434	0.903007	48.15	40.83	28.8	81.62	22.61	24.54	464.49	72.69	31.76	54.3	102.77	26.56	84.44	47.79	S00925715	I:9333027:mir-79:noncoding	NIL
cel-miR-790-3p	CGGCGTTAGCTCTGTGTCAAACC	4.3216	0.00453881	6.58062	0.00681393	4.66261	0.0016952	3.94005	0.0237242	6.55966	1.38e-06	1.85363	0.636509	2.87	1.7	20.35	0	3.77	1.02	2.26	1.21	11.95	10.21	0.22	0.54	0.25	0	S01203144	IV:5566488:mir-790:noncoding	rab-11.1;R119.5;otub-2;Y65B4A.1;Y18H1A.2;pif-1;Y95B8A.6;gpa-16;gsa-1;Y92H12BR.3
cel-miR-790-5p	CTTGGCACTCGCGAACACCGCG	0.167839	0.963501	5.43224	0.0580362	-0.576584	0.884518	-0.855367	0.834661	5.95539	6.06e-05	-0.626332	0.865789	0	0.23	4.81	3.61	0	0.1	0.09	0	7.67	6	0.16	0	0	0.29	S01222353	IV:5566448:mir-790:noncoding	rab-11.1;R119.5;otub-2;Y65B4A.1;Y18H1A.2;pif-1;Y95B8A.6;gpa-16;gsa-1;Y92H12BR.3
cel-miR-791-3p	TTTGGCACTCCGCAGATAAGGCAA	-1.47889	0.376227	4.55091	0.0155056	-1.54883	0.381097	0.179057	0.900055	4.80646	1.26e-06	-0.717482	0.762479	0.69	0	10.81	32.15	0.44	0.1	1.05	0.93	36.23	16.73	0.59	0.54	0.38	2.53	S00313909	X:5809423:mir-791:noncoding	pgs-1;mex-3;Y65B4BL.1;gpa-16;herc-1;Y23H5B.7;F32B5.6;sep-1;spg-7;crn-1
cel-miR-791-5p	ACCTTATCCGTTGTAGCCAAAGT	-2.25693	0.0316244	1.44239	0.434483	-8.2548	1.36e-05	-1.49031	0.150332	0.728582	0.474546	-2.18007	0.218503	1.26	0.23	16.55	0.19	0	0	2.26	0.37	6.41	6.63	0.38	0.93	5.85	1.94	S00932265	X:5809383:mir-791:noncoding	pgs-1;mex-3;Y65B4BL.1;gpa-16;herc-1;Y23H5B.7;F32B5.6;sep-1;spg-7;crn-1
cel-miR-792-3p	TTGAAATCTCTTCAACTTTCAGA	-4.07163	0.313493	5.69526	0.0156018	-0.55432	0.880604	2.23903	0.280103	3.74303	0.0587805	1.59729	0.629	0	0	0.76	19.36	0	0.2	1.05	0.65	1.85	3.26	1.78	0	0	0.58	S01002324	V:3042127:mir-792:noncoding	homt-1;rcor-1;sesn-1;ztf-3;xpo-2;Y48G1A.4;daf-25;mbtr-1;R119.1;rnp-8
cel-miR-793	TGAGGTATCTTAGTTAGACAGA	-0.687835	0.301991	2.66151	0.00694584	-2.22742	0.00131661	0.183263	0.839018	3.54019	0.0129145	-1.02727	0.447608	127.24	217.89	2555.14	407.25	56.27	40.7	382.1	211.28	3353.66	3145.61	268.27	64.57	292.6	395.94	S00458771	X:13858038:mir-793:noncoding	mex-3;C53D5.1;zfh-2;hmbx-1;gsa-1;Y73E7A.8;F32B5.6;pop-1;Y71F9AL.9;ccb-1
cel-miR-794-3p	TGAAAACGTTGTCTATCTCGAA	-3.49963	0.404219	1.75792	0.675666	2.61323	0.27544	0.278427	0.940628	2.43114	0.526932	3.18069	0.270877	0	0	0.76	0	0.35	0.92	0	0.28	1.55	0	1.57	0.85	0.25	0	S00875344	I:12595762:mir-794:noncoding	mex-3;C53D5.1;zfh-2;hmbx-1;gsa-1;Y73E7A.8;F32B5.6;pop-1;Y71F9AL.9;ccb-1
cel-miR-794-5p	TGAGGTAATCATCGTTGTCACT	-0.521877	0.421153	2.62518	0.0141896	3.35585	1.36e-05	0.0580998	0.944484	2.22125	0.0242737	2.8464	0.062435	87.92	79.17	618.64	701.85	1010.63	1008.58	124.11	110.84	414.56	753.31	486.83	927.3	149.29	133.95	S00886560	I:12595725:mir-794:noncoding	mex-3;C53D5.1;zfh-2;hmbx-1;gsa-1;Y73E7A.8;F32B5.6;pop-1;Y71F9AL.9;ccb-1
cel-miR-795-3p	AATCGTGATCAGTATACTTCGTC	-0.988403	0.21317	3.65146	0.0112834	1.66161	0.0253114	-0.230523	0.784612	3.21077	0.000185284	1.55404	0.251401	3.55	3.86	115.77	44.56	21.21	17.08	6.18	5.66	47.21	96.6	28.75	16.34	9.92	6.99	S00820972	I:12594643:mir-795:noncoding	NIL
cel-miR-795-5p	TGAGGTAGATTGATCAGCGAGCTT	-1.56753	0.0300391	4.05646	3.53e-06	0.635189	0.382991	-0.083833	0.934782	2.78192	0.0827568	-0.0964589	0.948331	297.24	260.19	13774	10438.5	1102.57	1008.47	869.49	609.62	4703.4	7074.41	614.08	755.57	991.62	986.05	S00890253	I:12594606:mir-795:noncoding	NIL
cel-miR-796	TGGAATGTAGTTGAGGTTAGTAA	0.233614	0.747567	1.95155	0.206021	0.773782	0.305972	0.421919	0.607426	2.71855	0.00128931	0.766447	0.572006	7.57	11.46	42.9	10.19	12.18	10.43	9.32	9.93	83.82	18.2	33.82	3.64	6.36	15.25	S00249253	X:1799001:mir-796:noncoding	NIL
cel-miR-797-3p	TTTTCATTGGTTTCTGTGAAAT	-4.07708	0.323601	-4.1888	0.385272	-4.08605	0.361355	0.409399	0.902559	-4.35664	0.364289	-0.949052	0.813429	0	0	0	0	0	0	0	0.46	0	0	0.27	0	0.38	0	S00158987	X:4757185:mir-797:noncoding	NIL
cel-miR-797-5p	TATCACAGCAATCACAATGAGAAGA	-1.40165	0.321488	0.767418	0.765221	-1.66318	0.278333	0.419435	0.717324	-0.915701	0.638308	-1.49929	0.504816	0.69	0.34	0.68	3.8	0	0.72	2.44	1.21	1.55	0	1.46	0	2.29	0.68	S00403624	X:4757147:mir-797:noncoding	NIL
cel-miR-798	TAAGCCTTACATATTGACTGA	0	1	0	1	0	1	0	1	0	1	5.34836	0.278672	0	0	0	0	0	0	0	0	0	0	0.97	0	0	0	S00155591	IV:14277338:mir-798:noncoding	NIL
cel-miR-799	TGAACCCTGATAAAGCTAGTGG	-2.76105	0.0125756	-3.11462	0.255505	-8.21887	1.7e-05	-0.619224	0.525551	-8.43768	0.000303462	-2.5382	0.16314	0.57	0.45	0.68	0	0	0	1.48	2.78	0	0	0.81	0.46	5.21	2.72	S01090494	X:8600678:mir-799:noncoding	ptr-11;C53D5.1;mbtr-1;Y65B4BL.1;grl-16;Y71G12B.18;Y37E3.10;Y71F9AL.10;copa-1;poml-2
cel-miR-80-3p	TGAGATCATTAGTTGAAAGCCGA	0.832339	0.36887	-0.897825	0.27918	2.43663	0.0137079	0.936446	0.523026	-1.24035	0.417211	2.25443	0.305459	7885.29	8496.55	1570	2890.41	20525.1	20325.5	8457.76	8109.26	2463.36	1575.96	7960.24	25379.6	6016.97	4588.03	S01053844	III:8865307:mir-80:noncoding	NIL
cel-miR-80-5p	AGCTTTCGACATGATTCTGAAC	2.41416	0.000470174	-1.35853	0.32399	3.22569	1.06e-05	2.02576	0.0198106	-2.02846	0.0133634	3.23871	0.0292685	283.49	270.4	29.3	5.1	358.82	438.79	172.71	207.94	12.72	12.63	365.47	489.08	48.32	86.26	S00059010	III:8865349:mir-80:noncoding	NIL
cel-miR-800-3p	GCCAAACTCGGAAATTGTCTGC	4.21325	8.52e-05	1.57179	0.646856	-1.8236	0.636671	1.69331	0.418153	-4.39397	0.357444	-0.88515	0.830423	6.76	3.97	1.27	0	0	0.1	1.05	0.46	0	0	0.22	0.08	0	0.78	S01052139	X:380946:mir-800:noncoding	mex-3;bli-3;rnp-8;otub-2;W04C9.4;wwp-1;Y65B4A.2;Y65B4A.1;hgap-1;ZC123.1
cel-miR-81-3p	TGAGATCATCGTGAAAGCTAGT	-2.42918	0.0754844	-2.63841	0.000146653	-0.187777	0.874856	-0.823313	0.73614	-2.33832	0.529156	0.374491	0.899263	19057.9	20237.7	20987.2	8328.38	69008.5	83252.1	53004.1	58595	21558.2	22018.4	89240.3	142026	136814	108384	S00893734	X:2431159:mir-81:noncoding	NIL
cel-miR-8189-3p	ATGGCCTAGTGGATAAGAGGGA	-1.37612	0.433878	2.17017	0.370372	-6.2796	0.0402578	-0.708339	0.667356	-0.0413601	0.984495	-2.38577	0.41098	0.34	0.34	2.45	5.19	0	0	0.09	0.93	1.94	0	0.49	0	1.78	0	S00408618	IV:2079082:mir-8189:noncoding;Intergenic;V:15878541:nhr-84:intron	NIL
cel-miR-8193-5p	CGCGGGACTAGTCAAGTGTCGGC	-1.84076	0.349494	4.91907	0.00940035	-0.626835	0.714997	-1.49828	0.449617	3.36215	0.00350547	0.0811649	0.971709	0	0.45	29.98	14.27	0.26	0.61	0.26	0.28	8.84	8.84	1.46	0.54	1.14	0.78	S00154908	I:2538633:mir-8193:noncoding	NIL
cel-miR-8196a-3p	GTAGTTAATTTTTCTTTGGGAAT	-0.597572	0.861606	-1.28501	0.781077	2.54437	0.128129	-2.37539	0.548848	0.0736355	0.986942	1.5717	0.593316	0	0.34	0.17	0	1.84	0.51	0.09	0	0	0.63	0.59	0.77	0.51	0	S01168522	X:2329103:mir-8196.1:noncoding	NIL
cel-miR-8196b-3p	TGTAGTTAATTTTTTCTTTGGGAA	0.663614	0.767632	-4.91932	0.327632	2.85404	0.0444192	-0.642886	0.838381	-5.09881	0.30542	-0.0634032	0.986437	0.23	0.79	0	0	1.14	2.45	0	0.37	0	0	0.59	0.15	0.64	0	S00035771	X:14324429:mir-8196.2:noncoding	NIL
cel-miR-82-3p	TGAGATCATCGTGAAAGCCAGT	-0.991143	0.520399	-2.54335	9.44e-05	-3.31367	0.013818	-0.305735	0.917911	-2.52818	0.594626	-2.28644	0.469854	112028	120351	34924	35323.3	20072.5	18050.2	128254	213660	44867.2	38372.6	53959	39252.3	299685	234554	S01175427	X:2435294:mir-82:noncoding	NIL
cel-miR-82-5p	CGGTTTTCTCTGTGATCTACAGA	-1.07238	0.760383	-4.59755	0.344754	-1.00357	0.791622	1.25315	0.583567	0.936722	0.81096	-1.6532	0.69142	0.23	0	0	0	0	0.2	0.52	0.65	0	1.16	0.22	0	0.51	0	S00468699	X:2435333:mir-82:noncoding	NIL
cel-miR-8200-3p	TCTGACGGGAGATTTGAGCCATC	-5.29286	0.175522	-5.36361	0.280674	-5.28439	0.198441	-0.910509	0.744581	-5.23549	0.2931	-2.78172	0.500101	0	0	0	0	0	0	0.44	0	0	0	0.16	0	0	1.46	S00748569	V:3057117:mir-8200:noncoding	NIL
cel-miR-8201-5p	TCTGGATCGATAATGTAAACCT	-0.391945	0.845222	-5.57154	0.254233	-5.48799	0.164078	-0.858437	0.727968	0.622759	0.830176	-1.75975	0.624164	0.57	0.23	0	0	0	0	0.44	0.09	0	1.58	0.43	0	0.25	1.26	S00468725	IV:6294600:mir-8201:noncoding	NIL
cel-miR-8207-3p	CATTGGAAGAAAAGAGAACGAGA	7.90082	2.71e-05	3.8536	0.403743	0	1	8.04451	6.67e-05	0	1	0	1	2.64	3.06	0.25	0	0	0	2.96	2.32	0	0	0	0	0	0	S00660100	IV:11722166:mir-8207:noncoding	NIL
cel-miR-8208-3p	TTGGTTCAGGAATGGGCGGAACT	-1.57974	0.453229	1.45605	0.628133	-5.8685	0.0915776	-1.86123	0.439243	-5.95107	0.256532	-6.41983	0.13951	0	0.45	0	3.61	0	0	0.35	0	0	0	0	0	0.51	1.36	S00503069	IV:10856180:mir-8208:noncoding	NIL
cel-miR-8209-3p	TCTTCTTCTCCCTTCGTTTCCC	0	1	5.20695	0.291953	0	1	0	1	6.62839	0.108335	3.80024	0.386139	0	0	0.68	0	0	0	0	0	0.29	1.89	0	0.15	0	0	S00533751	I:7955033:mir-8209:noncoding	NIL
cel-miR-8210-5p	TGCCTTCTTTCCTTGTGTCGCCGAC	-4.0282	0.0106114	-2.00012	0.516369	-7.40924	0.00106366	-4.24068	0.0105455	-7.68103	0.00829451	-3.5992	0.126815	0	0.23	0.84	0	0	0	0	0.19	0	0	0.16	0.15	3.56	0.58	S00529326	V:14656612:C54G10.5:noncoding	NIL
cel-miR-8211-3p	ACGGCTCGCCGAGCTTCGAGAAC	0	1	7.34014	0.0875114	5.64457	0.126388	0	1	0	1	3.42106	0.412522	0	0	0.25	3.15	0.35	0.61	0	0	0	0	0.22	0	0	0	S00048426	III:11936938:mir-8211:noncoding	NIL
cel-miR-8212-3p	TTCGAGACAGTTTTTGAGCAACT	1.53666	0.195292	1.67949	0.552552	5.02039	2.57e-08	1.63254	0.19025	0.010288	0.99672	4.78045	0.00286471	2.52	1.7	1.6	2.69	19.28	19.53	2.7	1.58	0.68	0.84	4.48	24.7	0.89	0.87	S01041834	II:11603635:mir-8212:noncoding	NIL
cel-miR-83-3p	TAGCACCATATAAATTCAGTAA	2.72976	8.42e-05	-0.194429	0.888246	-2.92772	0.000132189	1.72646	0.0377934	0.902436	0.257375	-2.72409	0.0502765	222.16	221.63	41.97	7.78	5.17	2.05	89.54	118.08	69.84	62.61	9.83	2.48	48.32	25.74	S00251965	IV:7841712:mir-83:noncoding	NIL
cel-miR-83-5p	ACTGAATTTATGTGTGTACTTGA	1.42933	0.138174	-0.805871	0.800013	-3.35622	0.0732445	0.0536838	0.966274	-6.88716	0.0714732	-0.659319	0.753217	4.36	2.95	1.27	0	0	0.2	0.17	2.14	0	0	1.51	0.46	0.89	2.82	S00688626	IV:7841669:mir-83:noncoding	NIL
cel-miR-84-3p	CACAATGTTTCAACTAACTCGGC	-0.52704	0.511711	0.808607	0.645598	0.176469	0.828548	-0.887542	0.326315	0.53215	0.564542	1.1695	0.397566	4.01	4.2	9.96	8.43	6.4	4.6	3.92	2.23	6.7	11.26	16.64	10.53	7.76	6.02	S01125185	X:16022432:mir-84:noncoding	NIL
cel-miR-84-5p	TGAGGTAGTATGTAATATTGTAGA	0.666779	0.424443	0.185826	0.828137	1.28799	0.116106	0.0964339	0.935832	0.462699	0.744244	1.06231	0.546718	2832.02	4140.41	3790.31	403.18	4439.19	4324.72	1964.83	2308.89	4133.44	1940.99	5874.65	3506.96	2398.67	2988.65	S00066300	X:16022470:mir-84:noncoding	NIL
cel-miR-85-3p	TACAAAGTATTTGAAAAGTCGTGC	-3.84204	2.43e-05	-6.32339	5.74e-09	-7.15475	1.15e-12	-1.72544	0.177862	-6.04198	0.000379513	-0.309353	0.861784	348.49	251.57	89.51	0.46	13.23	36.3	560.04	1763.14	65.76	70.4	10672	74.48	5448.04	4674.49	S00788497	II:8393640:F49E12.14:noncoding	rcor-1;sesn-1;pgs-1;Y48G1C.5;Y48G1C.6;rab-11.1;mex-3;bli-3;F56C11.3;ztf-3
cel-miR-85-5p	CCGATTTTTCAATAGTTTGAAAC	-6.37852	0.0261375	-6.48853	0.134508	-6.37754	0.0316805	-6.6257	0.0238428	-6.68226	0.109425	-3.8434	0.225684	0	0	0	0	0	0	0	0	0	0	0.16	0	1.91	0	S00174797	II:8393597:F49E12.14:noncoding	rcor-1;sesn-1;pgs-1;Y48G1C.5;Y48G1C.6;rab-11.1;mex-3;bli-3;F56C11.3;ztf-3
cel-miR-86-3p	CTGGGCTCAGATTCGCTTAGGC	-1.19904	0.293962	2.87883	0.118298	3.954	1.1e-06	-1.69791	0.182555	1.8024	0.0894079	4.19431	0.00482764	1.49	0.34	16.47	11.49	23.4	30.98	0.78	0.46	4.86	10.84	20.69	43.12	2.8	2.23	S00914523	III:11936675:mir-86:noncoding	NIL
cel-miR-86-5p	TAAGTGAATGCTTTGCCACAGTC	-1.04209	0.131266	0.973713	0.314172	3.91149	1.71e-05	0.351697	0.71837	1.38488	0.223552	3.51753	0.0638462	206.68	264.5	1292.09	331.56	4628.76	7291.96	803.82	391.38	973.84	1659.4	3614.91	5735.73	603.13	535.43	S00434809	III:11936719:mir-86:noncoding	NIL
cel-miR-87-3p	GTGAGCAAAGTTTCAGGTGTGC	-1.01801	0.122388	3.06476	0.00252208	-1.193	0.0753746	0.316666	0.717636	2.96383	0.013294	-1.09444	0.410001	89.18	100.27	1323.17	1534.7	66.96	70.56	268.09	188.82	1389.57	1743.27	149.94	54.43	253.18	187.28	S00345981	V:12038721:mir-87:noncoding	pde-4
cel-miR-87-5p	CGCCTGATACTTTCGTCTCAACCT	0.704953	0.729014	3.62749	0.169892	1.23616	0.501807	1.2175	0.541748	3.74678	0.0116394	-0.981903	0.802331	0.8	0.34	7.26	0	0.88	0.51	0.87	0.56	2.23	6.84	0.49	0	0	1.07	S00181610	V:12038765:F10C2.11:noncoding	pde-4
cel-miR-90-3p	TGATATGTTGTTTGAATGCCCCT	-1.24689	0.223684	3.96004	9.67e-09	2.11538	0.0600779	0.205225	0.908141	4.05203	0.443229	1.71436	0.496492	7412.31	7154.87	324778	140890	57760.2	65183.2	17729.4	19720.7	249444	355725	5240.63	72144.3	23556.2	15668.8	S00892692	III:8874023:mir-90:noncoding	NIL
cel-miR-90-5p	CGGCTTTCAACGACGATATCAAC	-0.350258	0.850451	1.76826	0.558727	3.25416	0.00152641	-0.223416	0.911572	1.85576	0.319278	3.75094	0.0250852	0.8	0.11	3.38	0	5.26	4.5	0.52	0.37	3.98	0	7.35	7.59	0.25	1.46	S01076632	III:8874069:mir-90:noncoding	NIL
