# Supplementary material for: Cell-type-specific profiling of loaded miRNAs from Caenorhabditis elegans reveals spatial and temporal flexibility in Argonaute loading
Source: Nat Commun. 2021 Apr 13;12:2194. doi: 10.1038/s41467-021-22503-7 (PMC8044110; doi:10.1038/s41467-021-22503-7)
Supplement: Supplementary file 3 — Supplementary Data 2 [file 41467_2021_22503_MOESM3_ESM.xlsx]

## Sheet: Sheet1
Guide strand miRNAs shared between datasets from Brosnan et al. and Alberti et al. 2018
Tissue type	Percentage in common (relative to Brosnan et al. miRNAs)
Intestine	0.53
Neurons	0.67
Body Wall Muscle	0.7
Common Guide strand miRNAs between Brosnan et al. and Alberti et al. 2018 and their association with ALG-1 or ALG-2
Intestine	ALG-1	logFC	P value		ALG-2	logFC	P value		Neurons	ALG-1	logFC	P value		ALG-2	logFC	P value		Body Wall Muscle	ALG-1	logFC	P value		ALG-2	logFC	P value
miR-392	Yes	3.519	0.0189171		No	2.47537	0.209213		miR-1821	Yes	3.96404	0.00241189		Yes	3.47189	0.000105993		miR-1	Yes	4.31519	0.00162893		No	3.60935	0.222808
miR-243	Yes	3.75151	0.00024073		No	1.38313	0.228549		miR-791	Yes	4.55091	0.0155056		Yes	4.80646	1.26e-06		miR-86	Yes	3.954	1.1e-06		No	4.19431	0.00482764
miR-63	Yes	2.4654	0.00246363		No	1.34797	0.194502		miR-793	Yes	2.66151	0.00694584		Yes	3.54019	0.0129145		miR-794	Yes	3.35585	1.36e-05		No	2.8464	0.062435
miR-1020	Yes	2.30333	0.0216384		Yes	3.02835	0.00292424		miR-249	Yes	3.95235	7.63e-05		Yes	4.09591	0.00522768		miR-50	Yes	5.0464	1.03e-07		No	2.76891	0.0808005
miR-236	Yes	3.649	0.000784604		No	1.03908	0.614411		miR-62	Yes	4.2626	0.0284307		Yes	4.17137	5.48e-05		miR-66	Yes	6.97304	0.00360862		Yes	8.1696	0.00959107
miR-83	Yes	2.72976	8.42e-05		No	1.72646	0.0377934		miR-245	Yes	3.64982	7.58e-05		Yes	4.49798	0.0238017		miR-787	Yes	3.30343	4.99e-06		Yes	2.90599	0.0366025
miR-239b	Yes	2.96929	2.44e-05		Yes	2.23175	0.00922103		miR-790	No	6.58062	0.00681393		Yes	6.55966	1.38e-06		miR-231	Yes	3.20779	6.85e-05		Yes	3.38013	0.0202802
miR-239a	Yes	3.63969	0.00115044		No	1.50434	0.376201		miR-124	Yes	3.6661	0.0342285		Yes	3.33441	0.000360161		miR-4816	Yes	4.4857	6.27e-06		Yes	4.82361	0.00422481
miR-248	Yes	3.56764	3.36e-06		No	1.99308	0.024953		miR-76	Yes	6.39864	7.66e-10		Yes	2.7136	0.00629754		miR-2	Yes	5.45064	1.46e-11		No	4.63328	0.00195429
miR-66	Yes	6.79928	0.00497982		Yes	6.70655	0.0150584		miR-794	Yes	2.62518	0.0141896		Yes	2.22125	0.0242737		miR-71	Yes	2.70535	0.000512421		No	2.28311	0.106327
miR-238	Yes	3.87882	0.000281898		No	2.28819	0.115032		miR-792	Yes	5.69526	0.0156018		No	3.74303	0.0587805		miR-58a	Yes	2.78852	0.000108898		No	2.6583	0.0514033
miR-60	Yes	5.03418	4.67e-10		No	3.16102	0.000794107		miR-233	Yes	2.75248	0.028659		Yes	2.50518	0.00346151		miR-67	Yes	3.34502	0.000330323		Yes	4.11103	0.00860847
miR-259	Yes	2.3689	0.00360731		No	1.76042	0.060025		miR-1022	No	1.95147	0.0573368		Yes	2.62979	0.0219597		miR-34	Yes	3.74232	1.86e-05		No	3.04188	0.0814113
miR-787	Yes	3.02527	1.49e-05		No	1.36865	0.0874289		lsy-6	No	0.949539	0.577937		Yes	2.5452	0.00277401		miR-90	Yes	3.25416	0.00152641		Yes	3.75094	0.0250852
miR-71	Yes	2.78772	0.000146813		No	1.25519	0.148487		miR-34	Yes	3.44466	0.000263988		No	2.05247	0.0819746		miR-229	Yes	4.21919	2.41e-08		Yes	2.89248	0.0357794
miR-34	Yes	5.36114	6.88e-11		Yes	4.40305	8.58e-06		miR-71	Yes	3.03222	4.68e-06		No	2.44191	0.568022		miR-56	Yes	11.7644	5.61e-19		Yes	9.80181	0.00013888
miR-75	Yes	2.69243	0.000115437		No	2.27762	0.00580363		miR-90	Yes	3.96004	9.67e-09		No	4.05203	0.443229		miR-8196b	Yes	2.85404	0.0444192		No	-0.0634032	0.986437
miR-62	Yes	2.23849	0.0207274		Yes	2.3003	0.0286691		miR-796	No	1.95155	0.206021		Yes	2.71855	0.00128931		miR-253	Yes	4.65846	6.46e-06		No	2.74143	0.129481
miR-56	Yes	9.57077	6.79e-11		Yes	8.69215	1.45e-06											miR-80	Yes	3.22569	1.06e-05		No	3.23871	0.0292685
miR-253	Yes	4.90441	2.64e-05		Yes	4.85219	0.00887881
Alberti et al. miRNAs present within a tissue not detected to be associated with ALG-1 or ALG-2 in the same tissue
Intestine	Neurons	Body Wall Muscle
miR-74	lin-4	miR-243
miR-1829b	miR-243	miR-64
miR-797	miR-254	miR-8196a
miR-47	miR-250	miR-59
miR-229	miR-4807	miR-65
miR-5546	miR-392	miR-55
miR-53	miR-238	lin-4
miR-789-1	miR-1824	miR-238
miR-789-2	miR-1818	miR-1820
miR-72	miR-55	miR-4807
miR-64	miR-4808	miR-250
miR-65	miR-8196a	miR-1829c
miR-8196a	miR-84	miR-57
miR-4807	miR-239a	miR-789-2
miR-250	miR-1020	miR-789-1
miR-355	miR-83	miR-81
miR-58a	miR-239b	miR-239b
miR-8196b	miR-356b	miR-245
miR-4816	miR-246	miR-1020
miR-55	miR-252	miR-239a
miR-73	miR-789-2	miR-79
miR-231	miR-789-1	miR-4808
miR-61	miR-65	miR-63
miR-4808	miR-4816	miR-246
miR-1829c	miR-61
miR-57	miR-244
lin-4	miR-253
	miR-47
	miR-1829c
miRNAs unique to Brosnan et al. and their association with ALG-1 and/or ALG-2
Intestine		ALG-1				ALG-2			Neurons		ALG-1				ALG-2			Body Wall Muscle		ALG-1				ALG-2
		logFC	P value			logFC	P value				logFC	P value			logFC	P value				logFC	P value			logFC	P value
let-7		3.99307	3.24e-05			0.582768	0.724849		miR-1832a		5.66271	0.0230102			2.56364	0.447793		miR-1832a		6.72364	1.46e-10			4.26822	0.0453592
miR-1829a		2.38708	0.000435945			-0.221981	0.777683		miR-2		4.88848	0.0011399			3.05703	0.000545422		miR-2210		2.34489	0.0326574			0.503147	0.821187
miR-1830		5.90324	1.76e-07			4.70772	0.00137476		miR-234		5.1014	0.000172451			6.07499	7.9e-08		miR-241		3.29538	2.77e-05			3.40757	0.0415585
miR-2210		2.93856	0.00262555			1.45386	0.243918		miR-4926		7.95619	0.0434816			0	1		miR-48		2.54399	0.0254007			1.9348	0.434425
miR-360		0	1			7.08519	0.004483		miR-56		9.81197	0.00116752			8.27215	0.000545427		miR-53		2.49287	0.000377852			2.03786	0.13529
miR-4813		3.85806	0.00039498			1.05095	0.574976		miR-785		2.03188	0.0370847			1.71918	0.123568		miR-54		2.84946	0.000124685			1.80201	0.200646
miR-4923b		6.54438	0.0117538			4.46671	0.29335		miR-795		4.05646	3.53e-06			2.78192	0.0827568		miR-790		4.66261	0.0016952			1.85363	0.636509
miR-4929		6.57932	0.0104181			5.32959	0.184815		miR-8193		4.91907	0.00940035			3.36215	0.00350547		miR-8212		5.02039	2.57e-08			4.78045	0.00286471
miR-50		6.61052	0.00943954			5.19788	0.207249		miR-87		3.06476	0.00252208			2.96383	0.013294
miR-52		4.17358	0.00017129			1.73117	0.330232
miR-70		2.91915	0.0228558			2.64887	0.0795791
miR-77		3.51886	1.57e-05			2.5317	0.0127336
miR-789		3.3613	0.000359721			1.06182	0.450906
miR-79		-0.413054	0.522358			2.14276	0.0160775
miR-790		4.3216	0.00453881			3.94005	0.0237242
miR-80		2.41416	0.000470174			2.02576	0.0198106
miR-800		4.21325	8.52e-05			1.69331	0.418153
miR-8207		7.90082	2.71e-05			8.04451	6.67e-05
