# Supplementary material for: Cell-type-specific profiling of loaded miRNAs from Caenorhabditis elegans reveals spatial and temporal flexibility in Argonaute loading
Source: Nat Commun. 2021 Apr 13;12:2194. doi: 10.1038/s41467-021-22503-7 (PMC8044110; doi:10.1038/s41467-021-22503-7)
Supplement: Supplementary file 4 — Supplementary Data 3 [file 41467_2021_22503_MOESM4_ESM.xlsx]

## Sheet: edgeR_merged_annotation_unknown
miRBase22	seq	intestine_N2_ALG1_logFC	intestine_N2_ALG1_FDR	intestine_N2_ALG1_pvalue	neuron_N2_ALG1_logFC	neuron_N2_ALG1_FDR	neuron_N2_ALG1_pvalue	muscle_N2_ALG1_logFC	muscle_N2_ALG1_FDR	muscle_N2_ALG1_pvalue	intestine_N2_ALG2_logFC	intestine_N2_ALG2_FDR	intestine_N2_ALG2_pvalue	neuron_N2_ALG2_logFC	neuron_N2_ALG2_FDR	neuron_N2_ALG2_pvalue	muscle_N2_ALG2_logFC	muscle_N2_ALG2_FDR	muscle_N2_ALG2_pvalue	A-284-1_intestine_ALG1	A-284-2_intestine_ALG1	A-286-1_neuron_ALG1	A-286-2_neuron_ALG1	A-290-1_muscle_ALG1	A-290-2_muscle_ALG1	A-285-1_intestine_ALG2	A-285-2_intestine_ALG2	A-287-1_neuron_ALG2	A-287-2_neuron_ALG2	A-291-1_muscle_ALG2	A-291-2_muscle_ALG2	A-N2-1	A-N2-2	seqID	Pos_Info
unknown	TTTCCCATCGGCATCAACTTGACAGTTACATT	7.72212	1.76e-09	1.5e-14	1.31556	1	0.773488	2.76022	1	0.257839	5.33553	0.0630335	5.77e-05	2.91413	1	0.498233	2.31891	1	0.547018	28.31	24.84	0.42	0	0.53	0.72	1.92	6.22	0	1.47	0.86	0.31	0	0.29	S01012846	X:14477267:M163.15:noncoding
unknown	TTGGCCAAGCGGACTGGAGCAC	9.90437	1.67e-07	2.85e-12	9.00853	1	0.00648039	9.7246	1.22e-07	1.1e-10	6.10008	1	0.0692008	0	1	1	5.82606	1	0.245484	14.67	8.05	1.1	9.73	6.49	10.12	0.7	0.65	0	0	0.32	0.46	0	0	S00832326	X:1011777:rncs-1:noncoding;X:1012069:rncs-1:noncoding
unknown	TTTGTAGGCGTTGTGGGAAGGG	5.43442	3.19e-07	8.18e-12	0.843756	1	0.722322	5.00539	9.43e-07	1.26e-09	5.37466	0.000642527	2.29e-08	1.94639	1	0.0818697	3.13367	1	0.0372507	59.84	89.15	3.8	1.57	60.04	30.88	48.95	79.09	11.75	1.58	7.08	16.96	2.03	2.14	S00085482	V:5780553:F44E7.15:noncoding
unknown	GTAGTAGGCGTTGTGGGAAGG	5.45177	5.15e-07	1.76e-11	0.558825	1	0.841554	4.84146	6.34e-06	1.26e-08	5.31482	0.00064868	3.33e-08	1.32708	1	0.346307	3.59159	1	0.0203211	42.64	63.29	1.6	1.57	33.74	23.21	29.35	55.88	5.15	0.95	9.29	15.33	1.4	1.55	S00286289	V:5780553:F44E7.15:noncoding
unknown	TTTGGTGGAGCTGGACGATGGATTC	9.55686	1.16e-06	7.71e-11	8.48406	1	0.0183987	10.0426	1.06e-08	6.45e-12	8.71108	0.00419728	1.3e-06	6.99235	1	0.0528065	9.21968	1	0.000686025	10.32	7.6	0.68	6.86	12.71	8.08	4.79	3.62	0.1	2.74	0.27	6.27	0	0	S00911077	X:1012136:rncs-1:noncoding
unknown	TTTGTAGGCGTTGTGGGAAGG	5.6763	1.16e-06	7.95e-11	1.12283	1	0.736628	4.98088	4.04e-05	1.31e-07	5.38443	0.00131779	9.59e-08	1.22141	1	0.589204	3.5055	1	0.0433144	21.32	33.91	1.01	1.11	15.43	12.58	13.59	25.99	2.33	0.21	4.43	6.27	0.64	0.68	S00259706	V:17134253:Y61B8A.6:intron;Intergenic;V:5780553:F44E7.15:noncoding
unknown	GTAGTAGGCGTTGTGGGAAGGG	4.97172	1.21e-06	9.34e-11	0.0796515	1	0.966676	4.55507	2.58e-06	4.12e-09	4.99501	0.00186006	2.64e-07	1.51547	1	0.0890255	2.86944	1	0.0396024	149.71	182.84	6.67	3.06	130.5	74.34	114.27	192.07	25.55	5.26	26.21	39.87	6.61	5.93	S00032706	V:5780553:F44E7.15:noncoding
unknown	ATAGTAGGCGTTGTGGGAAGGG	5.17123	1.31e-06	1.12e-10	0.444572	1	0.87275	5.16145	6.74e-07	8.54e-10	5.23572	0.000715698	4.29e-08	1.95068	1	0.114566	3.12962	1	0.0433382	38.06	56.6	2.36	0.65	50.83	26.18	37.1	49.94	7.87	1.89	4.21	13.16	1.14	2.23	S00070918	V:5780553:F44E7.15:noncoding
unknown	TTAGTAGGCGATGTGGGAAGGG	5.19231	1.56e-06	1.46e-10	-0.174747	1	0.95564	4.79535	8.92e-06	2e-08	5.05066	0.00134552	1.15e-07	1.50189	1	0.286103	2.8819	1	0.0692934	36.11	47.98	1.52	0.19	34.44	18	27	40.38	5.83	0.53	3.94	9.45	1.14	1.75	S00846353	V:5780553:F44E7.15:noncoding
unknown	CCGGCTACCTTCACTGCCACCC	5.34633	1.92e-06	1.97e-10	2.21336	1	0.387826	1.82584	1	0.116121	4.47993	0.00957594	4.34e-06	2.50251	1	0.0679478	2.94956	1	0.0801536	42.19	19.62	4.48	1.67	2.1	2.35	16.46	14.57	2.04	6.73	10.48	3.33	0.76	1.17	S00215508	X:2969796:mir-34:noncoding
unknown	TTAGTAGGAGTTGTGGGAAGGG	4.91061	2.84e-06	3.15e-10	-0.354291	1	0.893633	4.60638	7.6e-06	1.6e-08	4.88205	0.00165185	1.83e-07	1.25212	1	0.291418	2.48481	1	0.0984757	49.52	67.49	2.28	0.28	50.4	27.41	44.51	58.3	7.58	1.58	5.24	12.08	2.03	2.82	S01188542	V:5780553:F44E7.15:noncoding
unknown	ACGGCTACCTTCACTGCCCCCC	5.46893	3.1e-06	3.71e-10	2.28774	1	0.423387	2.16534	1	0.0836825	4.45049	0.020113	1.31e-05	2.23424	1	0.195779	3.09575	1	0.0830163	29.35	18.94	3.55	1.02	1.67	2.35	14.28	7.8	1.65	3.47	7.29	3.02	0.51	0.87	S00524675	X:2969796:mir-34:noncoding
unknown	TTAGTAGGCGTTGAGGGAAGGG	4.76933	3.21e-06	4.12e-10	0.253086	1	0.905614	4.56716	4.18e-06	7.26e-09	4.78323	0.00186006	3.02e-07	0.987905	1	0.34718	2.61738	1	0.0679718	66.6	103.1	4.73	1.67	80.37	40.7	66.89	89.12	10.68	1.79	9.24	21.21	3.81	3.59	S00533662	V:5780553:F44E7.15:noncoding
unknown	TACAAAGTATTTGAAAAGTCGTGCT	-4.77945	3.42e-06	4.98e-10	-6.77566	0.0411945	3.24e-06	-8.12824	1.06e-14	9.95e-19	-1.75584	1	0.0488742	-5.53813	0.000449181	8.46e-08	-2.55842	1	0.068415	15.13	6.12	4.48	0	1.49	0.2	19.07	134.42	3.59	9.89	145.83	4.18	403.87	264.31	S00588465	II:8393641:F49E12.14:noncoding
unknown	GTACGATCGCGGCGGGATATC	4.92169	3.67e-06	5.65e-10	-1.73582	1	0.302652	0.246947	1	0.727005	3.34447	0.169184	0.000204138	-1.68645	1	0.0555651	-0.968313	1	0.47051	435.61	643.91	6.33	2.87	19.63	14.93	156.51	171.64	6.41	4.63	8.37	8.36	18.31	26.23	S00908362	IV:4450861:mir-243:noncoding
unknown	TTAGTAGGCGTTGGGGGAAGGG	4.9674	4.21e-06	6.85e-10	0.740672	1	0.786318	4.82815	6.51e-06	1.3e-08	5.06467	0.00131779	1.01e-07	1.84179	1	0.153039	2.79305	1	0.0771431	31.07	45.03	2.79	0.65	39.62	17.08	25.78	45.3	7.09	1.37	3.51	9.52	1.14	1.94	S00193487	V:5780553:F44E7.15:noncoding
unknown	TTAGTAGGCGTTGTGGGAGGGG	5.28067	4.58e-06	8.15e-10	-0.0632296	1	0.984832	4.95302	2.41e-05	6.96e-08	5.17299	0.00165185	1.84e-07	2.19536	1	0.167672	3.03499	1	0.0807369	21.89	28.02	0.93	0.09	22.26	10.43	17.25	23.67	3.4	2.42	2.59	5.81	0.64	0.97	S01150580	V:5780553:F44E7.15:noncoding
unknown	TACAAAGTATTTGAAAAGTCGTGCC	-4.65176	4.58e-06	8.61e-10	-6.48422	0.109346	1.31e-05	-8.22755	1.06e-14	9.51e-19	-1.84812	1	0.0341002	-4.26979	0.00860526	7.01e-06	-2.58864	1	0.0622017	9.63	8.05	4.14	0	0	1.23	14.55	94.41	11.36	12.94	104.01	4.72	304.3	201.27	S00066495	II:8393641:F49E12.14:noncoding
unknown	TTAGTAGGCGTTGAGGGAAGG	5.1524	4.58e-06	8.62e-10	0.61941	1	0.844678	4.44686	0.000203388	9.21e-07	4.85003	0.00306914	6.04e-07	1.36856	1	0.410549	3.02905	1	0.0677605	20.52	37.77	1.18	1.11	17.97	11.45	16.64	26.09	3.69	0.74	4.05	7.28	1.14	0.78	S01173898	V:5780553:F44E7.15:noncoding
unknown	TTAGTAGGCGTTTTGGGAAGGG	5.69726	5.67e-06	1.12e-09	1.07179	1	0.758487	5.52705	1.32e-05	3.3e-08	5.88717	0.000642527	2.75e-08	2.45139	1	0.310696	3.70664	1	0.0556581	12.38	20.42	0.76	0.28	16.74	6.95	12.72	18.94	2.04	0.95	1.4	4.49	0.13	0.68	S00346232	V:5780553:F44E7.15:noncoding
unknown	TTAGTAGGCTTTGTGGGAAGGG	6.38596	6.43e-06	1.32e-09	0.856728	1	0.845637	5.94228	6.54e-05	2.27e-07	6.54532	0.000642527	2.05e-08	2.09011	1	0.58481	3.88394	1	0.0928697	11.35	13.61	0.25	0.28	10.69	4.6	9.93	14.76	1.07	0.42	1.13	2.63	0.25	0.1	S00299428	V:5780553:F44E7.15:noncoding
unknown	TTAGTGGGCGTTGTGGGAAGGG	5.32777	1.13e-05	2.52e-09	0.907202	1	0.787038	5.14758	2.33e-05	6.69e-08	5.35042	0.00165032	1.55e-07	2.01009	1	0.303945	3.18866	1	0.0802493	18.57	19.96	1.1	0.46	18.32	9.71	13.85	20.7	3.21	0.63	2.32	4.8	0.51	0.68	S01078391	V:5780553:F44E7.15:noncoding
unknown	TTAGTAGGAGTTGTGGGAAGG	5.24059	1.26e-05	2.92e-09	0.464397	1	0.889296	4.69629	0.000200454	8.99e-07	4.97166	0.00348356	8.56e-07	0.521938	1	0.850902	3.4141	1	0.0505874	17.31	23.48	0.93	0.37	14.02	9	11.41	18.57	1.46	0.11	3.08	6.35	0.64	0.68	S00971488	V:5780553:F44E7.15:noncoding
unknown	TTACATGTTTCGGGTAGGAGCTT	-4.82344	1.26e-05	3.02e-09	-6.12209	1	0.00151405	-5.8567	1.84e-07	1.82e-10	-1.6258	1	0.0440556	-7.32496	2.43e-06	8.33e-11	0.793224	1	0.538538	0.8	1.47	0.76	0	0	0.92	5.75	13.27	0.39	0	166.31	3.56	43.24	31.08	S00402284	IV:10940214:mir-246:noncoding
unknown	TTAGTAGGCCTTGTGGGAAGGG	4.85223	1.26e-05	3.13e-09	0.0633807	1	0.983869	4.64039	3.01e-05	9.13e-08	4.91566	0.00186006	2.61e-07	1.63017	1	0.247712	2.99976	1	0.0606266	26.25	34.25	1.44	0.46	29.45	13.6	24.21	32.86	5.93	0.63	3.08	9.83	1.27	1.26	S00686783	V:5780553:F44E7.15:noncoding
unknown	TGAAAGACATGGGTAGTGAGACGTT	4.41534	1.33e-05	3.41e-09	3.39313	1	0.0324513	5.29757	4.47e-08	3.48e-11	3.63978	0.0397329	3.26e-05	3.0152	0.168187	0.000607365	3.05484	1	0.0306218	88.15	89.49	46.02	30.29	130.41	138.15	47.99	45.3	34.97	30.83	14.48	39.1	3.43	7.58	S00851859	I:9380005:F16A11.6:noncoding
unknown	GTACGATCGCGGCGGGATATCT	9.09336	1.54e-05	4.08e-09	0	1	1	2.60615	1	0.529939	7.91464	0.119427	0.000130815	6.72026	1	0.0917684	3.0786	1	0.449752	7.11	5.9	0	0	0	0.1	2.35	2.41	2.23	0	0.16	0	0	0	S00961888	IV:4450862:R08C7.12:intron
unknown	TATCTCGGTGCGATCGTACCG	4.45768	1.61e-05	4.41e-09	-1.30146	1	0.609219	-0.815461	1	0.431909	2.96034	0.386917	0.000684393	-1.4495	1	0.316403	-1.61356	1	0.367921	67.18	57.73	1.94	0	2.45	0.2	26.39	16.34	2.14	0	2.81	0	3.94	2.62	S01200754	IV:4450818:R08C7.12:intron
unknown	ATAGTAGGCGTTGTGGGAAGG	5.07841	1.7e-05	4.81e-09	0.125824	1	0.969844	4.60255	0.000193393	8.61e-07	4.57579	0.00957594	4.31e-06	1.09583	1	0.602854	2.91935	1	0.0961195	15.93	26.99	0.68	0.56	15.43	9.92	9.15	17.55	2.23	0.53	2.49	5.34	0.76	0.78	S00211822	V:5780553:F44E7.15:noncoding
unknown	TTAGGAGGCGTTGTGGGAAGGG	5.68335	1.83e-05	5.4e-09	1.21568	1	0.730659	5.52215	3.62e-05	1.15e-07	5.54131	0.00281495	5.06e-07	2.71394	1	0.239318	3.16297	1	0.14695	9.63	17.47	0.76	0.28	13.5	6.34	9.15	12.25	2.53	0.84	1.4	2.48	0.25	0.39	S01053728	V:5780553:F44E7.15:noncoding
unknown	TTAGTAGGCGTTGTGGGAAGCG	5.1816	1.83e-05	5.47e-09	-0.522445	1	0.880948	5.02206	3.62e-05	1.16e-07	5.19414	0.00186006	2.92e-07	1.45587	1	0.513213	3.25967	1	0.0681667	15.02	22.46	0.34	0.28	18.32	9.2	12.45	20.52	2.04	0.74	2.49	5.42	0.51	0.78	S00111390	V:5780553:F44E7.15:noncoding
unknown	TGCTTTCCTCATCTCTGATCTTT	5.43149	2e-05	6.49e-09	0.135759	1	0.973472	5.83786	1.44e-06	2.14e-09	1.29866	1	0.556966	-4.54943	1	0.344379	0.207293	1	0.956108	14.33	14.06	0.51	0	13.41	17.18	0.78	0.46	0	0	0.11	0.39	0	0.87	S01118817	X:1012028:rncs-1:noncoding
unknown	AGGCAGTGTGGTTAGATGGTTG	4.77489	2e-05	6.49e-09	3.90453	1	0.049101	4.03257	0.000934053	6.08e-06	4.68034	0.00348356	9.2e-07	2.35531	1	0.0649959	3.53441	1	0.0256374	36.34	17.47	8.53	18.34	16.13	10.53	27.96	18.57	6.02	3.89	6.92	12.08	0.89	1.65	S00446426	X:2969833:mir-34:noncoding
unknown	AGCCCAGCGCCGAATCGATCAGTCTT	4.60888	2e-05	6.52e-09	5.48477	1	0.0011335	3.51825	0.00492539	4.81e-05	2.44071	1	0.0115324	3.59068	0.11129	0.000356182	3.13434	1	0.0419453	43.1	23.48	30.82	79.76	23.05	2.86	13.15	1.11	22.53	8.63	0.43	15.41	0.89	2.82	S00549252	I:15064970:rrn-3.1:noncoding
unknown	CGGCAGTGTGGTTAGCTGGTTG	4.30928	2.04e-05	6.81e-09	3.15572	1	0.0461393	3.38208	0.00128624	9.06e-06	4.04143	0.0126878	6.51e-06	1.68189	1	0.0634731	2.80207	1	0.0456101	117.27	62.16	23.39	50.77	41.46	36.71	82.13	58.76	15.74	14.1	25.07	31.28	5.21	5.93	S00679801	X:2969833:mir-34:noncoding
unknown	TTAGTATGCGTTGTGGGAAGGG	4.88514	2.38e-05	8.2e-09	0.0814575	1	0.980325	4.48253	0.000185936	8.13e-07	4.77336	0.00348356	9.54e-07	1.1977	1	0.502471	2.80361	1	0.0975401	19.03	27.68	0.93	0.56	19.19	9.92	14.46	24.23	3.3	0.42	2.27	6.43	1.02	0.87	S00220963	V:5780553:F44E7.15:noncoding
unknown	TTAGTAGGCGATGTGGGAAGG	5.29233	2.38e-05	8.36e-09	0.522112	1	0.877103	4.57955	0.00102931	6.9e-06	5.04675	0.00419728	1.37e-06	1.22442	1	0.650681	3.53802	1	0.0530415	12.61	19.62	0.68	0.37	10.17	6.03	8.62	15.32	1.36	0.63	1.57	5.73	0.51	0.49	S00296617	V:5780553:F44E7.15:noncoding
unknown	TTACATGTTTCGGGTAGGAGCC	-4.5825	2.38e-05	8.58e-09	-5.92796	1	0.00171622	-6.17055	4.15e-08	3.17e-11	-2.61928	0.679345	0.00180218	-6.19221	3.87e-05	3.64e-09	-0.61366	1	0.634365	1.6	1.25	0.93	0	0.26	0.51	2.26	7.43	0.1	0.84	62.89	3.02	31.79	57.8	S00688587	IV:10940214:mir-246:noncoding
unknown	TTAGTAGGCGTAGTGGGAAGGG	4.7702	2.38e-05	8.81e-09	0.328056	1	0.916726	4.53076	7.75e-05	2.83e-07	4.70776	0.00348356	8.99e-07	1.31907	1	0.402279	2.54017	1	0.126773	22.58	29.38	1.69	0.37	24.19	12.07	17.68	26.92	4.18	0.63	2.59	6.27	1.14	1.17	S01002973	V:5780553:F44E7.15:noncoding
unknown	TTAGTAGGCGGTGTGGGAAGG	5.98373	2.38e-05	8.97e-09	1.86001	1	0.618972	5.70898	9.82e-05	3.78e-07	5.81603	0.00344772	7.38e-07	2.00206	1	0.632072	4.05387	1	0.0650813	8.14	13.95	0.76	0.28	8.85	6.03	6.36	10.4	1.17	0.11	0.97	3.25	0.13	0.29	S00311461	V:5780553:F44E7.15:noncoding
unknown	TTACATGTTTAGGGTAGGAGCT	-4.69638	2.59e-05	9.96e-09	-4.59209	1	0.0116755	-5.31365	2.33e-06	3.65e-09	-1.65084	1	0.0415752	-5.08026	0.00130136	3.56e-07	0.154792	1	0.904127	0.92	1.25	1.94	0	0.44	0.72	2.09	13.74	0.39	1.37	86.78	4.72	37.89	26.91	S00666212	IV:10940214:mir-246:noncoding
unknown	AAAAGATTAGAGATGAGGAAAGC	5.09562	2.82e-05	1.11e-08	-0.260416	1	0.938684	4.31271	0.00163567	1.22e-05	0.142319	1	0.940157	-5.74573	1	0.279237	1.56956	1	0.469688	21.67	14.18	0.76	0	10.34	7.06	0.78	0.37	0	0	0	2.17	0.76	0.49	S00178840	X:1011818:rncs-1:noncoding
unknown	AGTTGGAAATTTAGCACTGGT	-5.37878	3.29e-05	1.32e-08	-3.98772	1	0.0461523	-10.249	9.14e-09	5.32e-12	-2.46771	1	0.00481751	-10.4427	3.5e-06	2.1e-10	-2.49804	1	0.0856043	0.11	0.57	1.52	0	0	0	0.44	4.18	0	0	7.89	0	19.33	14.28	S00123598	V:10966855:F17C11.15:noncoding
unknown	TTAGTAGGCGTGGTGGGAAGG	8.94236	3.59e-05	1.48e-08	4.21159	1	0.368347	8.25837	0.000862965	5.48e-06	8.71408	0.00419728	1.28e-06	3.87274	1	0.387458	7.41051	1	0.0417629	3.78	8.05	0.08	0.28	3.77	2.25	2.79	5.29	0.29	0	0.65	1.55	0	0	S00288354	V:5780553:F44E7.15:noncoding
unknown	GTTGGAAATTTAGCACTGGT	-6.31957	3.59e-05	1.5e-08	-9.79693	1	0.00137668	-9.7022	4.91e-07	5.84e-10	-3.58793	0.207649	0.000275427	-9.90469	0.000174017	1.94e-08	-2.43165	1	0.106098	0	0.23	0	0	0	0	0.17	1.3	0	0	5.62	0	13.73	8.94	S00126200	V:10966855:F17C11.15:noncoding
unknown	ACGGCTACCTTCACTGCCACCCT	5.02464	3.86e-05	1.68e-08	3.26932	1	0.208489	1.81366	1	0.203856	4.51202	0.020113	1.3e-05	-5.14214	1	0.298165	4.23778	1	0.0130054	19.49	12.25	2.62	5.1	1.23	1.43	12.19	7.15	0	0	7.83	7.9	0	1.36	S00642773	X:2969796:mir-34:noncoding
unknown	TTAGTAGGCGTTGTGGCAAGGG	4.83577	3.86e-05	1.68e-08	-0.689727	1	0.836543	4.34139	0.000490435	2.72e-06	4.76791	0.00413225	1.17e-06	1.08239	1	0.575779	2.57003	1	0.142262	16.16	25.52	0.59	0.19	15.95	8.39	14.28	21.26	2.72	0.42	2.49	4.72	0.89	0.87	S00137148	V:5780553:F44E7.15:noncoding
unknown	TTAGTAGGCGTTGTGGGAA	4.24752	3.87e-05	1.72e-08	-1.2491	1	0.439516	2.42742	0.0322012	0.000553326	3.67888	0.0800578	8.15e-05	0.457381	1	0.568631	1.50039	1	0.252518	295.98	419.44	13.09	0.09	100.62	65.45	148.59	288.8	43.61	9.37	15.13	63.33	24.8	18.46	S00900323	V:5780553:F44E7.15:noncoding
unknown	TACAAAGTAATTGAAAAGTCGTGC	-4.61483	4.03e-05	1.83e-08	-6.20828	1	0.00199889	-7.758	1.32e-09	5.98e-13	-1.78596	1	0.0284021	-5.7609	0.000283029	3.88e-08	-0.195957	1	0.879349	1.26	0.91	0.59	0	0.18	0	3.14	10.77	0.39	0.63	71.21	0.77	34.97	27.49	S00206620	II:8393640:F49E12.14:noncoding
unknown	TTAGTAGGCCTTGTGGGAAGG	5.89631	4.03e-05	1.86e-08	0.884784	1	0.840179	5.72415	8.99e-05	3.4e-07	5.69811	0.00419728	1.47e-06	2.12269	1	0.595698	4.30712	1	0.0422077	8.71	12.02	0.34	0.19	9.12	5.93	6.45	9.1	0.78	0.63	1.35	3.79	0.13	0.29	S01174052	V:5780553:F44E7.15:noncoding
unknown	TACAAAGTATTTGAAAAGTCGTGCTT	-5.45752	4.67e-05	2.22e-08	-10.1867	1	0.000502054	-10.0921	2.93e-08	2.1e-11	-1.93259	1	0.0244148	-4.63433	0.0159593	2.58e-05	-3.05546	1	0.0430776	0.34	0.23	0	0	0	0	0.7	5.38	1.07	0	4.75	0	19.2	9.62	S01080575	II:8393642:F49E12.14:noncoding
unknown	TTAGTAGTCGTTGTGGGAAGGG	5.19571	4.67e-05	2.24e-08	0.654178	1	0.847401	5.02388	0.000113132	4.47e-07	5.22759	0.00305348	5.75e-07	1.75241	1	0.474588	3.2463	1	0.0892237	12.72	15.77	0.84	0.19	12.8	7.98	11.41	14.3	2.14	0.42	1.73	4.1	0.38	0.58	S00767052	V:5780553:F44E7.15:noncoding
unknown	TTAGTAGGCGGTGTGGGAAGGG	4.49209	4.75e-05	2.32e-08	-1.46451	1	0.663629	4.38043	7.5e-05	2.7e-07	4.51971	0.00419728	1.37e-06	1.19121	1	0.40374	2.52458	1	0.111845	25.45	31.99	0.59	0.19	28.75	14.93	21.08	30.82	4.57	1.16	3.57	8.13	1.27	1.94	S00977101	V:5780553:F44E7.15:noncoding
unknown	TTAGTAGGCGTTGGGGGAAGG	5.20034	4.75e-05	2.36e-08	0.377337	1	0.91178	4.53966	0.0014859	1.08e-05	4.72681	0.0162347	9.59e-06	0.418568	1	0.900685	3.21155	1	0.0884674	10.43	18.83	0.51	0.46	9.2	6.14	7.4	11.7	1.07	0.11	1.62	4.41	0.64	0.29	S00338633	V:5780553:F44E7.15:noncoding
unknown	TTAGTAGGCGTTGTGGGAAGGT	4.17884	4.78e-05	2.45e-08	0.326248	1	0.874981	3.81572	0.000225008	1.03e-06	3.7061	0.0357956	2.7e-05	0.914712	1	0.370873	2.65692	1	0.0620408	52.62	70.21	7.09	0.09	45.58	32.93	37.19	45.86	12.82	0.53	13.08	22.84	5.09	2.43	S00700992	V:5780553:F44E7.15:noncoding
unknown	TTAGTAGGGGTTGTGGGAAGGG	4.90548	4.78e-05	2.45e-08	-0.425243	1	0.898951	4.55447	0.000305251	1.49e-06	4.90538	0.00348356	9.28e-07	1.3484	1	0.50327	2.45011	1	0.186243	13.87	22.12	0.51	0.28	15.25	7.98	11.5	20.42	2.72	0.42	1.62	3.72	0.76	0.68	S00146836	V:5780553:F44E7.15:noncoding
unknown	TTAGTAGGCGTGGTGGGAAGGG	4.9801	6.07e-05	3.17e-08	0.337481	1	0.919228	4.58013	0.000485343	2.68e-06	4.77777	0.0072654	2.92e-06	1.05517	1	0.668088	2.43619	1	0.211973	10.89	21.1	0.68	0.46	13.58	6.34	9.75	14.95	1.85	0.32	1.19	3.17	0.64	0.58	S00831252	V:5780553:F44E7.15:noncoding
unknown	TTAGTAGGCGTTGTGGGTAGGG	5.09819	6.78e-05	3.6e-08	0.776661	1	0.817826	5.01613	9.58e-05	3.68e-07	5.3657	0.00186006	2.26e-07	1.37311	1	0.632128	3.14341	1	0.103216	11.81	15.77	0.76	0.37	14.02	7.26	11.41	17.08	1.26	0.63	1.51	3.87	0.25	0.78	S00746940	V:5780553:F44E7.15:noncoding
unknown	TTACTAGGCGTTGTGGGAAGGG	5.45373	6.85e-05	3.71e-08	0.945802	1	0.796697	5.22667	0.000206021	9.38e-07	5.57076	0.00247368	4.23e-07	1.95225	1	0.51863	3.35346	1	0.113419	10.09	12.93	0.42	0.46	11.57	4.6	8.62	13.09	1.26	0.74	1.51	2.86	0.25	0.39	S00555594	V:5780553:F44E7.15:noncoding
unknown	GAGCCCAGCGCCGAATCGATCAGTCTT	4.08041	6.85e-05	3.8e-08	4.69355	0.610528	0.000176981	2.88848	0.005155	5.09e-05	2.05852	1	0.0120396	2.83975	0.226314	0.000896681	2.41736	1	0.0737724	434.58	144.96	297.75	509.34	187.3	25.05	122.63	13.92	173.77	56.51	4.65	119.08	8.39	41.96	S01103206	I:15064970:rrn-3.1:noncoding
unknown	GAGCCCAGCGCCGAATCGATCAGTCT	4.06055	6.85e-05	3.81e-08	4.65083	0.724156	0.000245129	2.93505	0.00433432	4.1e-05	2.64606	0.66785	0.00174882	2.75597	0.265871	0.00113532	2.70469	1	0.0480785	330.26	179.32	301.81	387.15	162.14	32.21	162.35	20.52	147.35	47.14	8.92	127.28	8.52	35.36	S00247920	I:15064969:rrn-3.1:noncoding
unknown	TTGGCCAAGCGGACTGGAGCACT	4.87866	7.22e-05	4.08e-08	2.55279	1	0.318642	2.74746	0.337859	0.0131348	2.44629	1	0.0347396	1.53329	1	0.388379	1.34482	1	0.52378	18.57	16.33	2.28	4.82	3.24	3.58	3.75	2.88	4.08	0	0.65	1.94	1.27	0	S01208553	X:1011778:rncs-1:noncoding;X:1012069:rncs-1:noncoding
unknown	GTACATGTTTCGGGTAGGAGCT	-4.59956	7.29e-05	4.18e-08	-5.94203	1	0.0038315	-4.9552	1.87e-05	5.16e-08	-1.58761	1	0.0515816	-5.49281	0.00095176	2.2e-07	0.6137	1	0.634593	0.69	1.13	0.51	0.09	0.35	0.82	1.31	11.7	0.1	0.95	99.69	2.71	30.77	19.62	S00915304	IV:10940214:mir-246:noncoding
unknown	CGGTACGCTCGCGGCGGGATATC	4.03824	7.75e-05	4.51e-08	-1.48998	1	0.511761	-0.472798	1	0.603562	1.72458	1	0.0416951	-1.73699	1	0.16992	-1.78895	1	0.283289	55.25	85.07	2.2	0.37	2.98	2.05	5.92	18.84	1.94	0.63	1.46	1.01	5.09	5.15	S00478005	IV:4450861:mir-243:noncoding
unknown	TTAGTAGGCGTTGTGGGATGGG	4.18243	7.75e-05	4.58e-08	-0.273778	1	0.911105	3.98247	0.000175647	7.53e-07	4.18141	0.00915006	3.92e-06	0.574104	1	0.633028	2.10761	1	0.156255	34.39	50.59	2.2	1.2	39.97	20.86	31.88	45.95	5.83	1.37	5.08	11.23	3.18	2.23	S00173262	V:5780553:F44E7.15:noncoding
unknown	TTAGTAGGCGTTGTGGGAACGG	4.83726	7.91e-05	4.75e-08	-0.899355	1	0.796958	4.66746	0.000188583	8.26e-07	4.94257	0.00348356	8.37e-07	0.847805	1	0.728634	2.72402	1	0.135037	12.38	20.53	0.42	0.09	17.18	6.85	12.28	18.94	1.75	0.32	2	4.18	0.64	0.78	S00147557	V:5780553:F44E7.15:noncoding
unknown	TATCTCGGTGCGATCGTACCGTA	3.99938	7.91e-05	4.8e-08	-1.9653	1	0.283431	-0.925599	1	0.231924	1.62014	1	0.044555	-1.74776	1	0.0613096	-1.49405	1	0.289867	183.99	208.81	5.24	0	7.45	3.17	29.18	40.2	4.27	3.26	6.75	2.86	15.51	13.31	S00801884	IV:4450820:R08C7.12:intron
unknown	AGGCAGTGTGGTTAGCAGGTTG	5.20937	8.23e-05	5.07e-08	4.12525	1	0.100968	4.42441	0.00431845	4.07e-05	4.92043	0.0124882	6.31e-06	2.26514	1	0.336831	3.63786	1	0.0567572	15.59	8.85	3.21	7.13	6.57	5.11	12.02	6.31	1.26	1.79	2.32	4.34	0.25	0.58	S00011613	X:2969833:mir-34:noncoding
unknown	TTGGTAGGCGTTGTGGGAAGG	8.78727	8.57e-05	5.36e-08	3.8536	1	0.403743	8.6065	0.000137294	5.6e-07	8.94481	0.00186006	2.97e-07	5.67114	1	0.270072	7.65176	1	0.0276409	4.13	6.47	0.25	0	3.77	3.89	3.48	6.03	1.07	0	0.7	1.86	0	0	S01008271	V:5780553:F44E7.15:noncoding
unknown	TTAGTAGGCGTTGTGGGAGGG	5.46097	0.000110882	7.12e-08	-0.737012	1	0.870229	5.00292	0.000982369	6.47e-06	5.32954	0.00677817	2.61e-06	0.852234	1	0.838547	3.06286	1	0.170929	8.14	13.38	0.17	0.09	8.06	4.91	4.7	12.44	0.87	0.11	0.86	2.48	0.38	0.19	S00116604	V:5780553:F44E7.15:noncoding
unknown	TTAGTAGGCGTTGTAGGAAGGG	5.4323	0.000136961	8.91e-08	0.222651	1	0.956786	5.06047	0.000737959	4.54e-06	5.40024	0.00485643	1.75e-06	2.18677	1	0.415644	3.17789	1	0.147609	8.6	12.48	0.42	0.09	8.59	4.91	7.49	10.95	2.23	0.21	0.86	2.71	0.38	0.19	S00356541	V:5780553:F44E7.15:noncoding
unknown	AGGCAGAGTGGTTAGCTGGTTG	4.46625	0.000147708	9.73e-08	3.66788	1	0.0737695	3.56969	0.0098032	0.000117027	4.30316	0.0135331	7.18e-06	1.6703	1	0.2627	3.21513	1	0.0463956	26.14	14.29	7.6	13.8	9.73	8.28	20.9	13	3.11	2.84	5.35	9.06	1.02	1.26	S00931046	X:2969833:mir-34:noncoding
unknown	TTTGGTGGAGCTGGACGATGGA	8.70012	0.000160066	1.07e-07	7.59381	1	0.0689954	9.76578	9.04e-08	7.66e-11	5.96256	1	0.089101	0	1	1	6.52224	1	0.144131	4.93	4.99	0.68	3.34	11.13	6.03	0.78	0.46	0	0	0.49	0.77	0	0	S00291033	X:1012133:rncs-1:noncoding
unknown	TTAGTAGGCGTTGTGAGAAGGG	4.52996	0.000165889	1.13e-07	-0.447116	1	0.893237	4.08868	0.00137061	9.75e-06	4.46775	0.00964566	4.46e-06	0.957887	1	0.633528	2.2029	1	0.21816	16.28	19.51	0.59	0.37	13.94	7.67	12.19	17.73	2.43	0.42	1.62	3.95	0.64	1.36	S00591017	V:5780553:F44E7.15:noncoding
unknown	TTAGTAGGCATTGTGGGAAGGG	4.96445	0.000165889	1.14e-07	0.647912	1	0.846543	4.41707	0.00231334	1.85e-05	4.85429	0.00945107	4.12e-06	0.70403	1	0.824689	2.69817	1	0.178693	11.35	14.29	1.01	0.09	8.85	5.62	10.1	11.33	1.17	0.21	1.51	2.94	0.51	0.49	S01035583	V:5780553:F44E7.15:noncoding
unknown	AGGCAGTGTGGTTAGCTGGTTGT	3.87853	0.000171294	1.19e-07	1.55098	1	0.37798	3.84068	0.000121823	4.89e-07	3.94619	0.0159504	9.28e-06	2.76736	0.331139	0.00154246	2.99939	1	0.032923	70.84	62.5	19.34	3.15	53.99	52.77	60.01	65.17	34.48	25.99	27.39	35.92	3.81	8.16	S00415070	X:2969833:mir-34:noncoding
unknown	TTACATGTTTCGGGTAGGAG	-3.86496	0.000183693	1.29e-07	-3.79123	1	0.0030176	-4.63253	1.35e-06	1.97e-09	-1.34276	1	0.124469	-3.77879	0.0264974	5.68e-05	-1.19418	1	0.3754	17.54	16.9	21.03	10.47	5.52	11.04	35.71	140.17	20.01	18.2	271.84	29.34	333.29	243.14	S01129532	IV:10940213:mir-246:noncoding
unknown	TTAGTAGGCGTTGTGGGAATGG	4.87551	0.000190957	1.36e-07	0.170156	1	0.960196	4.72245	0.000354769	1.83e-06	5.00141	0.00419728	1.28e-06	2.05863	1	0.30251	2.9287	1	0.124276	11.12	15.09	0.68	0.19	13.06	6.34	9.58	15.6	3.11	0.63	1.35	3.95	0.51	0.58	S00054311	V:5780553:F44E7.15:noncoding
unknown	TACAAAGTATTTGAAAAGTCGTGT	-5.66795	0.000190957	1.37e-07	-9.68935	1	0.00177515	-9.595	1.01e-06	1.38e-09	-1.92057	1	0.0322739	-5.88565	0.0102714	1.04e-05	-1.47916	1	0.306943	0.11	0.23	0	0	0	0	0.26	3.99	0	0.32	10.21	0	12.21	9.23	S00329747	II:8393640:F49E12.14:noncoding
unknown	GAGTGGATGACGACGACGATGGC	8.66175	0.000197721	1.44e-07	7.86232	1	0.0497439	7.3572	0.0416382	0.000765013	5.10716	1	0.219795	0	1	1	5.7236	1	0.258945	6.19	3.4	0.93	3.89	2.19	1.02	0.17	0.46	0	0	0.05	0.54	0	0	S01095129	IV:14780972:Y57G11C.57:noncoding;IV:14780922:Y57G11C.1145:noncoding
unknown	CGGTACGATCGCGGCGGGATATCC	5.0466	0.000213455	1.57e-07	-1.84145	1	0.678686	1.39931	1	0.420661	2.85731	1	0.0295754	-5.29722	1	0.291148	-0.413058	1	0.906933	10.09	13.72	0.17	0	1.14	0.51	3.22	1.95	0	0	0.86	0	0.64	0.19	S00310760	IV:4450862:R08C7.12:intron
unknown	CCGGCTACCTTCACTGCCACC	5.31064	0.000214795	1.6e-07	1.28645	1	0.724526	1.5506	1	0.488246	4.51427	0.146561	0.000169316	1.97957	1	0.561493	3.28101	1	0.138794	11.81	7.49	0.68	0.28	0.7	0.41	5.66	4.18	0.97	0.74	3.84	1.32	0.13	0.49	S00476415	X:2969796:mir-34:noncoding
unknown	CGGTACGATAGCGGCGGGATATC	3.80529	0.000220194	1.66e-07	-2.10199	1	0.346517	-0.755829	1	0.391464	1.50182	1	0.0711592	-2.27034	1	0.0624873	-1.70429	1	0.28204	61.1	91.76	2.03	0.09	3.24	2.05	6.88	20.42	1.65	0.63	1.57	1.55	6.61	6.41	S00442196	IV:4450861:mir-243:noncoding
unknown	TTAGTAGGCGTTGTGGGGAGGG	4.47842	0.000228412	1.75e-07	-0.0892131	1	0.978571	4.2004	0.000793772	4.95e-06	4.56537	0.00697676	2.75e-06	1.12218	1	0.537323	2.6468	1	0.122029	15.36	19.85	1.01	0.28	13.58	10.33	13.33	20.33	2.91	0.63	1.95	5.81	1.02	0.87	S00108424	V:5780553:F44E7.15:noncoding
unknown	GGTACGATCGCGGCGGGATATCC	4.34437	0.000268639	2.11e-07	-3.0389	1	0.406702	-2.29417	1	0.263843	2.76538	1	0.00662787	-1.3324	1	0.655622	-2.24169	1	0.436065	17.88	19.96	0.17	0	0.09	0.2	5.49	5.76	0.68	0	0.38	0.08	0.76	1.65	S00031211	IV:4450862:R08C7.12:intron
unknown	GTAGTAGGCGTTGTGGGAAG	5.0071	0.000268639	2.13e-07	0.493739	1	0.885612	4.21898	0.00867761	0.000100026	4.84645	0.0136274	7.35e-06	1.51822	1	0.545251	3.42394	1	0.0695384	10.66	12.48	0.68	0.28	6.4	4.81	6.45	12.35	2.04	0.32	3.13	4.1	0.64	0.19	S00338681	V:5780553:F44E7.15:noncoding
unknown	CGGTTCGATCGCGGCGGGATATC	4.87615	0.000268639	2.14e-07	-1.78052	1	0.68854	0.436757	1	0.841856	2.30142	1	0.1115	-2.58286	1	0.574256	-0.331857	1	0.925171	10.66	12.93	0.17	0	0.44	0.41	1.31	2.04	0	0.11	0.38	0.23	0.25	0.78	S00914863	IV:4450861:mir-243:noncoding
unknown	TTGGTAGGCGTTGTGGGAAGGG	4.4472	0.000300955	2.44e-07	-0.741858	1	0.824545	4.04206	0.00187549	1.45e-05	4.37641	0.0137488	7.53e-06	1.12231	1	0.549904	1.63512	1	0.392826	14.33	18.94	0.68	0.09	14.46	6.24	12.98	15.6	2.62	0.74	1.24	2.63	0.89	0.97	S00535357	V:5780553:F44E7.15:noncoding
unknown	AGGCAGTGTGGGTAGCTGGTTG	4.62124	0.000300955	2.45e-07	4.46677	1	0.0395524	4.0035	0.00567085	5.78e-05	4.28851	0.0388912	3.08e-05	2.58103	1	0.124147	3.16374	1	0.0775716	16.05	10.55	3.21	17.69	7.89	6.24	10.97	7.52	2.82	2.84	3.62	4.49	0.13	1.36	S01042243	X:2969833:mir-34:noncoding
unknown	TTAGTAGGGGTTGTGGGAAGG	6.80737	0.0003235	2.67e-07	3.19874	1	0.500838	6.08465	0.00749683	8.2e-05	6.83398	0.00620208	2.28e-06	3.28999	1	0.483056	5.14081	1	0.0801305	4.47	7.03	0.42	0.28	3.59	2.05	2.96	6.68	0.78	0	1.03	1.63	0	0.1	S01063955	V:5780553:F44E7.15:noncoding
unknown	TGAAAGACAAGGGTAGTGAGAC	3.8036	0.0003235	2.69e-07	3.53737	1	0.0280699	3.31412	0.00240567	1.94e-05	3.05938	0.260375	0.000378786	3.19743	0.10303	0.000322693	1.59588	1	0.266775	47.69	52.97	36.73	37.24	26.99	31.7	28.92	25.34	38.85	25.67	7.51	11.07	3.05	6.41	S00780939	I:9380005:F16A11.6:noncoding
unknown	CGGTACGATCGCGGAGGGATATC	4.04776	0.000349459	2.94e-07	-1.81672	1	0.578606	-0.746883	1	0.55631	1.77113	1	0.0688054	-3.9057	1	0.137378	-1.39862	1	0.509581	21.09	32.78	0.76	0	0.96	0.61	2.18	7.52	0.1	0.11	0.65	0.54	1.91	2.04	S01052501	IV:4450861:mir-243:noncoding
unknown	GACTGAGAGTTGGAAATTTAGCACTGGT	-8.71545	0.000349459	2.96e-07	-3.59995	1	0.154458	-8.71117	0.00018302	7.96e-07	-1.52079	1	0.118677	-8.87653	0.0159593	2.55e-05	-2.01693	1	0.215338	0	0	0.68	0	0	0	0	2.97	0	0	3.73	0	5.85	6.31	S01159378	V:10966855:F17C11.15:noncoding
unknown	AGGCAGTGTGGTTAGCTGGTAG	5.82984	0.000354942	3.04e-07	5.03728	1	0.101621	5.17462	0.00645433	6.78e-05	5.41532	0.0441809	3.71e-05	3.81448	1	0.186475	4.40463	1	0.0631506	9.06	4.99	2.11	4.45	4.29	2.97	5.05	4.08	1.36	1.47	2.16	2.17	0	0.29	S00348072	X:2969833:mir-34:noncoding
unknown	TTAGTAGGCGTTGTGGGAAGTG	4.93548	0.000375311	3.31e-07	0.886319	1	0.794372	4.74696	0.000764007	4.74e-06	4.97905	0.00893762	3.67e-06	1.48949	1	0.59771	2.48577	1	0.255575	9.4	12.25	0.93	0.19	10.52	5.11	9.06	10.77	1.26	0.74	1.08	2.17	0.38	0.49	S01112953	V:5780553:F44E7.15:noncoding
unknown	GGTACGATCGCGGCGGGATATC	3.72466	0.000375311	3.33e-07	-2.18515	1	0.189668	-1.75837	0.44717	0.0195021	2.06438	1	0.0129089	-2.86569	0.342435	0.00163515	-2.54378	1	0.0720255	268.13	304.88	7.85	0.09	7.45	3.07	56.7	108.61	5.05	1.05	3.51	3.41	29.12	20.4	S00818998	IV:4450861:mir-243:noncoding
unknown	AGGCTGTGTGGTTAGCTGGTTG	4.15794	0.000375311	3.33e-07	3.66362	1	0.0575794	3.16672	0.0271889	0.000438812	3.8157	0.0507027	4.43e-05	1.46003	1	0.277466	2.50818	1	0.115688	30.03	13.61	5.66	23.9	9.82	8.49	19.25	13.65	4.47	2.63	5.57	7.05	1.65	1.26	S00515969	X:2969833:mir-34:noncoding
unknown	TTAGTAGGCGTTGTGGTAAGG	6.7787	0.000375311	3.35e-07	0.45467	1	0.924133	6.27393	0.00298215	2.58e-05	6.4901	0.0250267	1.76e-05	2.628	1	0.563186	5.0028	1	0.0982706	4.36	6.92	0.08	0	3.68	2.76	2.61	5.01	0.49	0	0.76	1.55	0	0.1	S00441867	V:5780553:F44E7.15:noncoding
unknown	CGGTAAGATCGCGGCGGGATATC	3.8974	0.000375311	3.37e-07	-1.22967	1	0.655419	-0.651086	1	0.553836	1.46116	1	0.117495	-1.11934	1	0.479485	-1.71191	1	0.379794	28.31	39.24	1.52	0.09	1.23	1.12	3.31	7.7	1.55	0.53	0.86	0.54	2.54	3.01	S00864649	IV:4450861:mir-243:noncoding
unknown	TGGATGTTCTCGGACGTTCAAAGCT	4.09786	0.000375311	3.42e-07	-0.781257	1	0.806566	1.67492	1	0.0923955	0.732345	1	0.524015	-6.88156	1	0.0725699	-0.551358	1	0.792031	23.73	22.12	1.27	0	2.37	4.6	1.65	2.23	0	0	0.97	0.77	1.02	2.53	S00831159	III:8867410:mir-238:noncoding
unknown	TTAGTAGGCGTTGTGGGATGG	4.52512	0.000375311	3.47e-07	-0.101148	1	0.975828	3.8656	0.00776594	8.59e-05	4.03175	0.0761512	7.62e-05	0.647627	1	0.782061	2.53846	1	0.160956	10.09	18.83	0.68	0.37	9.47	5.62	7.58	11.05	1.36	0.74	1.78	4.18	0.89	0.58	S00344465	V:5780553:F44E7.15:noncoding
unknown	TTAGTAGGCGTAGTGGGAAGG	5.25307	0.000375311	3.47e-07	0.199654	1	0.961316	4.78115	0.00279558	2.37e-05	5.26093	0.00911899	3.82e-06	1.11363	1	0.773389	3.17855	1	0.147299	6.88	11.8	0.17	0.37	7.36	3.78	6.62	10.12	1.07	0.11	1.4	2.48	0.38	0.19	S01141793	V:5780553:F44E7.15:noncoding
unknown	TTACAAAGTATTTGAAAAGTCGTGC	-3.68105	0.000401781	3.75e-07	-6.46897	0.107396	1.19e-05	-7.74875	8.17e-14	1.19e-17	-1.63826	1	0.0601208	-5.74926	0.000174017	1.87e-08	-0.332669	1	0.8042	20.06	16.33	4.39	0	0.35	1.43	37.97	96.64	4.47	4.52	569.61	3.72	291.2	260.52	S00778280	II:8393640:F49E12.14:noncoding
unknown	TGAAAGACATGCGTAGTGAGAC	4.43876	0.000421722	3.97e-07	3.95372	1	0.065915	3.68972	0.0126521	0.000163054	3.46875	0.420427	0.000823893	3.77539	0.28898	0.00126746	2.12269	1	0.257374	15.02	14.18	8.36	10.28	6.49	7.77	7.05	6.41	11.66	6.42	1.78	3.1	0.64	1.07	S01039112	I:9380005:F16A11.6:noncoding
unknown	TGAAAGACATGGGTAGTGAGACGT	4.09834	0.00043301	4.11e-07	2.99053	1	0.00776077	4.67982	1e-05	2.35e-08	3.2755	0.532789	0.00119454	2.48194	0.787786	0.00798862	2.63032	1	0.0676678	1087.76	1289.97	471.03	508.05	1438.07	1476.1	657.41	581.77	517.81	258.75	176.63	487.61	73.12	99.76	S01244501	I:9380005:F16A11.6:noncoding
unknown	TGAAAGACATCGGTAGTGAGAC	4.45777	0.000463418	4.48e-07	4.00187	1	0.064352	3.70944	0.0133098	0.00017415	3.53231	0.389057	0.000709149	3.58783	0.500473	0.00329527	2.45522	1	0.178543	13.53	14.63	8.78	9.54	7.01	6.75	7.23	6.22	9.42	5.79	2.32	3.64	0.64	0.97	S00902935	I:9380005:F16A11.6:noncoding
unknown	TACAAAGTATTTGAAAAGTCGTAC	-4.30236	0.000465986	4.55e-07	-7.25865	1	0.00186717	-7.92644	3.76e-08	2.8e-11	-2.09032	1	0.0138445	-5.36768	0.00323852	1.39e-06	-1.40957	1	0.3015	0.92	0.79	0.17	0	0	0.1	1.74	5.2	0.78	0	19.34	0.23	15.26	29.53	S00035185	II:8393640:F49E12.14:noncoding
unknown	CGGTCCGATCGCGGCGGGATATC	3.78608	0.000472589	4.7e-07	-1.49472	1	0.565028	-1.30121	1	0.231849	1.5031	1	0.0931928	-1.40358	1	0.33404	-2.127	1	0.258363	34.16	44.46	1.52	0.19	0.96	0.92	2.96	11.23	1.36	0.84	0.76	0.54	3.56	3.21	S00731599	IV:4450861:mir-243:noncoding
unknown	GTACGATCGCGGCGGGATATCC	8.50177	0.000472589	4.72e-07	3.8536	1	0.403743	5.22929	1	0.202273	7.60915	0.351464	0.00057446	0	1	1	5.709	1	0.25955	3.9	4.76	0.25	0	0	0.72	1.57	2.23	0	0	0.22	0.46	0	0	S00181767	IV:4450862:R08C7.12:intron
unknown	TTAGTAGTCGTTGTGGGAAGG	6.63665	0.000472589	4.73e-07	2.49901	1	0.589506	5.81851	0.0130194	0.00016906	6.34969	0.0265288	1.88e-05	1.45908	1	0.744473	4.92219	1	0.0723467	4.01	7.6	0.34	0.37	3.16	2.35	2.53	5.66	0.39	0	0.76	2.17	0.13	0	S00071846	V:5780553:F44E7.15:noncoding
unknown	TGAAAGACATGGTTAGTGAGAC	4.38067	0.000479829	4.85e-07	3.8334	1	0.0751341	3.45892	0.0278303	0.000451871	3.49777	0.37806	0.000650283	3.43296	0.589678	0.00469292	2.04904	1	0.272221	13.3	16.22	10.3	7.32	6.92	5.83	9.41	5.29	9.71	5.16	1.73	3.1	0.64	1.17	S00281923	I:9380005:F16A11.6:noncoding
unknown	AGGCAGTGTGGTTAGCGGGTTG	4.8059	0.000481738	4.91e-07	3.97678	1	0.104476	4.19966	0.0070967	7.67e-05	4.58923	0.0292586	2.1e-05	2.07164	1	0.348286	3.3206	1	0.0793117	13.18	8.39	3.55	7.6	6.4	5.32	11.41	5.85	1.26	2	2.32	4.1	0.38	0.58	S00473597	X:2969833:mir-34:noncoding
unknown	TTAGTAGGCGTTGTGTGAAGGG	5.04317	0.000493502	5.1e-07	0.828106	1	0.82573	4.85747	0.00101826	6.77e-06	5.30755	0.00419728	1.42e-06	1.42307	1	0.709776	3.20775	1	0.135385	7.57	10.89	0.59	0.19	8.5	4.7	7.75	11.14	1.07	0.21	0.81	2.86	0.13	0.58	S00472921	V:5780553:F44E7.15:noncoding
unknown	AATTCTCTCGTAGAACGTGTCGCT	8.49082	0.000493502	5.11e-07	6.18761	1	0.154553	9.16449	5.16e-06	9.84e-09	6.29081	1	0.044562	6.33321	1	0.167873	5.82606	1	0.245484	4.7	3.86	1.35	0	6.49	4.81	1.13	0.46	0	1.79	0.32	0.46	0	0	S01179359	X:1011662:rncs-1:noncoding
unknown	TTAGTAGGCGTTGTGGGAAGG	5.19242	0.000499572	5.26e-07	0.110176	1	0.918625	4.6865	8.55e-05	3.18e-07	4.8468	0.516013	0.00113927	1.1995	1	0.210458	3.29005	1	0.0507705	6015.73	9535.97	269.89	125.81	5358.49	3600.01	4135.9	6851.67	809.01	168.57	894.12	2333.76	241.1	273.44	S00943019	V:5780553:F44E7.15:noncoding
unknown	ATCGGTCCGAAGTTGATGGG	3.59175	0.000500711	5.31e-07	-1.2728	1	0.512152	-2.90655	0.0989546	0.00241338	1.02145	1	0.210752	-1.52002	1	0.14478	-1.48227	1	0.318039	81.05	104.35	1.44	4.35	0.44	1.23	16.81	11.79	2.04	3.26	3.03	2.32	6.87	13.11	S00677082	V:14410068:C15H11.12:noncoding
unknown	TTAGTAGGCGTTGTGGTAAGGG	4.4891	0.000505113	5.44e-07	-0.425243	1	0.898951	4.35319	0.000862965	5.49e-06	4.55981	0.0113335	5.43e-06	1.10321	1	0.609747	1.9959	1	0.30893	10.43	16.56	0.51	0.28	13.67	6.54	9.32	15.87	2.23	0.42	1.03	2.79	0.76	0.68	S00980951	V:5780553:F44E7.15:noncoding
unknown	CAGGAAGTTGCCTCTGAATGCC	4.80378	0.000505113	5.47e-07	-5.39983	1	0.280489	0.457008	1	0.816901	1.37833	1	0.39367	0.219387	1	0.945389	-5.85806	1	0.220227	13.07	9.53	0	0	0.7	0.31	0.78	1.39	1.17	0	0	0	0.89	0	S00409661	Intergenic;V:7419160:srw-67:intron;X:7991158:sdpn-1:intron
unknown	AATTCGGTCCGGAGTCAATGGG	8.48087	0.000505113	5.49e-07	5.6559	1	0.234692	7.4718	0.0281456	0.000459069	4.7228	1	0.264202	0	1	1	4.57452	1	0.307405	5.62	2.84	0.93	0	1.84	1.64	0	0.46	0	0	0.54	0	0	0	S00002393	III:7278735:mir-2214:noncoding
unknown	TTACATGTTACGGGTAGGAGCT	-3.78813	0.000561474	6.2e-07	-5.21845	1	0.00419537	-6.79931	4.95e-09	2.63e-12	-1.68689	1	0.0369848	-4.98488	0.0011728	3.11e-07	0.13955	1	0.913359	2.98	1.93	1.44	0.09	0.09	0.41	2.96	15.69	1.07	1.16	104.55	5.34	43.62	36.33	S00809018	IV:10940214:mir-246:noncoding
unknown	GTACGCTCGCGGCGGGATATC	5.72996	0.000561474	6.24e-07	0.599176	1	0.894107	2.01344	1	0.554135	4.28427	1	0.00790299	-3.15757	1	0.472006	-0.430131	1	0.906539	5.85	7.37	0.17	0.09	0.09	0.61	2.18	1.86	0	0	0.05	0.08	0	0.29	S00811028	IV:4450861:mir-243:noncoding
unknown	TTAGTAAGCGTTGTGGGAAGGG	5.49161	0.000561474	6.25e-07	1.58764	1	0.710404	5.1902	0.00192831	1.5e-05	5.52855	0.0111857	5.26e-06	2.78346	1	0.460159	3.32267	1	0.210725	6.53	7.83	0.42	0.28	5.35	4.09	5.49	6.96	1.46	0.21	1.24	1.32	0	0.39	S01115384	V:5780553:F44E7.15:noncoding
unknown	CGGTACGATCGCGGCGCGATATC	4.17759	0.000566416	6.35e-07	-1.2039	1	0.72154	-1.04003	1	0.540153	1.88909	1	0.0854609	-2.55778	1	0.456422	-1.20264	1	0.637882	13.87	20.98	0.68	0	0.44	0.31	2	4.18	0.19	0.11	0.54	0.31	0.89	1.55	S00260817	Intergenic;IV:4450861:mir-243:noncoding
unknown	TTAGTAGGCGTTGTGGGA	3.64891	0.000597859	6.75e-07	-1.43311	1	0.539867	3.70251	0.000314165	1.56e-06	3.48714	0.0673249	6.22e-05	1.10696	1	0.261612	2.68613	1	0.0570999	38.17	59.55	2.36	0	50.31	32.62	27.61	47.99	8.74	7.47	11.51	27.72	3.05	7.29	S00917132	V:5780553:F44E7.15:noncoding
unknown	CGGTACGATCGAGGCGGGATATC	3.62554	0.000601991	6.92e-07	-2.26602	1	0.344251	-0.952796	1	0.308916	1.46779	1	0.0830269	-2.47192	1	0.0655356	-2.15286	1	0.204286	43.1	66.13	1.44	0.09	2.19	1.53	6.18	15.41	1.17	0.42	1.08	0.85	5.09	5.63	S01016449	IV:4450861:mir-243:noncoding
unknown	TTAGTGGGCGTTGTGGGAAGG	5.15527	0.000601991	6.95e-07	1.3532	1	0.72459	4.60754	0.00673061	7.14e-05	4.90619	0.0380695	2.93e-05	1.67188	1	0.70433	3.36362	1	0.140746	6.53	9.75	0.25	0.65	5.7	3.27	4.96	6.5	0.97	0.11	0.86	2.4	0	0.58	S01092135	V:5780553:F44E7.15:noncoding
unknown	AGGCAGTGTGGTTAGCTGCTTG	4.83587	0.000601991	6.95e-07	3.75938	1	0.145932	3.96903	0.0229888	0.00035332	4.5879	0.038521	3e-05	1.92906	1	0.427763	3.49722	1	0.0656401	11.35	8.73	3.04	5.74	4.91	4.19	10.36	5.38	1.36	1.37	2.76	4.1	0.38	0.49	S01106975	X:2969833:mir-34:noncoding
unknown	TTGACGAGCATCGAGAAACTTGGAC	4.86731	0.000612991	7.13e-07	3.87501	1	0.138384	5.17878	8.77e-05	3.3e-07	2.49854	1	0.096719	-4.85967	1	0.321912	1.92073	1	0.442821	11.69	7.6	1.77	7.04	12.62	7.16	1.39	1.86	0	0	0	1.63	0.25	0.58	S00935282	X:1012100:rncs-1:noncoding
unknown	GGAAAGACATGGGTAGTGAGAC	3.66902	0.000732498	8.59e-07	2.97195	1	0.0823749	3.17512	0.00563068	5.72e-05	2.8305	0.502258	0.00108741	2.84382	0.372411	0.0018484	1.5183	1	0.2999	38.75	39.47	19.68	23.35	21.74	23.83	17.59	21.63	26.13	17.57	6.11	8.98	2.92	4.95	S01041074	I:9380005:F16A11.6:noncoding
unknown	TTAGTAGGTGTTGTGGGAAGGG	4.2112	0.000782521	9.24e-07	-0.648663	1	0.846466	3.86881	0.00333791	2.95e-05	4.0998	0.0319948	2.35e-05	0.503376	1	0.799412	2.07894	1	0.237795	12.27	19.17	0.84	0.09	13.41	7.06	10.54	16.06	1.94	0.63	1.08	4.41	1.27	0.68	S00189895	V:5780553:F44E7.15:noncoding
unknown	ACCGGGTGGGGGGCCGCC	8.4053	0.000789307	9.39e-07	9.19375	1	0.00455707	10.8586	1.31e-11	3.48e-15	10.7903	1.5e-07	1.29e-12	13.1932	2.3e-13	1.97e-18	13.2661	0.00226743	1.94e-08	3.78	4.31	4.05	7.87	30.32	6.44	35.36	2.97	193.29	7.47	19.13	96.86	0	0	S01070688	II:13325634:sam-10:CDS
unknown	AGGCAGTGTGGTTAGCTGGGTG	4.37507	0.000816297	9.78e-07	3.7744	1	0.0926423	3.48431	0.034023	0.000594821	4.09509	0.0630335	5.77e-05	1.64901	1	0.389323	2.68302	1	0.137175	16.05	9.3	3.21	12.14	6.57	4.7	13.5	5.94	2.14	1.58	3.51	3.64	0.51	1.07	S00376219	X:2969833:mir-34:noncoding
unknown	TTTGTAGGCGTTGTGGGAAG	5.54175	0.000827166	9.98e-07	0.864451	1	0.844174	4.50651	0.0454165	0.00087252	5.18104	0.0569834	5.12e-05	0.545778	1	0.900564	3.493	1	0.157559	6.19	7.83	0.34	0.19	3.07	2.66	3.57	6.13	0.29	0.21	1.78	1.63	0.25	0.1	S00320023	V:17134253:Y61B8A.6:intron;Intergenic;V:5780553:F44E7.15:noncoding
unknown	CGGTGCGATCGCGGCGGGATATC	3.84125	0.000851223	1.03e-06	-1.65678	1	0.599748	-0.431058	1	0.71511	1.28271	1	0.194477	-1.99356	1	0.323825	-1.14657	1	0.56757	20.52	29.83	0.84	0.09	1.31	0.82	1.83	5.76	0.58	0.32	1.19	0.54	2.29	1.85	S00301231	IV:4450861:mir-243:noncoding
unknown	TGAAAGACGTGGGTAGTGAGAC	4.4961	0.000852918	1.04e-06	3.74342	1	0.110437	3.80754	0.0158088	0.000216724	3.47102	0.608832	0.00153116	3.37172	1	0.0129849	2.25213	1	0.259655	10.43	12.82	5.74	6.58	4.65	7.16	5.49	4.83	6.7	3.79	0.86	2.86	0.51	0.78	S00630940	I:9380005:F16A11.6:noncoding
unknown	TGAAGGACATGGGTAGTGAGAC	4.37078	0.00092822	1.14e-06	4.05144	1	0.062878	3.67204	0.0176842	0.000252422	3.31694	0.712435	0.00192044	3.4415	0.711802	0.00661507	1.81827	1	0.364713	10.78	14.4	6.25	12.14	5.96	6.75	5.57	5.38	7.58	5.58	1.57	2.17	0.64	0.87	S00228656	I:9380005:F16A11.6:noncoding
unknown	CGGTACTATCGCGGCGGGATATC	4.2431	0.000935687	1.16e-06	-2.18706	1	0.546401	-0.325563	1	0.851757	1.87735	1	0.117756	-1.80872	1	0.628064	-1.46893	1	0.619904	11.12	16.79	0.25	0	0.44	0.51	1.48	3.25	0.19	0.21	0.27	0.23	0.76	1.07	S00451697	IV:4450861:mir-243:noncoding
unknown	AGAAAGACATGGGTAGTGAGAC	3.59949	0.000941476	1.18e-06	3.64933	1	0.0237118	3.1374	0.00583232	5.98e-05	2.93272	0.383326	0.000667047	2.92324	0.262256	0.00109744	1.74867	1	0.224692	39.89	42.76	32.09	44.93	25.24	24.03	27.87	20.7	31.76	20.52	4.21	13.32	3.81	4.57	S00266518	I:9380005:F16A11.6:noncoding
unknown	TTAGTAGGCGTTGTGGGTAGG	6.6094	0.000962596	1.21e-06	0.45467	1	0.924133	6.28273	0.00287066	2.45e-05	6.42748	0.0333265	2.48e-05	2.88921	1	0.528698	5.20596	1	0.0727738	3.67	6.35	0.08	0	4.03	2.45	2.35	4.92	0.49	0.11	0.54	1.94	0	0.1	S00470817	V:5780553:F44E7.15:noncoding
unknown	TCGAGCTGAAAGAGAGAGC	8.36862	0.00097278	1.23e-06	7.34289	1	0.0873964	8.25671	0.000868265	5.54e-06	4.92845	1	0.241951	0	1	1	6.55026	1	0.141672	6.08	1.7	0.42	2.96	4.38	1.64	0.09	0.46	0	0	0	1.01	0	0	S01030906	X:1011593:rncs-1:noncoding
unknown	TGAAGATTTAACGAAAGTAGTACTGACACAG	-3.97368	0.00109382	1.39e-06	-2.60603	1	0.13773	-4.9273	3.62e-05	1.16e-07	-1.29645	1	0.110879	-5.99788	0.000480945	9.88e-08	0.0697396	1	0.957345	0.57	1.81	2.36	3.15	0.88	0.1	8.27	6.41	0.58	0	60.89	0.15	26.96	14.77	S01193419	X:6868008:C53B7.8:noncoding;IV:9191291:C46C2.8:noncoding
unknown	TACAAAGTATTTGAAAAGTCGTG	-4.64114	0.00114028	1.46e-06	-7.4025	1	0.00508435	-5.76547	6.76e-05	2.37e-07	-1.36782	1	0.10973	-6.57713	0.00323852	1.34e-06	-0.326131	1	0.811407	0.69	0.11	0.08	0	0	0.31	0.96	6.03	0.1	0.11	25.07	0.23	12.59	12.14	S00704960	II:8393639:F49E12.14:noncoding
unknown	TGAAAGACATGGGTAGTGAC	3.45326	0.00117812	1.52e-06	3.38292	1	0.0257252	2.72076	0.019397	0.000283177	2.75736	0.495976	0.00105258	3.13755	0.0961705	0.000289688	7.57526	0.864517	7.59e-05	52.62	69.98	47.71	55.03	23.49	36.61	35.01	30.82	41.38	50.51	5.46	1379.68	2.54	13.6	S00876088	I:9380005:F16A11.6:noncoding
unknown	CGGTACGAGCGCGGCGGGATATC	3.81649	0.00118009	1.53e-06	-1.77709	1	0.588568	-1.61643	1	0.257203	1.32272	1	0.191965	-4.72087	1	0.102976	-1.31835	1	0.534582	18	26.99	0.76	0	0.53	0.31	1.05	5.76	0.1	0	0.7	0.54	1.65	2.33	S00851492	IV:4450861:mir-243:noncoding
unknown	TAAGTAGGCGTTGTGGGAAGGG	4.60909	0.00123138	1.62e-06	-0.460914	1	0.901698	4.52758	0.00134102	9.51e-06	4.63874	0.020376	1.34e-05	0.799656	1	0.795555	1.97394	1	0.378877	9.06	11	0.25	0.28	9.9	5.73	7.49	10.77	1.36	0.11	0.76	1.86	0.51	0.49	S01127346	V:5780553:F44E7.15:noncoding
unknown	TTACATGTTTCGGGTAGGAGAT	-4.14858	0.00125237	1.66e-06	-4.4407	1	0.0307596	-5.87543	8.46e-06	1.86e-08	-1.52675	1	0.0679536	-5.16299	0.00717492	4.42e-06	0.303376	1	0.817652	1.15	0.45	1.1	0	0.09	0.31	1.92	6.96	0.19	0.63	51.71	1.63	17.68	16.8	S00036335	IV:10940214:mir-246:noncoding
unknown	TTAGTAGGCGTTGTGGGGAGG	5.24434	0.00126544	1.69e-06	0.0751481	1	0.986484	4.6564	0.0119003	0.00015143	4.76202	0.131473	0.000149635	0.786568	1	0.8638	3.25564	1	0.174189	4.01	10.43	0.34	0	4.82	3.07	3.05	5.94	0.58	0.11	0.86	2.09	0.25	0.19	S01044444	V:5780553:F44E7.15:noncoding
unknown	AGGCAGTGTGGTTAGCTGGATG	4.16295	0.00130468	1.76e-06	3.46572	1	0.118138	3.51952	0.0192016	0.000279503	3.9655	0.0678488	6.33e-05	1.81133	1	0.27678	2.6958	1	0.11968	15.93	10.66	4.81	9.82	8.06	5.93	12.28	8.63	2.53	2.42	3.73	4.65	0.51	1.46	S01219923	X:2969833:mir-34:noncoding
unknown	AGGTAGTGTGGTTAGCTGGTTG	5.18246	0.00130468	1.76e-06	4.41071	1	0.102414	4.05198	0.0806877	0.00184428	5.32097	0.0121768	6.04e-06	2.23509	1	0.433702	3.40023	1	0.126952	9.06	5.78	2.79	6.11	2.89	2.86	7.75	7.43	1.46	0.84	1.13	2.63	0.38	0.1	S00145328	X:2969833:mir-34:noncoding
unknown	TTAGTAGGCGTTGTGAGAAGG	5.51741	0.00132414	1.8e-06	1.16317	1	0.796011	4.54411	0.0560554	0.0011503	5.02818	0.151984	0.000176881	0.623187	1	0.885762	3.84287	1	0.120138	5.39	7.15	0.17	0.37	2.98	2.25	2.96	4.73	0.39	0	0.86	2.17	0.13	0.19	S00382017	V:5780553:F44E7.15:noncoding
unknown	ACGGCTACCTTCACTGCCACAC	4.97747	0.0013432	1.84e-06	1.99163	1	0.562474	1.67331	1	0.436886	3.77663	1	0.00457899	1.91159	1	0.584796	2.67348	1	0.280344	9.17	6.12	1.35	0.19	0.7	0.51	3.57	2.32	0.29	1.37	2.16	1.01	0.13	0.49	S00409625	X:2969796:mir-34:noncoding
unknown	TTGGCCAAGCGGACTGGAGCACA	8.3105	0.00135986	1.87e-06	4.80444	1	0.323435	9.3638	1.44e-06	2.14e-09	7.11309	1	0.00414934	0	1	1	4.94889	1	0.292782	4.47	3.06	0.51	0	5.78	7.16	1.22	1.49	0	0	0.05	0.31	0	0	S00326501	X:1012069:rncs-1:noncoding;X:1011778:rncs-1:noncoding
unknown	AGGCGGTGTGGTTAGCTGGTTG	4.86051	0.0013609	1.9e-06	3.87397	1	0.167643	4.09259	0.0284127	0.000464642	4.56629	0.0761512	7.57e-05	2.4126	1	0.361936	2.92832	1	0.193785	11.58	4.42	1.69	5.37	5.17	2.56	7.49	4.27	1.17	1.47	1.46	2.01	0.13	0.58	S01042121	X:2969833:mir-34:noncoding
unknown	TTGGCCAAACTGGATTGACGAGC	8.30805	0.0013609	1.91e-06	7.1844	1	0.0942499	9.06189	9.18e-06	2.09e-08	7.07753	1	0.00466693	5.22281	1	0.28106	7.48594	1	0.0370645	4.24	3.29	0.68	2.32	6.22	4.29	1.48	1.21	0.78	0	0.16	1.86	0	0	S00051854	X:1012084:rncs-1:noncoding
unknown	ATCATCGTGAAAGCTAGT	-3.43156	0.0013609	1.91e-06	-1.71675	1	0.212327	-0.60146	1	0.370744	-0.669939	1	0.400587	-3.06951	0.10259	0.000320437	-0.286259	1	0.823635	8.02	2.95	12.16	20.75	20.86	43.77	32.84	38.15	6.31	8.84	10.86	59.93	85.45	47.89	S00526240	X:2431159:mir-81:noncoding
unknown	TTACATGTATCGGGTAGGAGCT	-4.27992	0.00139079	1.97e-06	-5.57327	1	0.0138569	-5.10668	0.000120101	4.8e-07	-1.61006	1	0.0580951	-4.96095	0.0115078	1.44e-05	0.198852	1	0.88101	0.92	0.34	0.42	0	0.18	0.41	1.05	6.13	0.29	0.53	40.42	1.78	15.64	13.89	S00318399	IV:10940214:mir-246:noncoding
unknown	TTAGTCGGCGTTGTGGGAAGGG	4.61344	0.00139079	1.98e-06	-0.583937	1	0.882179	4.3893	0.00306242	2.66e-05	4.70927	0.0180974	1.12e-05	1.22929	1	0.673362	2.5154	1	0.233006	8.48	10.55	0.25	0.19	7.54	5.83	7.14	10.68	1.26	0.53	0.86	2.55	0.38	0.58	S01112249	V:5780553:F44E7.15:noncoding
unknown	TACATGTTTCGGGTAGGAGCT	-3.39466	0.0014105	2.02e-06	-4.5536	1	0.000732906	-4.99945	2.07e-07	2.07e-10	-1.32469	1	0.12615	-5.26473	0.000596354	1.28e-07	0.78739	1	0.569092	21.78	21.1	12.67	3.8	3.77	7.77	26.22	132.75	4.76	7.58	1134.95	32.52	300.87	216.04	S00863253	IV:10940214:mir-246:noncoding
unknown	GAAAGACATGGGTAGTGAGACG	3.92425	0.00142477	2.05e-06	3.46615	1	0.0871313	3.47416	0.0093303	0.000110025	3.299	0.358488	0.000592075	3.16251	0.585523	0.00464482	2.20174	1	0.185942	18.23	14.97	10.05	10.84	11.31	8.59	10.8	8.17	12.92	5.05	3.51	4.96	0.51	2.53	S01199434	I:9380004:F16A11.6:noncoding
unknown	TCAGTCTACCACATGGTCGTCGAT	8.29697	0.0014253	2.06e-06	0	1	1	0	1	1	5.19788	1	0.207249	0	1	1	0	1	1	3.21	4.31	0	0	0	0	0	0.65	0	0	0	0	0	0	S00231668	V:6276505:F31F7.1:5'UTR
unknown	TTAGTAGGCGTTGTGGGAACG	5.26358	0.00146795	2.14e-06	0.32939	1	0.941944	4.3787	0.0442481	0.000837199	4.94221	0.084372	8.88e-05	0.911774	1	0.836031	3.58391	1	0.132202	4.01	9.41	0.25	0.09	3.33	2.56	3.14	5.94	0.58	0	0.76	2.32	0.13	0.29	S00519816	V:5780553:F44E7.15:noncoding
unknown	TACAAAGTATTTGAAAAGTCGTGA	-4.07552	0.00148852	2.18e-06	-6.09857	1	0.00689428	-6.84008	9.06e-07	1.2e-09	-1.78103	1	0.0351509	-6.14687	0.00114065	2.93e-07	-0.35742	1	0.788444	0.69	1.02	0.34	0	0.09	0.1	1.92	5.66	0.1	0.32	35.07	0.08	18.82	15.06	S00054285	II:8393640:F49E12.14:noncoding
unknown	AACTGGAAGAGTGCCATAAAATCATGACAAAG	8.28679	0.0015063	2.22e-06	0	1	1	0	1	1	6.54699	1	0.024297	4.82106	1	0.310785	0	1	1	4.24	3.18	0	0	0	0	0.35	1.39	0.58	0	0	0	0	0	S00146377	II:6328778:C32D5.15:noncoding
unknown	TTAGTAGGCGTTGTGGGAAAGG	4.52607	0.00153939	2.28e-06	0.29081	1	0.932529	4.25048	0.00432987	4.09e-05	4.71674	0.01389	7.73e-06	0.552521	1	0.872105	2.62554	1	0.194236	7.11	12.48	0.76	0.09	9.55	3.68	9.75	10.03	0.87	0.32	0.92	3.02	0.38	0.68	S00505581	V:5780553:F44E7.15:noncoding
unknown	TTAGTAGGCGTTATGGGAAGGG	4.70152	0.00156145	2.32e-06	-0.0480154	1	0.990262	4.20924	0.0104746	0.000128717	4.58476	0.0441809	3.74e-05	1.34302	1	0.680379	1.83659	1	0.468347	9.63	7.6	0.51	0	7.01	3.07	4.88	8.82	1.55	0	1.03	1.08	0.25	0.58	S00294090	V:5780553:F44E7.15:noncoding
unknown	TATTGCACTCTCCCGGGCCTGA	-3.51881	0.0015623	2.34e-06	-3.74993	1	0.0245406	-4.19031	7.94e-05	2.94e-07	-1.28422	1	0.107832	-2.52315	0.482477	0.00302781	-3.41444	1	0.017351	3.21	3.06	4.05	0.46	1.49	1.74	8.01	18.66	7.09	5.89	2.86	3.25	45.65	38.95	S00964796	I:6162327:mir-235:noncoding
unknown	TTAGTACGCGTTGTGGGAAGGG	4.2932	0.0015623	2.35e-06	0.50284	1	0.880194	3.8422	0.009825	0.000117456	4.44636	0.0180353	1.1e-05	0.585035	1	0.828214	1.93003	1	0.337262	9.29	13.61	1.27	0.09	9.73	3.99	8.36	13.74	1.65	0	0.81	2.55	0.51	0.97	S00889789	V:5780553:F44E7.15:noncoding
unknown	AGAGCCCAGCGCCGAATCGATCAGTCT	3.65379	0.00175513	2.67e-06	4.50451	1	0.00826148	2.43135	0.175588	0.00527708	1.91609	1	0.0433681	1.73957	1	0.138884	1.79736	1	0.248925	28.66	17.24	23.56	49.47	14.02	2.15	11.06	1.49	9.32	1.26	0.7	7.82	0.25	5.25	S00353663	I:15064969:rrn-3.1:noncoding
unknown	TTAGTAGGCGTTGAGGGAAG	5.28349	0.00175513	2.68e-06	0.937133	1	0.835396	4.64167	0.0216733	0.00032624	5.36185	0.020113	1.29e-05	1.55831	1	0.725467	3.65316	1	0.141738	5.27	7.15	0.25	0.19	3.94	2.45	3.83	7.06	0.39	0.32	1.13	1.86	0	0.39	S00534484	V:5780553:F44E7.15:noncoding
unknown	GCTGCAATTGAATCGGAAACAAATTG	-3.64442	0.00175513	2.69e-06	-5.37136	1	0.00562873	-7.09546	1.21e-08	7.57e-12	-1.79077	1	0.0286088	-5.74486	0.000395378	6.77e-08	0.671317	1	0.602475	3.32	0.68	0.93	0.09	0.09	0.2	1.22	11.14	0	0.95	122	1.78	22.51	44.39	S01105930	Intergenic;III:9385637:tkr-1:intron
unknown	TTACATCTTTCGGGTAGGAGCT	-4.54709	0.00183501	2.83e-06	-4.73997	1	0.0387425	-5.67141	0.000114822	4.57e-07	-1.98545	1	0.0262859	-5.00267	0.0249749	5.1e-05	0.0852161	1	0.949947	0.69	0.11	0.59	0	0	0.31	1.05	3.34	0.1	0.53	27.61	1.86	12.72	9.81	S00657757	IV:10940214:mir-246:noncoding
unknown	GAGTTGGAAATTTAGCACTGGT	-5.24289	0.00186167	2.88e-06	-3.88516	1	0.101194	-6.64593	0.000149257	6.18e-07	-3.42508	0.495976	0.00105869	-4.31801	0.244765	0.000994944	-2.2771	1	0.146802	0	0.34	0.76	0	0.09	0	0	1.11	0.68	0	4.27	0	9.28	6.41	S01211450	V:10966855:F17C11.15:noncoding
unknown	TGAAAGCCATGGGTAGTGAGACG	3.37547	0.00193717	3.02e-06	3.6508	1	0.0162161	3.02478	0.00620488	6.45e-05	3.1495	0.191	0.000240268	2.67492	0.387553	0.00199983	2.30971	1	0.0961795	56.74	46.73	32.6	82.64	33.83	33.03	46.86	36.76	38.17	27.57	6.43	29.96	6.23	5.63	S00552523	I:9380005:F16A11.6:noncoding
unknown	TAAAGTCGATTGCTCTACCCA	8.22914	0.0021062	3.31e-06	0	1	1	7.96173	0.00384285	3.54e-05	6.74398	1	0.0137126	0	1	1	7.94157	1	0.0157925	2.98	4.2	0	0	4.29	0.61	0.87	1.21	0	0	0.92	2.25	0	0	S00870718	IV:10914677:mir-2210:noncoding
unknown	TTAGTAGGCTTTGTGGGAAGG	5.43376	0.0021062	3.32e-06	0.611923	1	0.892717	4.4092	0.090099	0.00212724	4.8396	0.285671	0.000426465	2.68092	1	0.470039	3.02981	1	0.296654	4.7	7.15	0.17	0.19	2.72	2.05	3.14	3.71	0.58	1.16	0.49	1.24	0.13	0.19	S00177429	V:5780553:F44E7.15:noncoding
unknown	TGAAAGAAATGGGTAGTGAGAC	3.91099	0.00214462	3.41e-06	3.5317	1	0.0850144	3.35906	0.0195081	0.000285133	2.96402	0.917697	0.0028664	2.99214	0.902476	0.0100707	1.77587	1	0.310882	15.59	14.18	10.89	9.26	7.98	8.69	6.79	7.06	9.52	5.89	2.27	3.48	0.89	1.65	S00379940	I:9380005:F16A11.6:noncoding
unknown	TGAGTAGGCGTTGTGGGAAGGG	4.96631	0.00225416	3.61e-06	0.177303	1	0.967254	4.75423	0.00397782	3.69e-05	4.84029	0.0521241	4.59e-05	1.37434	1	0.732633	2.16008	1	0.434838	4.7	9.53	0.42	0	7.1	2.97	4.27	7.06	0.87	0.32	0.27	1.24	0.25	0.29	S00818521	V:5780553:F44E7.15:noncoding
unknown	TGAAAGACATGGGTAGTGAGACA	3.28864	0.00226621	3.69e-06	2.87211	1	0.0249594	2.66084	0.012499	0.000160868	2.79058	0.574513	0.00140117	2.16785	0.849248	0.00909153	1.97264	1	0.13827	274.89	170.82	106.65	197.05	124.54	113.71	175.41	118.73	119.57	85.23	37.66	102.12	21.74	37.3	S00930102	I:9380005:F16A11.6:noncoding
unknown	TACACGTGCACGGATAACGCTCA	3.26251	0.00226621	3.69e-06	-2.30392	1	0.231959	-2.96588	0.0484336	0.000948306	1.72204	1	0.0334234	-1.26457	1	0.174011	-2.23273	1	0.131891	91.25	113.88	2.53	1.2	1.4	0.82	26.39	37.97	5.93	3.16	4.97	0.85	13.1	12.24	S00169584	X:2262410:mir-248:noncoding
unknown	TATTGCACTCTCACCGGCCTGA	-3.27521	0.00226621	3.7e-06	-3.51347	1	0.0161594	-3.60592	0.000301914	1.47e-06	-1.28796	1	0.111911	-2.32326	0.624121	0.00508453	-3.27899	1	0.0192891	6.19	10.21	10.39	1.3	4.91	5.73	18.2	40.2	14.76	18.1	7.19	7.66	100.33	84.51	S01202223	I:6162327:mir-235:noncoding
unknown	TGAAAGACAGGGGTAGTGAGACG	3.2639	0.00226621	3.7e-06	3.24036	1	0.0146699	2.88986	0.00531887	5.3e-05	2.93589	0.388364	0.00070319	2.54287	0.441686	0.00244926	1.96	1	0.140384	167.82	131.34	82.84	186.12	105.79	84.57	120.46	103.41	109.37	77.13	17.02	72.62	18.69	18.75	S01180179	I:9380005:F16A11.6:noncoding
unknown	TTAGTAGGCGTTGTGGGAAGGC	3.35573	0.00239361	3.93e-06	-1.88161	1	0.415956	2.6842	0.0282838	0.000461808	3.65813	0.0388912	3.11e-05	0.943629	1	0.3211	1.31642	1	0.352485	37.03	54.44	1.52	0.56	30.76	16.36	41.98	60.53	12.53	4.95	7.67	11.38	5.47	5.15	S00842608	V:5780553:F44E7.15:noncoding
unknown	AGAAAGACATGGGTAGTGA	3.43761	0.00243338	4.03e-06	3.59166	1	0.0301399	3.2437	0.00431845	4.07e-05	2.64504	0.789672	0.00230434	3.40417	0.0615365	0.000163245	1.68214	1	0.25062	29.58	34.82	29.47	33.91	24.63	21.47	20.64	13.18	42.54	17.89	3.78	10.84	2.29	5.63	S00014804	I:9380005:F16A11.6:noncoding
unknown	TGAAAGACATGGGGAGTGAGACG	3.24703	0.00243338	4.05e-06	3.25	1	0.0149437	2.92036	0.00472022	4.57e-05	2.84984	0.449544	0.00091173	2.52819	0.446298	0.00253952	1.9811	1	0.136531	156.7	125.33	70	189.54	102.98	82.42	96.33	102.86	106.36	69.87	17.72	69.76	18.06	17.48	S00750271	I:9380005:F16A11.6:noncoding
unknown	AGATCATCGTGAAAGCTAGT	-3.31677	0.00243338	4.06e-06	-2.41609	1	0.0963119	-0.682982	1	0.311879	-0.939715	1	0.23757	-2.25897	0.690921	0.0062074	-0.253055	1	0.843691	6.88	3.86	10.98	6.67	23.05	32.01	22.91	29.52	8.16	15.68	7.19	56.36	73.63	48.76	S01165251	X:2431159:mir-81:noncoding
unknown	TGAAAGACATGGGTAGCGAGACG	3.29246	0.00254323	4.27e-06	3.06457	1	0.0451752	2.97053	0.00672541	7.12e-05	2.88428	0.381284	0.000659091	2.46323	0.547189	0.00403895	1.95359	1	0.155045	64.88	49	32.85	55.4	43.3	31.9	43.29	36.67	37.4	27.78	6.38	27.02	6.49	7.87	S00299683	I:9380005:F16A11.6:noncoding
unknown	TTAGTAGGCGTTGTGGCAAGG	4.57277	0.00260518	4.39e-06	-0.203441	1	0.958122	3.89946	0.0300543	0.000499718	4.072	0.244689	0.000345496	0.495382	1	0.898013	2.63889	1	0.215868	6.99	9.87	0.42	0.09	5	3.68	3.05	7.24	0.68	0.32	0.86	2.55	0.38	0.49	S00991369	V:5780553:F44E7.15:noncoding
unknown	AGGGAGTGTGGTTAGCTGGTTG	4.53624	0.00261228	4.43e-06	3.6017	1	0.162449	3.39612	0.137498	0.003797	4.21916	0.131473	0.000148544	1.92057	1	0.396578	3.27234	1	0.0866622	9.63	7.71	3.12	5.47	4.21	2.35	7.4	5.57	1.36	1.68	2.27	3.95	0.51	0.39	S00298514	X:2969833:mir-34:noncoding
unknown	AATTTTTGTAGATCAAACCGAAA	3.58155	0.00264089	4.5e-06	0.624692	1	0.791723	-3.30646	0.684789	0.0364203	2.31354	1	0.0118234	-7.45112	1	0.0175286	-1.14026	1	0.560291	28.77	16.56	0.17	5.37	0	0.31	6.88	10.03	0	0	0.86	0.77	1.91	2.91	S00522879	Intergenic;V:4000418:K09D9.11:intron
unknown	TATTGCACTCTACCCGGCCTGA	-3.23108	0.00265104	4.54e-06	-3.48715	1	0.014682	-3.55395	0.000336542	1.71e-06	-1.20786	1	0.138307	-2.29974	0.662506	0.00572606	-3.2071	1	0.0217219	7.11	12.7	13.09	0.74	6.57	6.34	21.6	50.22	19.04	19.78	8.97	9.37	113.56	105.59	S00528442	I:6162327:mir-235:noncoding
unknown	TTAATAGGCGTTGTGGGAAGGG	4.75381	0.00271283	4.67e-06	0.289142	1	0.940847	4.35936	0.0100929	0.00012135	4.59822	0.0687315	6.6e-05	0.714721	1	0.86104	2.42698	1	0.30879	5.73	9.53	0.59	0	6.4	3.17	5.05	7.15	0.97	0	0.86	1.7	0.38	0.29	S00654149	V:5780553:F44E7.15:noncoding
unknown	TTACATGTTTCGGGTAGGGGCT	-5.15265	0.00274058	4.75e-06	-4.39289	1	0.0754082	-6.54302	0.000228792	1.05e-06	-1.85035	1	0.0503491	-5.38602	0.0687529	0.000190037	-0.0508605	1	0.971343	0.34	0	0.51	0	0	0.1	0.52	2.69	0	0.32	17.83	0.77	8.52	6.8	S00650446	IV:10940214:mir-246:noncoding
unknown	TATTGCAGTCTCCCCGGCCTGA	-4.00426	0.00274058	4.76e-06	-3.29464	1	0.0935892	-3.71068	0.00471079	4.56e-05	-1.29948	1	0.119781	-2.52602	0.859779	0.00926994	-3.39407	1	0.028279	0.69	0.91	2.03	0.19	0.79	0.82	2.53	6.87	2.82	1.79	1.46	1.01	16.02	14.67	S00110358	I:6162327:mir-235:noncoding
unknown	AGGCAGTGTCGTTAGCTGGTTG	4.27982	0.00274984	4.8e-06	3.20109	1	0.201511	3.59533	0.0345188	0.00060584	4.17548	0.0687315	6.71e-05	1.7881	1	0.373994	3.02355	1	0.0969757	12.04	7.83	2.53	6.11	5.61	4.6	10.36	6.68	1.75	1.79	2.92	4.26	0.51	0.78	S00510514	X:2969833:mir-34:noncoding
unknown	TTAGTAGGCGTTGTCGGAAGGG	5.01356	0.00278984	4.89e-06	1.735	1	0.650102	4.47825	0.0206496	0.000306682	4.82906	0.0870354	9.36e-05	2.02745	1	0.643014	2.7832	1	0.309148	4.93	7.6	0.51	0.46	4.91	2.05	3.92	5.29	1.07	0.11	0.54	1.32	0	0.49	S01162524	V:5780553:F44E7.15:noncoding
unknown	TGAAAGACATGGGTAGTGAGACTT	3.27457	0.00290868	5.13e-06	3.00974	1	0.0521988	2.07881	0.197832	0.00619444	2.86996	0.388364	0.000704563	2.25031	0.846557	0.00901261	1.27076	1	0.360541	52.62	53.08	22.21	58.46	21.39	16.57	35.54	38.06	37.3	15.36	11.94	12.31	6.36	6.9	S01098339	I:9380005:F16A11.6:noncoding
unknown	TGTAAGACATGGGTAGTGAGACG	3.20555	0.00295825	5.28e-06	3.35201	1	0.0175343	2.83674	0.00811957	9.14e-05	2.94257	0.335778	0.000540201	2.56596	0.405055	0.00216294	2.10782	1	0.117393	98.24	75.09	52.78	122.84	63.1	47.65	69.68	64.8	68.57	44.93	10.37	49.01	10.81	12.14	S01071015	I:9380005:F16A11.6:noncoding
unknown	TGAAAGACATGGATAGTGAGACG	3.20154	0.00295825	5.31e-06	3.08693	1	0.028615	2.75151	0.0110074	0.000137243	2.79557	0.45535	0.000936444	2.46949	0.482477	0.00302264	1.99565	1	0.136439	104.89	82.23	54.55	102.65	64.42	48.57	72.29	60.06	67.12	48.09	12.37	48.23	11.83	12.92	S00216150	I:9380005:F16A11.6:noncoding
unknown	CGGTACGGTCGCGGCGGGATATC	4.46764	0.00295825	5.35e-06	-0.873362	1	0.830725	-0.358018	1	0.896264	1.97117	1	0.205125	-2.68283	1	0.563095	-1.70808	1	0.677568	7.57	9.64	0.34	0	0.18	0.31	0.78	1.86	0.1	0	0.16	0.08	0.38	0.58	S00682300	IV:4450861:mir-243:noncoding
unknown	TATTGCACTCTCCCCGGCCAGA	-3.43775	0.00295825	5.36e-06	-3.42544	1	0.0430659	-3.94243	0.00032615	1.63e-06	-1.10599	1	0.164938	-2.28324	0.754629	0.0074637	-3.03608	1	0.032877	3.21	2.16	3.88	0.74	1.58	1.53	7.84	16.71	5.54	6.94	3.08	3.41	36.5	32.64	S00634846	I:6162327:mir-235:noncoding
unknown	TGAAAGACATGGGTTGTGAGACG	3.24498	0.00295825	5.37e-06	3.2589	1	0.0295544	2.92095	0.00779497	8.65e-05	2.71102	0.543768	0.00126084	2.52884	0.482477	0.00302141	2.25265	1	0.100509	64.88	53.42	20.6	90.42	46.36	31.6	27.96	45.86	42.35	31.04	7.4	36.08	7.12	8.16	S00898212	I:9380005:F16A11.6:noncoding
unknown	TTAGTAGGCGTTCTGGGAAGGG	4.54215	0.00295825	5.38e-06	0.178115	1	0.961047	4.3733	0.00455322	4.37e-05	4.71439	0.022845	1.56e-05	1.07523	1	0.739872	2.51517	1	0.247708	6.65	9.87	0.25	0.46	9.12	2.97	7.05	9.38	0.97	0.53	1.03	2.25	0.38	0.49	S00507948	V:5780553:F44E7.15:noncoding
unknown	TTCATCAGGCCATAGCTGTCAA	3.73276	0.00295825	5.39e-06	-4.33323	1	0.261927	-6.69489	0.324833	0.0124617	2.72148	1	0.00491287	-1.76639	1	0.490837	-0.177417	1	0.930743	12.15	21.1	0.08	0	0	0	5.4	9	0.49	0.21	3.3	0	1.14	2.04	S00201454	II:12519350:mir-77:noncoding
unknown	TGAAAGACATGGGTAGTGGGAC	4.01991	0.00300153	5.5e-06	3.57414	1	0.106935	3.32184	0.0428865	0.000802629	3.31652	0.561224	0.00133927	3.42449	0.633589	0.00517793	2.14313	1	0.24562	11	12.36	6	8.89	4.65	7.06	7.05	5.57	9.13	5.16	1.35	3.48	0.38	1.55	S00212850	I:9380005:F16A11.6:noncoding
unknown	TTAGTATGCGTTGTGGGAAGG	4.30714	0.00306127	5.63e-06	-1.21282	1	0.753678	3.61889	0.0374445	0.000670339	3.92907	0.204831	0.000265375	0.185364	1	0.956227	2.49482	1	0.206002	6.76	12.36	0.17	0.19	6.14	3.58	5.14	7.8	1.07	0	1.51	2.94	0.51	0.68	S00945738	V:5780553:F44E7.15:noncoding
unknown	TGATGCGGTTGTTCCAAAGAATC	5.61159	0.00306253	5.69e-06	1.75792	1	0.675666	6.48014	1.72e-05	4.68e-08	4.28229	1	0.00846363	1.87171	1	0.683267	4.49622	1	0.0510182	4.59	6.24	0.76	0	8.94	7.26	2.26	1.95	1.07	0	0.59	3.41	0.25	0	S00921216	X:1011693:rncs-1:noncoding
unknown	TTCATCAGGCAATAGCTGTCCA	3.59845	0.00306253	5.7e-06	-2.40036	1	0.481741	-4.59943	0.397481	0.0165548	2.5191	1	0.00686836	-2.37281	1	0.302687	-0.0828145	1	0.964163	14.44	25.86	0.34	0.19	0.09	0	6.27	10.3	0.39	0.21	4.7	0	1.4	2.91	S00249435	II:12519350:mir-77:noncoding
unknown	GATTGCACTCTCCCCGGCCTGA	-3.24213	0.00306253	5.71e-06	-3.60193	1	0.0037418	-3.65904	0.000162844	6.86e-07	-1.0382	1	0.240578	-2.44337	0.736385	0.00702628	-3.10644	1	0.0300978	27.28	34.37	35.21	5.37	17	20.76	63.15	190.77	55.95	55.98	39.88	27.49	387.21	279.66	S00890940	I:6162327:mir-235:noncoding
unknown	TGAAAGACATGGGTAGTGAGGCG	3.21034	0.00310583	5.83e-06	3.12855	1	0.0131211	2.83405	0.00622562	6.48e-05	2.87956	0.514458	0.00112703	2.52185	0.492121	0.00317111	1.99358	1	0.134714	235.69	210.85	128.95	254.3	159.6	123.63	182.9	150.66	170.76	113.12	21.72	117.06	28.74	29.24	S00884133	I:9380005:F16A11.6:noncoding
unknown	TTACATGTTTCGGCTAGGAGCT	-4.87978	0.00310583	5.87e-06	-5.99376	1	0.0247583	-9.21186	1.05e-05	2.5e-08	-1.83628	1	0.0487865	-6.04794	0.0221016	4.31e-05	0.179263	1	0.897615	0.34	0.11	0.17	0	0	0	0.96	2.6	0.19	0	22.21	1.16	8.9	7.87	S00192591	IV:10940214:mir-246:noncoding
unknown	GGGCAGTGTGGTTAGCTGGTTG	4.27338	0.00310583	5.87e-06	3.54801	1	0.138237	3.37279	0.0778398	0.00175853	3.98004	0.155448	0.000182243	1.89933	1	0.323042	3.25895	1	0.0686204	11.58	7.83	3.04	8.06	5.78	2.86	8.8	6.03	2.14	1.79	3.4	5.03	0.64	0.58	S00983804	X:2969833:mir-34:noncoding
unknown	AGCCCAGCGCCGAATCGATCAGTCT	3.45875	0.00317235	6.03e-06	4.55891	1	0.00530088	2.84343	0.0327721	0.000567903	2.01947	1	0.0257131	2.50494	0.931864	0.0106139	2.42008	1	0.101742	28.31	22.23	34.37	62.9	23.49	3.78	15.33	2.41	19.81	4.84	0.59	15.79	1.53	4.76	S00387625	I:15064969:rrn-3.1:noncoding
unknown	TTAGTAGGCGTTGTGCGAAGG	6.37745	0.00320133	6.11e-06	2.54906	1	0.586848	5.53136	0.0663346	0.00143787	6.00841	0.202906	0.000256982	2.88921	1	0.528698	4.59748	1	0.166435	2.64	5.9	0.34	0.09	1.75	2.05	2.35	3.16	0.49	0.11	0.38	1.24	0	0.1	S00674228	V:5780553:F44E7.15:noncoding
unknown	TGAAAGACATGGGTAGAGAGACG	3.2585	0.00322768	6.19e-06	3.21773	1	0.00676383	2.87519	0.00531142	5.28e-05	2.88772	0.62898	0.00158783	2.61254	0.500871	0.00332287	2.07508	1	0.124281	411.76	316.34	202.5	443.1	266.44	194.09	265.56	256.21	276.83	196.14	42.31	193.02	42.09	51.87	S01075641	I:9380005:F16A11.6:noncoding
unknown	TTAGTAGGCGTTGTTGGAAGGG	5.04463	0.00324713	6.25e-06	-1.7155	1	0.711498	4.98001	0.00292779	2.51e-05	5.06246	0.0394838	3.21e-05	0.786568	1	0.8638	3.21759	1	0.182462	4.81	7.71	0.08	0	6.49	3.37	4.7	6.5	0.58	0.11	0.54	2.17	0.25	0.19	S01102748	V:5780553:F44E7.15:noncoding
unknown	TATTGCACTCTCCCCGGCATGA	-3.24216	0.00325223	6.3e-06	-3.22046	1	0.0349002	-3.44312	0.00091024	5.88e-06	-1.22801	1	0.124297	-2.12337	0.88684	0.00978995	-3.16843	1	0.0235255	5.39	5.67	9.04	0.37	3.59	4.29	13.41	26.92	10.78	14.1	5.67	5.26	63.84	60.71	S00547958	I:6162327:mir-235:noncoding
unknown	TGAAAGACATGGGTAGTCAGACG	3.16686	0.00325223	6.32e-06	3.08463	1	0.0238299	2.76021	0.00961215	0.000114028	2.93414	0.372656	0.000637799	2.60633	0.372699	0.00187262	2.03407	1	0.127323	135.04	100.38	69.41	132.85	79.49	66.98	90.06	94.41	95.58	66.19	14.91	64.42	14.24	18.36	S00888430	I:9380005:F16A11.6:noncoding
unknown	ATGAAAGACATGGGTAGTGAGACG	3.66332	0.00328732	6.43e-06	3.93884	1	0.0329262	3.606	0.00337611	2.99e-05	3.35205	0.21101	0.000290719	2.90857	0.652414	0.00546057	2.04719	1	0.201265	18.11	17.24	10.98	28.81	17.53	10.53	13.94	12.63	13.79	7.79	2.65	6.58	1.78	1.55	S00512954	I:9380006:F16A11.6:noncoding
unknown	AGGCAGTGTGGTAAGCTGGTTG	4.08699	0.00328732	6.46e-06	3.01404	1	0.209345	3.1165	0.107572	0.00270179	3.74153	0.209067	0.000281617	1.28799	1	0.525124	2.55775	1	0.156557	14.33	7.26	2.79	6.67	6.49	2.66	10.89	5.11	2.04	1.05	2.76	3.79	0.64	0.97	S00014252	X:2969833:mir-34:noncoding
unknown	TATTGCACTATCCCCGGCCTGA	-3.16972	0.00328732	6.47e-06	-3.54771	1	0.0134738	-3.52852	0.000380106	1.98e-06	-1.24723	1	0.126026	-2.30494	0.656966	0.00562196	-3.25761	1	0.0200016	8.48	11.91	11.48	1.76	6.66	6.34	20.21	49.2	17.48	21.15	9.4	8.59	118.26	94.13	S00236064	I:6162327:mir-235:noncoding
unknown	AGGCAGTGTGGTTAGGTGGTTG	3.68726	0.00330452	6.53e-06	3.07418	1	0.12282	3.01732	0.0419459	0.000772104	3.43971	0.175507	0.00021411	1.39155	1	0.288511	2.25907	1	0.156766	21.67	12.36	5.57	15.47	10.34	7.46	16.81	10.86	4.95	2.42	4.48	6.66	1.91	1.17	S01025865	X:2969833:mir-34:noncoding
unknown	CGGTACGATCGCGGTGGGATATC	3.92363	0.00334038	6.63e-06	-2.0561	1	0.553996	-0.797484	1	0.643774	1.52014	1	0.200748	-1.01127	1	0.715161	-3.66836	1	0.270707	12.72	12.93	0.34	0	0.7	0.1	0.96	3.43	0.58	0.32	0.16	0	1.27	0.68	S00939291	IV:4450861:mir-243:noncoding
unknown	TTAGTAGGCGTTGTGGAAAGGG	3.99296	0.00339984	6.81e-06	-0.396957	1	0.905191	3.63276	0.0130194	0.000169125	3.90384	0.085531	9.08e-05	0.759584	1	0.722545	2.21464	1	0.220441	9.4	14.06	0.68	0.28	9.47	5.52	8.01	11.51	2.23	0.21	1.13	4.03	0.76	1.07	S00977941	V:5780553:F44E7.15:noncoding
unknown	TATTGCACTCTCCCCGCCCTGA	-3.47025	0.00339984	6.81e-06	-3.64263	1	0.0398131	-3.87796	0.00061857	3.6e-06	-1.40568	1	0.0811817	-2.27331	0.823964	0.00863047	-2.9538	1	0.039033	1.72	2.72	2.79	0.56	1.4	1.33	5.66	11.23	5.54	5.05	2.59	3.1	32.05	25.06	S00861405	I:6162327:mir-235:noncoding
unknown	TGAAAGACATGGCTAGTGAGACG	3.15553	0.00339984	6.84e-06	3.16261	1	0.0178694	2.75436	0.00937752	0.000110822	2.9277	0.389928	0.000714074	2.44551	0.502679	0.00337482	1.90531	1	0.151183	154.41	116.6	91.96	154.99	91.85	77.41	120.37	98.22	104.71	65.98	17.4	67.75	18.69	17.58	S01147582	I:9380005:F16A11.6:noncoding
unknown	CGGTACGATCGCGGCGGGATATA	3.16676	0.00344197	6.95e-06	-1.7414	1	0.376637	-2.12737	0.404265	0.0169411	1.03814	1	0.201015	-2.22903	1	0.0366976	-2.05151	1	0.175512	64.08	85.18	3.8	0.37	1.67	1.43	8.01	22.09	2.91	0.63	2.38	1.63	9.66	10.39	S00463127	IV:4450861:mir-243:noncoding;Intergenic
unknown	TGAAAGACATGGGTGGTGAGAC	4.62615	0.00346811	7.09e-06	4.21384	1	0.0993281	3.83097	0.0600182	0.00126398	3.78449	0.777374	0.00219442	4.28111	0.451186	0.00260618	3.01283	1	0.15997	6.76	7.94	4.39	5.37	3.24	3.68	3.31	3.9	5.93	5.26	1.13	2.63	0.25	0.49	S01087856	I:9380005:F16A11.6:noncoding
unknown	GTACGATCGCGGCGGGATATCA	5.39583	0.00346811	7.09e-06	-3.24296	1	0.477038	2.16996	1	0.500347	3.94611	1	0.0250372	-3.15757	1	0.472006	-0.283886	1	0.93882	3.78	6.69	0	0	0.18	0.61	0.87	2.14	0	0	0.22	0	0	0.29	S00893339	IV:4450862:R08C7.12:intron
unknown	TGAAAGACATGGGTAGTGAGAGG	3.1514	0.00346811	7.13e-06	3.1226	1	0.0177529	2.75965	0.0089084	0.000103296	2.89672	0.424748	0.000846902	2.51108	0.462626	0.00280944	1.97333	1	0.13775	168.74	135.88	90.44	181.39	105.26	86.1	121.85	116.5	111.99	88.92	20.1	80.13	20.47	20.79	S01191803	I:9380005:F16A11.6:noncoding
unknown	TTACATGTTTCGGGAAGGAGCT	-6.12148	0.00346811	7.15e-06	-4.18663	1	0.117138	-5.19331	0.00688463	7.36e-05	-1.3664	1	0.159336	-5.47994	0.211791	0.000830075	0.435393	1	0.76247	0	0.11	0.42	0	0	0.2	0.7	2.6	0.1	0.11	18.37	0.7	6.36	4.66	S00713538	IV:10940214:mir-246:noncoding
unknown	TTAGTAGGCGTTGTGCGAAGGG	4.21634	0.00346811	7.15e-06	0.00184258	1	0.999486	4.04706	0.00565713	5.76e-05	4.37779	0.0303977	2.21e-05	0.808643	1	0.746481	2.35456	1	0.224353	6.99	12.82	0.51	0.46	8.76	5.73	7.75	12.16	1.26	0.74	1.24	3.17	0.76	0.49	S00292762	V:5780553:F44E7.15:noncoding
unknown	AGGCACTGTGGTTAGCTGGTTG	4.41629	0.00349188	7.23e-06	3.41386	1	0.21274	3.75393	0.0403851	0.000740262	4.32183	0.0815654	8.45e-05	2.99396	1	0.0972752	3.05816	1	0.124881	9.51	6.58	2.62	4.17	5.43	2.86	8.27	5.11	2.91	2.42	2.11	3.02	0.13	0.87	S00087332	X:2969833:mir-34:noncoding
unknown	TATTGTACTCTCCCCGGCCTGA	-3.65726	0.00353128	7.35e-06	-3.78183	1	0.0479766	-3.63518	0.00306977	2.67e-05	-1.30138	1	0.111912	-2.47474	0.752032	0.0073376	-3.50142	1	0.0207359	0.92	1.81	1.18	1.02	1.14	1.12	3.57	8.91	3.3	3.05	1.3	1.47	20.35	21.27	S00593376	I:6162327:mir-235:noncoding
unknown	TGAAAGACATGGGTACTGAGACG	3.1503	0.00353128	7.39e-06	3.14661	1	0.0279334	2.81464	0.00913128	0.000106506	2.86979	0.388364	0.000696274	2.65875	0.331139	0.00154951	1.9778	1	0.141719	88.5	70.1	50.41	93.2	54.87	48.68	60.1	59.78	64.3	49.35	9.02	42.51	9.28	13.21	S00201048	I:9380005:F16A11.6:noncoding
unknown	ATCGGTCCGGCGTCAGTGGG	5.1711	0.00353128	7.41e-06	-4.1888	1	0.385272	2.56354	1	0.183029	1.50455	1	0.558159	-4.35664	1	0.364289	-2.01456	1	0.615694	5.96	6.01	0	0	0.88	0.92	0.61	0.46	0	0	0.11	0	0.38	0	S01243108	X:14477566:M163.12:noncoding;X:14477217:M163.15:noncoding
unknown	CGGTACGATCGCGGCGGGGTATC	3.79144	0.00353128	7.46e-06	-4.07544	1	0.2863	-0.942529	1	0.560078	1.40161	1	0.218243	-1.76623	1	0.535293	-1.95994	1	0.465699	11.92	16.22	0.08	0	0.35	0.51	1.57	3.25	0.29	0.32	0.27	0.23	1.27	1.17	S00974133	IV:4450861:mir-243:noncoding
unknown	TGGAAGACATGGGTAGTGAGACG	3.15357	0.00353128	7.46e-06	3.17203	1	0.0132859	2.80868	0.00700876	7.55e-05	2.86614	0.495976	0.00106065	2.53567	0.462626	0.00281478	1.95263	1	0.141801	211.04	163.33	114	231.23	136.64	106.45	154.6	131.63	144.73	103.54	20.21	98.64	23.53	28.27	S00434031	I:9380005:F16A11.6:noncoding
unknown	TGAAAGATATGGGTAGTGAGACG	3.13305	0.00373477	7.93e-06	2.83983	1	0.0463181	2.70182	0.0136437	0.00017922	2.69747	0.561224	0.00132586	2.29967	0.656966	0.00561915	1.95468	1	0.144546	91.02	85.97	46.19	84.67	55.74	52.15	60.71	59.78	63.52	36.62	9.29	47.46	10.94	14.09	S00533116	I:9380005:F16A11.6:noncoding
unknown	AATTGCACTCTCCCCGGCCTGA	-3.17998	0.00374162	7.97e-06	-3.56577	1	0.0198499	-3.53784	0.000542006	3.08e-06	-1.61448	1	0.0456135	-2.37827	0.549914	0.00408055	-3.13248	1	0.0247293	5.04	7.83	7.68	0.56	3.59	4.6	12.63	21.91	11.56	11.57	4.7	6.74	72.36	64.69	S00185029	I:6162327:mir-235:noncoding
unknown	TTAGTAGGTGTTGTGGGAAGG	4.89015	0.00375086	8.04e-06	1.35784	1	0.72326	4.66348	0.00762173	8.39e-05	5.17572	0.0180353	1.09e-05	0.689313	1	0.875776	3.24754	1	0.16952	5.27	7.15	0.59	0.28	5.7	2.97	5.05	7.89	0.58	0	1.13	2.01	0.13	0.39	S00019760	V:5780553:F44E7.15:noncoding
unknown	TTAGAAGGCGTTGTGGGAAGGG	4.33992	0.00375086	8.06e-06	-0.474463	1	0.892748	3.78759	0.0259916	0.000413928	3.86137	0.286134	0.000433399	1.09953	1	0.647978	1.62763	1	0.469516	8.14	9.98	0.42	0.19	7.19	3.17	5.84	6.59	1.85	0.42	0.7	1.7	0.89	0.1	S00170035	V:5780553:F44E7.15:noncoding
unknown	TGAAAGACATGGGTAGTGAG	3.61213	0.00379694	8.19e-06	3.28859	1	0.00181631	3.14067	0.00384285	3.54e-05	2.8718	1	0.00553981	3.41996	0.52954	0.00377849	1.51348	1	0.273222	1307.62	1739.46	1012.16	1149.22	912.55	885.46	969.57	733.64	1910.97	773.09	202.94	379.06	139.5	164.16	S00075497	I:9380005:F16A11.6:noncoding
unknown	TGAAAGACATGGGTAGTGAGGC	4.36888	0.00382586	8.28e-06	3.60904	1	0.150273	3.47117	0.0905876	0.00214188	3.4182	1	0.00351017	3.33475	1	0.02497	2.02451	1	0.362747	7.91	9.07	3.8	5.47	3.94	3.58	4.27	3.81	5.83	2.63	0.76	1.94	0.51	0.49	S00592685	I:9380005:F16A11.6:noncoding
unknown	TGAAAGACATGGGTAGTGAGACGA	3.44267	0.00382586	8.32e-06	3.20033	1	0.0765054	4.63602	5.16e-06	9.84e-09	3.17028	0.258915	0.000374184	2.63595	0.753259	0.00736776	2.68523	1	0.0703354	22.93	23.25	15.28	19.45	42.68	43.97	16.29	17.82	16.8	8.84	3.4	16.41	1.78	3.79	S00252954	I:9380005:F16A11.6:noncoding
unknown	GCCCTTACCGTTTAATACATG	-3.44268	0.00384038	8.42e-06	-5.53517	1	0.00522607	-4.50693	7.16e-05	2.54e-07	-0.548029	1	0.487816	-3.75522	0.0308959	6.95e-05	-1.78517	1	0.188877	2.98	1.36	0.84	0	0.79	0.92	5.75	23.39	3.01	0.63	11.83	4.1	32.94	21.18	S00861244	X:13759269:mir-5592.2:noncoding;X:13759306:mir-5592.1:noncoding
unknown	TGAAAGACATGGGTAGTGAGCCG	3.12193	0.00384038	8.45e-06	3.65289	1	0.00456037	2.77795	0.0082048	9.27e-05	2.92063	0.411306	0.000795462	2.51188	0.463044	0.0028229	2.23242	1	0.096274	173.67	134.41	107.67	301.27	115.78	84.47	144.93	106.94	124.43	80.81	19.94	101.04	19.84	23.7	S00663451	I:9380005:F16A11.6:noncoding
unknown	TGAAAGATATGGGTAGTGAGAC	5.64016	0.00384581	8.49e-06	5.20868	1	0.0906993	5.03099	0.0316476	0.000537043	5.09967	0.363141	0.000605975	5.32354	0.487355	0.00308202	3.37396	1	0.27155	5.04	4.76	3.04	3.8	1.84	3.48	2.18	3.71	4.57	3.37	0.32	1.24	0.13	0.1	S00383640	I:9380005:F16A11.6:noncoding
unknown	ATTTAACGAAAGTAGTACTGACACAG	-4.81737	0.00384636	8.59e-06	-5.94631	1	0.026755	-4.55113	0.00455322	4.37e-05	-2.53053	1	0.00962511	-9.40034	0.0024943	8.75e-07	0.371013	1	0.789533	0.46	0	0.17	0	0.35	0.1	0.61	1.58	0	0	26.64	0.39	10.94	3.59	S00249728	X:6868008:C53B7.8:noncoding;IV:9191286:C46C2.8:noncoding
unknown	CGGTACGATCGCGGCGGGATAGC	4.39571	0.00384636	8.59e-06	-0.873362	1	0.830725	-1.1774	1	0.71733	1.66164	1	0.318668	-1.80439	1	0.691058	-2.28022	1	0.596092	6.53	9.87	0.34	0	0.26	0	0.87	1.3	0.1	0.11	0.05	0.08	0.38	0.58	S00422298	IV:4450861:mir-243:noncoding
unknown	TGAATGACATGGGTAGTGAGAC	4.27014	0.00384636	8.64e-06	3.87512	1	0.110493	3.62419	0.0423529	0.000784305	3.75909	0.386917	0.000685383	3.6076	0.971351	0.0113463	2.49662	1	0.223286	7.11	10.09	4.64	6.3	3.86	5.01	4.88	5.38	5.54	4.1	1.3	2.55	0.13	1.07	S00469378	I:9380005:F16A11.6:noncoding
unknown	TTCATCAGGCCATAGCTGTC	3.50623	0.00384636	8.65e-06	-7.30239	1	0.0937525	-0.925326	1	0.45989	3.68034	0.0542076	4.82e-05	-0.0424266	1	0.977951	0.0163853	1	0.992614	17.31	23.25	0	0	0.7	0.82	14.2	25.81	2.53	0.84	5.46	0	1.65	2.91	S00526989	II:12519348:mir-77:noncoding
unknown	TGCAAGACATGGGTAGTGAGACG	3.11245	0.00384636	8.66e-06	3.49741	1	0.00883699	2.6694	0.0136485	0.000179984	2.86896	0.420427	0.000821449	2.46011	0.491095	0.00313791	2.02274	1	0.129151	136.3	102.99	69.92	218.17	76.6	68.51	99.12	89.58	92.08	63.56	16.64	67.05	16.02	17.68	S00567999	I:9380005:F16A11.6:noncoding
unknown	AGGCAGTGTGGTTAGCTGGTTC	3.8899	0.00390859	8.83e-06	2.94802	1	0.193499	2.7737	0.195845	0.0060997	3.59661	0.21101	0.000290519	1.4994	1	0.356742	2.48942	1	0.1472	15.48	8.73	3.8	7.97	5.61	3.68	12.37	6.5	3.11	1.68	4.32	4.34	1.02	0.97	S00983215	X:2969833:mir-34:noncoding
unknown	AATTGATGACTCAGGCAGGGACT	3.12385	0.00395315	8.96e-06	-1.05579	1	0.494814	-2.51748	0.0607037	0.00128205	0.831322	1	0.293311	-1.27839	1	0.125621	-0.824812	1	0.531548	210.81	177.73	11.06	7.78	2.8	3.58	33.01	39.45	10.1	8.52	30.69	3.56	24.16	31.18	S00884977	IV:17309387:mir-789.2:noncoding
unknown	TGAAAGACATGGGTAGTGAAACG	3.11992	0.00397618	9.05e-06	3.155	1	0.0283447	2.78974	0.0104305	0.000127907	2.83401	0.411306	0.000794986	2.40615	0.547271	0.00405569	2.02966	1	0.132524	84.03	64.54	43.57	95.61	53.81	43.66	60.27	53.66	55.27	37.46	8.7	42.35	10.05	10.69	S01199071	I:9380005:F16A11.6:noncoding
unknown	TGAAAGACATGGGTAGGGAGACG	3.14202	0.00407087	9.3e-06	3.12719	1	0.0111276	2.77794	0.00776594	8.59e-05	2.86703	0.564228	0.00135194	2.48699	0.541048	0.00393605	1.98446	1	0.13743	279.48	234.22	155.46	306.64	186.95	141.93	214.96	183.43	201.06	133.32	27.93	139.59	34.59	35.46	S00346933	I:9380005:F16A11.6:noncoding
unknown	GGAAAGACATGGGTAGTGAGA	5.70972	0.00409001	9.38e-06	5.6486	1	0.0680732	4.43425	0.296264	0.0109889	5.27642	0.314191	0.00048934	5.18482	1	0.0144185	2.81042	1	0.490369	3.78	5.44	2.53	4.63	1.58	1.43	3.14	2.69	3.3	2.21	0.32	0.54	0	0.19	S00320489	I:9380005:F16A11.6:noncoding
unknown	TGAAAGACATGGGTAATGAGACG	3.09755	0.00409419	9.44e-06	3.076	1	0.0232452	2.67905	0.0131277	0.000171094	2.83104	0.45535	0.000937261	2.44073	0.502459	0.00335812	1.87941	1	0.156869	138.36	98.91	67.47	146.19	82.56	64.01	98.07	87.08	93.73	60.93	12.43	62.02	16.66	16.71	S00964305	I:9380005:F16A11.6:noncoding
unknown	TATTGCACTCTCTCCGGCCTGA	-4.1928	0.00409419	9.46e-06	-4.08095	1	0.0651073	-4.51629	0.00151796	1.11e-05	-1.28393	1	0.1357	-3.34194	0.446784	0.00257693	-2.8805	1	0.0645617	0.46	0.57	0.93	0	0.26	0.41	2.44	4.64	0.97	0.95	0.97	1.32	11.32	11.75	S00217431	I:6162327:mir-235:noncoding
unknown	TGAAAGACATCGGTAGTGAGACG	3.16212	0.00410494	9.52e-06	3.16234	1	0.00845325	2.7551	0.00850748	9.71e-05	2.9753	0.524286	0.00116651	2.51158	0.554839	0.00415452	1.99995	1	0.136259	353.76	278.34	207.4	365.47	218.85	174.15	274.18	242.94	244.67	164.78	38.36	169.56	39.42	47.5	S00032860	I:9380005:F16A11.6:noncoding
unknown	AACAAAGTATTTGAAAAGTCGTGC	-3.61007	0.00415609	9.67e-06	-6.00711	1	0.00583275	-7.02424	2.45e-07	2.52e-10	-1.68093	1	0.0434567	-6.75906	0.000218387	2.62e-08	-0.360386	1	0.784971	1.6	1.13	0.42	0	0	0.2	3.22	6.31	0.29	0	40.52	0.15	20.85	19.23	S01222964	II:8393640:F49E12.14:noncoding
unknown	AGGCAGTGTGCTTAGCTGGTTG	4.14689	0.00418432	9.81e-06	3.12091	1	0.209382	3.60608	0.0303945	0.000508755	3.99145	0.127703	0.000142387	1.75069	1	0.367197	2.80935	1	0.125314	12.15	6.81	2.28	6.48	6.22	4.6	9.84	6.13	1.85	1.89	2.22	4.1	0.64	0.68	S01229063	X:2969833:mir-34:noncoding
unknown	TATTGCACTCTCCCCGTCCTGA	-3.94377	0.00424015	9.98e-06	-3.3594	1	0.0973183	-3.94889	0.00340599	3.03e-05	-1.11072	1	0.184437	-2.44342	1	0.0133801	-3.40573	1	0.0299857	0.46	1.02	1.77	0.09	0.79	0.41	2.96	6.59	2.33	2	1.19	0.93	13.99	13.41	S00660508	I:6162327:mir-235:noncoding
unknown	TGAAGGACATGGGTAGTGAGACG	3.14325	0.00428156	1.02e-05	3.1368	1	0.00943917	2.70407	0.0103218	0.00012578	2.82624	0.661784	0.00170946	2.48194	0.573257	0.00439054	1.96424	1	0.142317	327.39	270.17	170.83	371.31	201.76	161.36	228.46	217.32	224.08	161.31	33.88	159.18	38.53	44.1	S00339306	I:9380005:F16A11.6:noncoding
unknown	TATTGCACTCTCCACGGCCTGA	-3.12236	0.00436263	1.04e-05	-3.29291	1	0.0275828	-3.57977	0.000424172	2.27e-06	-1.31301	1	0.102074	-2.34059	0.584768	0.00462259	-3.20095	1	0.0220605	6.53	7.6	10.05	0.46	4.03	4.4	14.46	30.26	12.24	12.94	6.16	6.19	77.19	67.41	S00026231	I:6162327:mir-235:noncoding
unknown	TGAAAGACTTGGGTAGTGAGACG	3.08979	0.00443627	1.06e-05	3.23724	1	0.0230197	2.7435	0.0122462	0.000156671	2.82835	0.420427	0.000820041	2.40706	0.541048	0.00394476	1.90012	1	0.157498	87.69	66.13	47.96	108.11	57.14	42.74	62.97	57.83	56.43	42.93	9.56	40.49	11.44	9.91	S00462109	I:9380005:F16A11.6:noncoding
unknown	AGGTATCGGGTGTCATAGC	8.05242	0.00443627	1.07e-05	0	1	1	4.75528	1	0.248839	7.93144	0.111294	0.000120954	0	1	1	6.42573	1	0.161468	2.06	4.31	0	0	0	0.51	0.96	3.62	0	0	0.16	0.85	0	0	S00628031	III:2172561:gcn-1:intron
unknown	TTAAAGACATGGGTAGTGAGACG	3.07464	0.00443627	1.07e-05	3.0204	1	0.0250615	2.7397	0.0100621	0.000120893	2.90127	0.406434	0.000755497	2.49733	0.462543	0.00279053	2.10968	1	0.114332	142.83	104.8	88.58	126.36	92.82	69.23	111.4	92.65	95.87	71.87	13.56	77.81	15.51	21.37	S00076305	I:9380005:F16A11.6:noncoding
unknown	TGAAAGACATGGGTAGTGACACG	3.07469	0.00443627	1.07e-05	3.00349	1	0.0289702	2.72263	0.0113104	0.000141646	2.76041	0.516013	0.00113688	2.51495	0.446298	0.00255503	1.94075	1	0.144861	120.48	92.67	65.28	118.95	76.78	60.95	81.17	77.61	89.46	57.24	13.78	58.14	13.99	17.29	S00100850	I:9380005:F16A11.6:noncoding
unknown	TGAAAGACATGTGTAGTGAGACG	3.06852	0.00457312	1.11e-05	3.03832	1	0.0236181	2.64301	0.0147537	0.000198602	2.89797	0.407697	0.000775997	2.49333	0.464155	0.00284878	1.98397	1	0.135918	140.66	113.2	88.41	135.91	84.66	71.07	112.79	96.36	102.86	69.03	17.24	71.46	16.02	21.86	S00581589	I:9380005:F16A11.6:noncoding
unknown	TTACTAGGCGTTGTGGGAAGG	5.59605	0.00464458	1.13e-05	0.991343	1	0.82752	5.01373	0.0335701	0.000584892	5.13767	0.32163	0.000503678	1.74916	1	0.698974	3.32764	1	0.281953	3.78	5.78	0.17	0.19	2.19	3.07	3.14	3.06	0.49	0.21	0.76	1.01	0.13	0.1	S00143553	V:5780553:F44E7.15:noncoding
unknown	TATTGCACTCTCCCCGGCGTGA	-3.06537	0.00466305	1.14e-05	-3.30065	1	0.0147689	-3.7273	0.000128167	5.19e-07	-1.1318	1	0.172804	-2.24066	0.783808	0.00793486	-3.1535	1	0.0242326	11	20.3	19.08	3.34	6.49	9.61	32.57	74.26	26.23	30.94	15.78	12.54	162.39	144.15	S00415098	I:6162327:mir-235:noncoding
unknown	TTACATGTTACGGGTAGGAGC	-4.78109	0.00466305	1.15e-05	-4.95792	1	0.0526648	-5.72537	0.000680119	4.09e-06	-1.13649	1	0.208978	-4.6772	0.17979	0.000663114	0.0399428	1	0.977415	0.11	0.34	0.25	0.09	0.18	0	1.31	3.99	0.1	0.42	18.32	1.08	8.14	7.38	S01039400	IV:10940214:mir-246:noncoding
unknown	TGACAGACATGGGTAGTGAGACG	3.19677	0.00468691	1.16e-05	3.07116	1	0.0568882	2.83243	0.0167675	0.000234833	2.91702	0.371846	0.000630048	2.55515	0.52954	0.00378241	2.0406	1	0.146921	44.59	31.3	24.24	39.09	26.73	21.99	29.53	28.87	29.53	20.62	4.32	20.75	5.09	4.86	S00993759	I:9380005:F16A11.6:noncoding
unknown	AGGCAGTGTGGTTAGCTCGTTG	3.84906	0.00468691	1.16e-05	3.00255	1	0.182917	2.70684	0.232029	0.00779215	3.35776	0.422155	0.000834506	1.44318	1	0.381768	2.26072	1	0.196058	15.25	8.28	4.05	8.15	6.22	2.66	10.19	5.76	2.43	2.21	3.3	3.87	1.02	0.97	S00860823	X:2969833:mir-34:noncoding
unknown	TTACATGTTTCGGGTAGGAGCA	-6.03778	0.00469969	1.17e-05	-6.21826	1	0.0438704	-8.56924	0.000382198	2e-06	-2.09775	1	0.042856	-4.16852	0.668463	0.0058176	0.715695	1	0.617913	0.11	0	0.08	0	0	0	0.09	1.76	0.1	0.42	21.18	0.85	6.1	4.37	S01106409	IV:10940214:mir-246:noncoding
unknown	TATTGCACTCACCCCGGCCTGA	-3.51666	0.00471393	1.17e-05	-3.735	1	0.0478066	-3.49219	0.00431853	4.07e-05	-1.34175	1	0.100541	-2.36546	0.859006	0.00924745	-3.52803	1	0.0191947	1.03	2.16	2.03	0.28	1.31	1.33	4.01	8.91	3.4	3.89	2.16	1.16	22.13	21.37	S01107567	I:6162327:mir-235:noncoding
unknown	TGAAAGACATAGGTAGTGAGACG	3.05758	0.00475991	1.19e-05	2.99752	1	0.0250686	2.57521	0.0191419	0.000278306	2.79886	0.507275	0.00110695	2.36192	0.576717	0.00447348	1.73671	1	0.188558	147.07	114.22	78.87	148.97	88.43	65.85	109.31	94.97	96.26	68.71	14.43	62.79	18.18	20.01	S00265530	I:9380005:F16A11.6:noncoding
unknown	TGAAAGACATGGGTGGTGAGACG	3.07328	0.00481604	1.21e-05	3.12792	1	0.0132221	2.69291	0.0109078	0.000135714	2.83986	0.543768	0.00126104	2.4084	0.576717	0.00446596	1.93272	1	0.146014	223.76	178.98	132.83	246.89	140.06	114.94	171.32	148.81	154.25	105.01	22.59	110.64	27.47	30.89	S00680739	I:9380005:F16A11.6:noncoding
unknown	AGGCAGTGTGGATAGCTGGTTG	3.79208	0.00481604	1.22e-05	2.82061	1	0.211557	2.77238	0.175366	0.00525015	3.5746	0.204831	0.000267343	1.40651	1	0.38169	2.52659	1	0.134421	13.99	10.55	2.87	8.8	5.61	4.4	11.85	7.89	3.4	1.37	2.54	5.73	1.02	1.17	S00044537	X:2969833:mir-34:noncoding
unknown	TGAAAGACATGGGTAGTGAGACC	3.05248	0.00481604	1.22e-05	2.88127	1	0.0320462	2.45944	0.0300283	0.000499029	2.73002	0.569927	0.00137896	2.36104	0.576717	0.00446616	1.81272	1	0.170792	142.83	117.17	73.8	135.63	75.37	66.57	101.12	91.07	92.66	69.87	16.53	65.42	16.53	22.73	S01093854	I:9380005:F16A11.6:noncoding
unknown	TGAAAGACATGGGTAGTGAT	3.06979	0.00481604	1.22e-05	3.44919	1	0.0157403	3.54332	0.000334712	1.69e-06	2.35975	1	0.00432901	3.35816	0.0427435	0.000104978	1.51228	1	0.261004	69.24	71.46	68.99	94.77	85.54	74.85	46.25	32.58	116.36	51.46	11.08	26.63	7.25	14.77	S00627707	I:9380005:F16A11.6:noncoding
unknown	TGAAAGACATGGGTAGAGAGAC	3.8942	0.00481604	1.22e-05	3.44443	1	0.120964	3.59902	0.0144556	0.000193348	2.73597	1	0.0109552	3.07791	1	0.0148547	1.63559	1	0.399043	10.66	11.34	6.08	8.25	7.54	7.16	4.44	4.36	7.09	5.05	1.24	2.48	0.64	1.26	S01159062	I:9380005:F16A11.6:noncoding
unknown	CACCCCATACGAACTAACTTGACTACCGGAAT	8.02996	0.00481604	1.23e-05	4.24417	1	0.365349	7.10198	0.0931683	0.00222522	6.83329	1	0.0104856	5.90764	1	0.251539	5.90803	1	0.23723	2.29	3.97	0.34	0	1.67	1.02	1.13	1.11	1.26	0	0.05	0.62	0	0	S00720896	II:13834481:F08G2.13:noncoding
unknown	TGAAGGACATGGGTAGTG	8.02996	0.00481604	1.23e-05	8.47092	1	0.0188285	6.14221	0.77091	0.0436922	6.41173	1	0.033425	6.90937	1	0.0631904	5.32681	1	0.277709	2.29	3.97	1.27	6.11	0.96	0.41	1.39	0.37	1.75	0.84	0.27	0.31	0	0	S01148041	I:9380005:F16A11.6:noncoding
unknown	TATTGAACTCTCCCCGGCCTGA	-3.05755	0.00496704	1.28e-05	-3.30541	1	0.0223421	-3.70843	0.00019071	8.47e-07	-1.20841	1	0.135095	-2.21591	0.751692	0.00728812	-2.90345	1	0.03515	7.91	10.89	12.58	0.65	5.08	4.7	19.42	41.4	18.36	16.31	9.35	9.76	96.14	88.59	S00815090	I:6162327:mir-235:noncoding
unknown	CGGTACGATCGCAGCGGGATATC	4.7168	0.00501465	1.29e-05	-2.15426	1	0.647697	0.974457	1	0.698046	2.19876	1	0.222467	-0.813278	1	0.853252	-0.947478	1	0.821421	5.85	7.03	0	0.09	0.53	0.31	0.61	1.49	0.29	0	0.22	0.08	0.38	0.19	S00022302	IV:4450861:mir-243:noncoding
unknown	TGAAAGACAAGGGTAGTGA	3.17306	0.00501605	1.3e-05	2.99063	1	0.0655435	3.06492	0.00628984	6.56e-05	2.16202	1	0.0107191	3.13627	0.113587	0.000368198	0.653162	1	0.653835	31.52	43.1	33.44	23.81	29.19	27.41	17.51	15.6	47.98	21.89	4.86	6.43	3.18	7.87	S00495395	I:9380005:F16A11.6:noncoding
unknown	AGGCAGTGTGGTTAGCTGTTTG	4.32552	0.00502963	1.3e-05	3.24974	1	0.248639	3.25117	0.199026	0.00624718	3.74683	0.537371	0.00122047	1.82359	1	0.495612	2.7778	1	0.180139	9.51	5.56	1.69	4.45	3.16	2.66	5.49	3.43	1.36	0.95	1.03	2.79	0.13	0.87	S00997099	X:2969833:mir-34:noncoding
unknown	TATTGCACTCTCCCCGGACTGA	-3.10191	0.0050718	1.32e-05	-3.44696	1	0.0252711	-3.71507	0.00029109	1.4e-06	-1.16595	1	0.144152	-2.18909	0.779455	0.00785745	-3.05715	1	0.0280118	4.59	7.94	7.68	0.56	3.51	3.17	12.02	30.73	12.82	11.47	6.27	5.81	67.27	58.48	S00778245	I:6162327:mir-235:noncoding
unknown	ATACTGGCCCCCAAATCTTCGCT	-3.31946	0.00514934	1.34e-05	-4.62291	1	0.0132184	-3.18853	0.00651791	6.86e-05	-1.04008	1	0.191878	-2.66714	0.443151	0.00247915	-2.27576	1	0.0996697	2.52	2.5	1.69	0	2.37	2.15	9.06	13.55	4.08	4.21	12.59	1.47	33.95	23.51	S00582039	X:7882703:mir-240:noncoding
unknown	GCGCGATGAACTCTTTACCAT	-4.75429	0.00514934	1.35e-05	-4.92216	1	0.0550037	-3.53501	0.0381652	0.000688141	-1.91502	1	0.044437	-3.82483	0.494785	0.00320515	-0.707119	1	0.627322	0.11	0.34	0.34	0	0.88	0	1.05	2.04	0	0.95	11.78	0.15	8.14	6.99	S00567799	V:15873924:T06C12.16:noncoding
unknown	TGAAAGACATGGGTATTGAGACG	3.12394	0.00514934	1.35e-05	3.05169	1	0.0496961	2.5545	0.0396751	0.000722835	2.6916	0.574513	0.00139933	2.48406	0.541979	0.00397844	2.0238	1	0.143175	51.59	40.15	25.16	54.75	32.17	18.92	33.79	29.89	38.46	21.89	4.65	26.32	6.36	6.31	S00370340	I:9380005:F16A11.6:noncoding
unknown	GACAAAGTATTTGAAAAGTCGTGC	-3.99406	0.0051642	1.36e-05	-5.60134	1	0.0185128	-9.74807	3.47e-07	4.01e-10	-1.70782	1	0.0500274	-5.35496	0.0123451	1.63e-05	-0.102335	1	0.939929	1.03	0.23	0.34	0	0	0	1.05	4.55	0.29	0.21	29.23	0.23	13.61	10.2	S00328628	II:8393640:F49E12.14:noncoding
unknown	TTAGTAGGCGTTTTGGGAAGG	4.70709	0.00518047	1.37e-05	-0.331911	1	0.939725	4.0177	0.0558659	0.00114336	3.90602	0.809257	0.00239674	0.355555	1	0.937628	3.03005	1	0.178093	4.36	8.51	0.34	0	3.94	2.66	3.14	3.62	0.49	0.21	0.54	2.55	0.38	0.19	S00242625	V:5780553:F44E7.15:noncoding
unknown	TGAAAAACATGGGTAGTGAGACG	3.03825	0.00518921	1.38e-05	2.85657	1	0.0439898	2.67669	0.0149189	0.000201587	2.71785	0.543768	0.00124794	2.20303	0.7759	0.00777514	1.91789	1	0.151621	98.58	72.02	46.53	90.7	60.74	48.88	66.46	62.2	58.96	40.2	9.4	47.85	13.22	11.27	S00558959	I:9380005:F16A11.6:noncoding
unknown	AGAGCCCAGCGCCGAATCGATCAGTCTT	3.33376	0.00526183	1.4e-05	3.78733	1	0.0281171	2.17439	0.300036	0.0111688	1.40186	1	0.139187	2.077	1	0.0503492	1.43143	1	0.353797	30.03	13.84	23.39	29.09	13.23	2.97	7.93	2.32	14.76	1.26	0.32	7.43	0.25	6.41	S00122013	I:15064970:rrn-3.1:noncoding
unknown	TGAAAGACACGGGTAGTGAGACG	3.15281	0.00529584	1.41e-05	2.96473	1	0.0661516	2.72334	0.0247325	0.00038922	2.83938	0.422239	0.000838285	2.45201	0.653721	0.00553923	1.8357	1	0.191716	43.79	32.67	20.6	40.48	24.72	22.09	29.26	27.2	25.55	21.68	3.73	18.66	4.32	6.61	S00159843	I:9380005:F16A11.6:noncoding
unknown	CGGTACGATCGCGGGGGGATATC	4.04301	0.00538907	1.44e-05	-2.38045	1	0.55401	-0.16306	1	0.933165	1.87591	1	0.155775	-1.88624	1	0.669573	-1.33809	1	0.686004	8.71	10.21	0.17	0	0.53	0.31	1.22	2.51	0.29	0	0.32	0.15	0.64	0.78	S00904745	IV:4450861:mir-243:noncoding
unknown	TTAGTAGGCGTTGTGTGAAGG	6.2446	0.00551432	1.49e-05	1.28123	1	0.781054	5.71756	0.0343742	0.000602137	5.7844	0.407697	0.000772856	1.9286	1	0.664272	4.17927	1	0.264124	2.98	4.76	0	0.19	2.19	2.15	2	2.69	0.29	0	0.59	0.77	0	0.1	S00466450	V:5780553:F44E7.15:noncoding
unknown	TGAAAGACATGCGTAGTGAGACG	3.0875	0.00559279	1.51e-05	3.04479	1	0.0104249	2.71159	0.0101641	0.000122553	2.88166	0.656891	0.00168009	2.44259	0.652784	0.00549245	1.8573	1	0.164848	378.98	292.97	228.59	360.75	241.46	185.6	295	251.57	261.09	179.2	41.23	171.03	46.41	49.25	S00614041	I:9380005:F16A11.6:noncoding
unknown	TGAAAGACATTGGTAGTGAGACG	3.01679	0.00560484	1.52e-05	2.98213	1	0.0233093	2.68802	0.0116907	0.000147925	2.76354	0.561224	0.00133813	2.38678	0.565225	0.00427582	1.75412	1	0.183956	161.52	131.34	99.05	159.34	108.24	83.95	126.64	103.14	116.95	75.45	18.37	72.55	20.35	24.09	S00870927	I:9380005:F16A11.6:noncoding
unknown	TTAGTAGGCGTTGTGGGAAGGGT	3.06938	0.00565602	1.54e-05	-1.23682	1	0.393972	1.90404	0.180212	0.00546695	3.75307	0.139526	0.000159995	1.20643	1	0.134527	1.00689	1	0.437182	264.69	336.19	25.25	0	114.38	105.02	341.77	532.11	141.23	25.04	50.52	72.78	41.96	44	S00823126	V:5780553:F44E7.15:noncoding
unknown	TGAAAGACATGGGAAGTGAGACG	3.07139	0.00577237	1.58e-05	2.79361	1	0.0205925	2.63489	0.0136454	0.000179458	2.46736	1	0.00509506	2.31674	0.754772	0.00750528	1.77942	1	0.181207	353.87	277.55	108.85	371.68	217.53	167.19	166.97	214.44	227.77	155.1	40.69	152.45	43.74	47.4	S00414886	I:9380005:F16A11.6:noncoding
unknown	TGTTCAAGATCAGCAAACAAAC	-3.09324	0.00578448	1.59e-05	-3.29045	1	0.0350307	-4.33137	2.55e-05	7.45e-08	-1.62256	1	0.0441474	-3.01398	0.133775	0.000450679	-1.22082	1	0.348302	2.75	8.28	7.94	0	2.45	1.33	10.63	17.27	3.98	8.21	53.17	3.79	62.95	43.42	S00493170	III:794526:B0412.6:noncoding;III:794867:B0412.7:noncoding
unknown	TGAGAGACATGGGTAGTGAGACG	3.00873	0.00579629	1.6e-05	3.05923	1	0.0191132	2.77101	0.0083602	9.47e-05	2.81759	0.517972	0.00114803	2.43413	0.526847	0.00371216	1.9533	1	0.14151	169.54	131.46	94.41	189.36	120.69	89.89	126.2	118.92	123.36	82.6	16.37	88.42	21.24	24.58	S01233899	I:9380005:F16A11.6:noncoding
unknown	TGAAAGACATGGGTAGTAAGACG	3.03273	0.00579629	1.61e-05	3.0406	1	0.0369564	2.77301	0.0118113	0.000149793	2.68349	0.569927	0.00138023	2.30027	0.683703	0.0060965	1.92839	1	0.153645	73.71	57.28	39.6	80.69	51.53	38.76	48.95	47.44	48.86	32.62	7.08	37.24	10.05	8.94	S00259813	I:9380005:F16A11.6:noncoding
unknown	TATTGCACGCTCCCCGGCCTGA	-3.36575	0.00579629	1.61e-05	-3.35082	1	0.0618021	-3.91733	0.000769637	4.79e-06	-1.13106	1	0.159641	-2.37082	0.764935	0.00763907	-2.86587	1	0.046395	1.49	2.61	2.87	0.65	1.05	1.23	4.88	12.44	4.76	3.68	2.81	2.63	26.96	22.44	S00720765	I:6162327:mir-235:noncoding
unknown	TGAAACACATGGGTAGTGAGACG	3.01152	0.0059041	1.64e-05	2.90681	1	0.0238792	2.62049	0.0148406	0.000200402	2.80086	0.561224	0.00133994	2.38753	0.583989	0.00458594	2.00309	1	0.132644	202.44	149.83	120.93	174.54	122.44	99.19	154.51	131.36	144.34	89.86	20.1	106.84	25.81	27	S00345236	I:9380005:F16A11.6:noncoding
unknown	TATTGCGCTCTCCCCGGCCTGA	-3.21406	0.00594783	1.66e-05	-3.73698	1	0.0304486	-3.79373	0.000581581	3.34e-06	-1.07072	1	0.178544	-2.3611	0.671994	0.00588858	-3.02193	1	0.0336687	2.41	3.86	3.21	0.46	1.58	1.84	6.18	18.38	4.57	7.16	3.08	3.41	35.73	33.03	S00997277	I:6162327:mir-235:noncoding
unknown	TAGTAGGCGTTGTGGGAAGGG	5.62078	0.00599213	1.68e-05	-2.75737	1	0.529234	5.3593	0.0128308	0.000165906	5.63102	0.075211	7.4e-05	2.72423	1	0.560989	3.42332	1	0.321721	3.67	4.99	0	0	3.51	2.35	2.96	4.36	0.87	0	0.32	0.93	0	0.19	S00017766	V:5780552:F44E7.15:noncoding
unknown	CGAAAGACATGGGTAGTGAGACG	3.01598	0.00600644	1.69e-05	2.88294	1	0.0227135	2.61452	0.0149318	0.000201889	2.69209	0.746431	0.0020504	2.34998	0.652414	0.00548252	1.91583	1	0.149519	228.46	177.51	115.27	221.32	139.71	113.71	158.69	145.28	149.78	113.64	22.91	114.97	30.26	29.92	S00861595	I:9380005:F16A11.6:noncoding
unknown	TCAAAGACATGGGTAGTGAGACG	3.02017	0.00603717	1.7e-05	2.79897	1	0.0259205	2.70538	0.0103218	0.000125455	2.80539	0.608832	0.00153176	2.46317	0.547189	0.00403656	1.99453	1	0.135163	251.96	188.28	149.89	189.08	166.17	125.88	194.31	160.88	180.28	124.9	23.56	132.39	30.77	35.75	S00089779	I:9380005:F16A11.6:noncoding
unknown	TTAGTAGGCATTGTGGGAAGG	5.53198	0.00603717	1.7e-05	0.0686296	1	0.98722	5.10991	0.0231776	0.000357412	5.22183	0.237155	0.00033283	1.93155	1	0.676083	3.69158	1	0.198484	2.41	6.81	0.08	0.09	3.07	2.56	1.74	4.55	0.58	0.21	0.38	1.55	0.13	0.1	S00092312	V:5780553:F44E7.15:noncoding
unknown	CGGTACGATCGCTGCGGGATATC	4.01633	0.00604426	1.71e-05	-1.45244	1	0.692444	-0.7324	1	0.737067	1.87591	1	0.155775	-2.40482	1	0.607587	-1.58814	1	0.641111	8.48	10.09	0.34	0	0.35	0.2	1.22	2.51	0.1	0.11	0.38	0.08	0.64	0.78	S01038636	IV:4450861:mir-243:noncoding
unknown	TTACAAAGTATTTGAAAAGTCGTGCT	-8.10736	0.00608573	1.73e-05	-8.18697	1	0.032653	-8.10176	0.00368587	3.36e-05	-1.72379	1	0.120937	-8.18633	0.257201	0.00106968	-1.88741	1	0.286272	0	0	0	0	0	0	0.17	1.49	0	0	1.78	0.39	2.42	6.51	S00951484	II:8393641:F49E12.14:noncoding
unknown	TACAAAGTATTTGAAAGGTCGTGC	-4.3869	0.00623262	1.78e-05	-5.13375	1	0.0407591	-9.27106	7.68e-06	1.63e-08	-1.94445	1	0.0369415	-5.56798	0.0324114	7.49e-05	-0.385029	1	0.785545	0.34	0.34	0.25	0.09	0	0	0.61	2.78	0.19	0.11	17.34	0.08	9.41	7.97	S00673937	II:8393640:F49E12.14:noncoding
unknown	TCGGTGGTTCAGTGGTAGAATGCTCGCCT	3.68213	0.00628314	1.8e-05	3.31608	1	0.116535	7.89733	3.08e-14	3.79e-18	1.59609	1	0.160702	2.25959	1	0.0852414	4.848	1	0.00200235	7.91	16.9	7.01	10.1	98.07	275.38	1.83	3.25	5.44	3.58	13.4	30.43	0.89	1.55	S00959161	III:5762317:B0244.13:noncoding;V:4310641:ZC132.t1:noncoding;I:10593168:T22A3.t1:noncoding
unknown	GCATGAAAATCGTTTGGAAATCCGGG	-8.10095	0.00636506	1.83e-05	-3.95243	1	0.186695	-8.09714	0.00381192	3.5e-05	-0.682693	1	0.497606	-8.28366	0.17985	0.000664876	0.394842	1	0.795337	0	0	0.34	0	0	0	0.17	3.34	0	0	12.59	0.31	4.2	3.5	S00938833	I:6466871:acdh-3:5'UTR
unknown	TATTGCAATCTCCCCGGCCTGA	-3.2085	0.00645809	1.86e-05	-3.5408	1	0.0397696	-3.95367	0.000353193	1.82e-06	-1.25616	1	0.116465	-2.12543	1	0.0124642	-3.08405	1	0.0311406	1.83	4.2	3.8	0.19	1.49	1.43	7.75	13.37	6.51	6.63	2.16	3.41	34.33	31.28	S01175642	I:6162327:mir-235:noncoding
unknown	TTACATGTTTCGGGTAGGAGCT	-3.92096	0.00655364	1.9e-05	-5.33827	0.00447627	2.3e-07	-5.43397	3.38e-06	5.67e-09	-1.58152	1	0.219723	-4.94784	0.443151	0.00247728	0.15338	1	0.932812	325.56	263.6	177.42	7.87	43.56	125.47	448.12	2182.09	103.93	200.35	13937	651.21	5784.9	4591.82	S00198589	IV:10940214:mir-246:noncoding
unknown	GTACAGAATCGGGGAAAGT	-8.0958	0.00656249	1.91e-05	-8.19915	1	0.0322235	-8.09317	0.00391014	3.62e-05	-3.96446	0.917697	0.00285508	-8.34232	0.143731	0.00049076	-3.32018	1	0.0888304	0	0	0	0	0	0	0	0.37	0	0	0.92	0	5.34	1.55	S00783172	I:6856568:glh-1:CDS;I:6516483:glh-2:CDS
unknown	TTAGTAGGCGTTGTGGGAAGC	4.20269	0.00656249	1.91e-05	0.280067	1	0.93296	3.63926	0.0432237	0.000814487	3.77012	0.372656	0.000637305	0.268377	1	0.929754	2.48337	1	0.210295	7.11	9.41	0.59	0.46	4.73	4.6	4.44	7.06	1.07	0.21	1.51	2.94	0.89	0.1	S00671166	V:5780553:F44E7.15:noncoding
unknown	TGAATGACATGGGTAGTGAGACG	2.98309	0.00656249	1.92e-05	3.40277	1	0.00707158	2.56542	0.0183656	0.000264977	2.72886	0.656891	0.00168637	2.23901	0.752005	0.00730437	1.89253	1	0.153697	199.58	149.04	106.15	323.41	120.95	94.38	141.53	131.82	124.62	89.13	23.02	98.1	26.2	27	S01035709	I:9380005:F16A11.6:noncoding
unknown	TGAAATACATGGGTAGTGAGACG	3.02479	0.00656249	1.92e-05	2.98003	1	0.047182	2.64986	0.0223975	0.000341549	2.8476	0.405311	0.000749182	2.34382	0.661951	0.00570994	2.02779	1	0.136989	61.33	48.43	34.37	62.35	39.44	30.37	46.68	43.44	41.86	27.78	5.94	33.76	7.63	8.94	S00209849	I:9380005:F16A11.6:noncoding
unknown	TTAGTAGGCGTTGTAGGAAGG	6.19718	0.00693901	2.04e-05	1.856	1	0.68667	5.26139	0.153452	0.00438464	6.11779	0.127703	0.000143159	2.88921	1	0.528698	4.77833	1	0.133025	2.41	5.1	0.25	0	2.63	0.51	2.18	3.71	0.49	0.11	0.65	1.32	0	0.1	S00823081	V:5780553:F44E7.15:noncoding
unknown	TGAAAGACATGGTTAGTGAGACG	3.02386	0.00728912	2.15e-05	2.9773	1	0.011992	2.67146	0.0118463	0.000150642	2.79289	0.777374	0.00220783	2.42781	0.671156	0.00586401	1.89031	1	0.158587	374.97	296.49	239.99	345.37	247.24	186.42	285.85	247.21	272.07	179.09	42.04	183.49	45.78	56.05	S00427574	I:9380005:F16A11.6:noncoding
unknown	TGAAAGGCATGGGTAGTGAGACG	2.97435	0.00733908	2.17e-05	2.86911	1	0.0222764	2.52984	0.0206749	0.000307495	2.67449	0.788571	0.00227413	2.24457	0.777165	0.00780777	1.76991	1	0.180935	234.2	187.83	118.31	238.92	143.39	112.28	181.25	145.09	159	105.75	24.37	110.25	35.1	27.3	S00976582	I:9380005:F16A11.6:noncoding
unknown	CGAAATACTATCGACGAATAAC	5.40134	0.00737558	2.18e-05	-3.61877	1	0.444352	-3.51287	1	0.441086	4.99082	0.333071	0.000529719	0.787565	1	0.856903	0.384143	1	0.922366	5.04	4.31	0	0	0	0	3.57	3.06	0.49	0	0.49	0	0.25	0	S00935499	V:6665611:mir-70:noncoding
unknown	TGAAAGACATGAGTAGTGAGACG	2.95417	0.00746869	2.22e-05	2.9929	1	0.0337937	2.59386	0.0206749	0.000307439	2.68138	0.578339	0.00141647	2.38114	0.554648	0.00413885	1.79603	1	0.178512	94.57	67.37	45.94	106.45	62.32	41.93	65.32	59.88	64.3	47.25	9.62	43.82	12.21	13.21	S00457861	I:9380005:F16A11.6:noncoding
unknown	TATTGCACTCTCCCCGGGCTGA	-3.07969	0.00751444	2.24e-05	-3.7353	1	0.0244396	-3.4383	0.00148017	1.07e-05	-1.09608	1	0.168012	-2.21939	0.79307	0.00807959	-3.03974	1	0.0307964	3.32	5.44	3.8	0.93	2.72	2.86	8.54	22.47	7.87	8.63	4.65	3.95	47.18	39.15	S00424240	I:6162327:mir-235:noncoding
unknown	TTTGGCCAAGCGGACTGGAGCAC	4.03396	0.00770267	2.3e-05	1.45961	1	0.652731	5.90848	1.35e-07	1.27e-10	3.36573	0.762491	0.00212715	1.56279	1	0.436612	3.83942	1	0.0244262	7.11	10.32	0.51	2.32	19.54	32.52	5.84	4.46	0.19	3.26	2.7	9.14	0.76	0.49	S00147903	X:1011777:rncs-1:noncoding;X:1012070:rncs-1:noncoding
unknown	TTAGTAGGCGTTGTGGGAAGAG	4.43724	0.00770267	2.31e-05	-1.39309	1	0.760534	4.41079	0.00663254	7e-05	4.71866	0.0377624	2.88e-05	1.56181	1	0.628776	2.68849	1	0.235661	4.24	8.73	0.17	0	7.54	2.86	5.23	8.35	1.55	0.11	0.76	2.17	0.25	0.49	S00600981	V:5780553:F44E7.15:noncoding
unknown	TGAAAGACATGGGTAGTGGGACG	2.99555	0.00773894	2.32e-05	2.9851	1	0.012741	2.64548	0.0130847	0.000170197	2.75376	0.789115	0.0022897	2.347	0.727941	0.00690833	1.84267	1	0.167399	332.9	267.79	181.98	360.19	216.31	172.1	258.77	217.41	233.41	158.36	31.23	164.45	43.74	47.69	S00586168	I:9380005:F16A11.6:noncoding
unknown	TGAAAGTCATGGGTAGTGAGACG	2.98688	0.00779219	2.35e-05	3.0385	1	0.0411003	2.71291	0.0168661	0.00023676	2.86593	0.388364	0.000701845	2.33738	0.660813	0.00569447	1.97546	1	0.146521	63.51	47.52	36.65	68.28	42.16	33.64	47.73	47.81	41.09	32.2	5.35	34.14	8.77	7.87	S00099542	I:9380005:F16A11.6:noncoding
unknown	TGAAAGACGTGGGTAGTGAGACG	2.97949	0.00780845	2.36e-05	2.9597	1	0.0149376	2.63563	0.0135625	0.000178038	2.67063	0.869508	0.0026638	2.30375	0.752005	0.00730312	1.79774	1	0.176116	306.3	225.26	156.14	321.65	190.71	154.82	207.73	193	201.26	139.53	28.69	142.15	39.29	42.55	S00089578	I:9380005:F16A11.6:noncoding
unknown	AGAGTTGGAAATTTAGCACTGGT	-8.0578	0.00782649	2.37e-05	-5.70227	1	0.0921658	-8.05401	0.00465296	4.49e-05	-4.906	0.429683	0.000864094	-8.2404	0.211789	0.000826443	-3.96633	1	0.0535875	0	0	0.08	0	0	0	0.09	0.09	0	0	0.54	0	4.07	3.4	S01070225	V:10966855:F17C11.15:noncoding
unknown	TGAAAGAGATGGGTAGTGAGACG	2.93063	0.00798736	2.44e-05	3.21932	1	0.013954	2.59675	0.0170453	0.000240531	2.67574	0.669563	0.00175904	2.27647	0.683147	0.00608166	1.44149	1	0.271273	145.13	121.36	82.08	216.5	100.35	73.93	105.65	103.69	106.16	68.82	15.99	55.74	22	19.23	S00180317	I:9380005:F16A11.6:noncoding
unknown	AAACTGGATTGACGAGCATCGAGA	7.91844	0.00798736	2.45e-05	3.8536	1	0.403743	9.4876	6.31e-07	7.94e-10	4.25938	1	0.319995	0	1	1	5.43508	1	0.274983	3.9	1.81	0.25	0	9.55	4.6	0.17	0.19	0	0	0	0.46	0	0	S00068841	X:1012091:rncs-1:noncoding
unknown	TATTGCACTCTCGCCGGCCTGA	-3.32735	0.00801819	2.46e-05	-3.26748	1	0.072796	-3.8417	0.001268	8.89e-06	-1.67051	1	0.0429984	-2.42591	0.752005	0.00731511	-3.3419	1	0.0246646	2.06	1.7	3.12	0.19	1.14	1.02	3.31	7.52	3.5	3.89	1.84	1.7	25.05	18.94	S00437972	I:6162327:mir-235:noncoding
unknown	TAAAAGACATGGGTAGTGAGACG	2.93755	0.00820672	2.53e-05	2.90693	1	0.0220292	2.5889	0.0165863	0.00023093	2.74118	0.662717	0.00172404	2.28963	0.70318	0.00647616	1.91922	1	0.148707	208.98	163.56	118.56	212.24	133.31	107.88	163.74	140.55	140.84	102.28	21.29	112.03	28.1	31.08	S01171011	I:9380005:F16A11.6:noncoding
unknown	TGAAAGACATGGGTAGTGCGACG	2.92713	0.00839186	2.59e-05	3.42444	1	0.0132844	2.63799	0.0171316	0.000242481	2.83783	0.422155	0.000831037	2.32003	0.624645	0.00509415	2.01178	1	0.132767	93.88	69.53	65.11	146.37	59.86	50.52	78.47	68.14	68.48	44.19	10.54	52.8	14.88	9.62	S00071452	I:9380005:F16A11.6:noncoding
unknown	TGAAAGACATGGGTAGTGTGACG	2.97568	0.00850042	2.64e-05	3.16036	1	0.0339764	2.8257	0.0110015	0.000137075	2.78356	0.461527	0.00095973	2.26567	0.757332	0.0075437	1.96006	1	0.150769	60.76	43.55	33.69	75.13	43.82	33.85	47.29	39.36	39.82	26.52	7.35	31.05	8.65	6.9	S00896079	I:9380005:F16A11.6:noncoding
unknown	GATCATAGTGAAAGCTAGT	-3.69734	0.00863549	2.69e-05	-1.25378	1	0.481246	-0.476981	1	0.533487	-0.786755	1	0.340945	-2.29148	1	0.0189972	-0.118435	1	0.930128	1.03	0.68	2.45	6.21	5.52	7.77	7.32	5.29	1.75	3.16	2.05	12.85	16.28	8.84	S00668503	X:2431159:mir-81:noncoding
unknown	TTAGGAGGCGTTGTGGGAAGG	5.04552	0.00863849	2.71e-05	-1.49977	1	0.744782	4.59265	0.0328649	0.000570074	4.53481	0.499227	0.00107657	0.779331	1	0.860532	3.05896	1	0.254138	3.9	6.12	0	0.09	4.03	2.05	2.18	4.08	0.58	0	0.38	1.63	0.25	0.1	S00622960	V:5780553:F44E7.15:noncoding
unknown	TGGAAGACATGGGTAGTGAGAC	4.05848	0.00863849	2.71e-05	3.37858	1	0.165354	3.07091	0.20216	0.00639744	3.00762	1	0.00951858	3.11701	1	0.0272733	1.63182	1	0.457273	7.34	9.19	5.32	4.26	2.72	4.19	4.01	3.53	5.83	3.37	0.81	1.78	0.76	0.39	S00386978	I:9380005:F16A11.6:noncoding
unknown	GAAAACCATCTGAACTGCCACACGAG	-5.89757	0.00866625	2.73e-05	-6.07088	1	0.0550076	-5.86906	0.00580573	5.94e-05	-2.52831	1	0.0226514	-3.99324	0.994035	0.0117729	-0.310566	1	0.838523	0.11	0	0.08	0	0	0.1	0	1.21	0.49	0	10.21	0	4.2	6.22	S01107201	I:10323792:Y106G6G.2:3'UTR
unknown	TGTAAGACATGGGTAGTGAGAC	5.19102	0.00871861	2.75e-05	4.69871	1	0.153993	4.51631	0.0875484	0.00205429	4.14279	1	0.0132188	3.98871	1	0.136144	2.84324	1	0.39886	4.36	4.65	2.2	2.87	2.28	2.25	1.74	1.86	1.75	1.47	0.54	0.77	0	0.29	S01231628	I:9380005:F16A11.6:noncoding
unknown	TTACATGATTCGGGTAGGAGCT	-3.73464	0.00873886	2.77e-05	-6.06164	1	0.0120599	-4.89536	0.000385178	2.02e-06	-1.75947	1	0.0427424	-4.30361	0.0599538	0.000157507	0.270918	1	0.839694	0.92	0.68	0.25	0	0.18	0.41	0.78	4.83	0.19	0.95	35.23	2.25	14.12	10.98	S01169569	IV:10940214:mir-246:noncoding
unknown	CGGTACGATCTCGGCGGGATATC	3.55012	0.00873886	2.77e-05	-1.57946	1	0.643588	-1.19921	1	0.461426	1.33139	1	0.238395	-2.36042	1	0.434115	-2.13214	1	0.423029	9.17	16.33	0.59	0	0.35	0.41	1.22	3.53	0.1	0.32	0.38	0.15	1.14	1.55	S01010867	IV:4450861:mir-243:noncoding
unknown	TACAAAGTATATGAAAAGTCGTGC	-4.44997	0.00877638	2.79e-05	-6.73229	1	0.0183361	-9.08496	2.16e-05	6.11e-08	-1.79245	1	0.0575293	-6.7898	0.0159593	2.53e-05	-0.250312	1	0.860782	0.34	0.23	0.08	0	0	0	0.52	2.78	0.1	0	16.91	0	8.39	6.8	S00624617	II:8393640:F49E12.14:noncoding
unknown	TTACATGTTTCGGGTAGGA	-3.04658	0.00886498	2.83e-05	-4.00519	1	0.0184073	-4.02102	0.000171327	7.29e-07	-1.03528	1	0.192277	-2.76705	0.302748	0.00135756	-0.477448	1	0.710722	4.93	3.52	3.63	0	0.88	2.66	8.19	22	6.6	3.79	69.54	3.72	38.4	48.28	S00289492	IV:10940212:mir-246:noncoding
unknown	TTAGTAAGCGTTGTGGGAAGG	7.89275	0.00886498	2.84e-05	3.8536	1	0.403743	7.50114	0.025263	0.000399946	8.00996	0.0794786	8.03e-05	3.885	1	0.386428	7.27461	1	0.052026	2.06	3.63	0.25	0	2.02	1.53	2.26	2.78	0.19	0.11	0.27	1.55	0	0	S01055074	V:5780553:F44E7.15:noncoding
unknown	CGGTACGATCGCGGCGGGTTATC	3.52536	0.00886498	2.84e-05	-1.90524	1	0.580571	-0.448781	1	0.751717	1.51917	1	0.160437	-2.21072	1	0.423182	-2.03102	1	0.428032	11.23	15.09	0.42	0.09	0.96	0.41	1.48	4.36	0.29	0.21	0.49	0.15	1.53	1.17	S01111898	IV:4450861:mir-243:noncoding
unknown	TGAAAGAAATGGGTAGTGAGACG	2.96537	0.00893371	2.88e-05	3.02284	1	0.010626	2.6836	0.0113142	0.000141843	2.78757	0.788379	0.00225334	2.34738	0.752032	0.00734289	1.95769	1	0.145599	353.53	291.61	232.56	373.81	246.28	191.02	297.96	238.67	258.56	171.94	38.52	194.64	48.7	51	S00328172	I:9380005:F16A11.6:noncoding
unknown	TTGATTTTTCGATCATTGGGGCAC	7.89051	0.00893371	2.89e-05	10.8608	0.361872	6.5e-05	8.38675	0.000436012	2.35e-06	6.66647	1	0.0169438	0	1	1	7.30646	1	0.0496894	3.9	1.7	0.93	38.63	3.51	3.07	1.31	0.74	0	0	0	1.7	0	0	S00986885	I:2076540:Y37E3.10:intron
unknown	TGAAAGACATGGGTAGTGAGAAG	3.11301	0.00893371	2.89e-05	2.89568	1	0.00907412	2.72263	0.0121836	0.000155661	2.7593	1	0.00439681	2.43156	0.91685	0.0103815	1.87307	1	0.173171	774.58	597.17	381.69	688.14	479.33	383.57	496.45	496	512.85	355.66	78.78	348.64	87.11	109.09	S00260863	I:9380005:F16A11.6:noncoding
unknown	ACGATGGATTCTTTGGAGCAACC	7.88951	0.00893371	2.9e-05	3.8536	1	0.403743	7.82668	0.00707636	7.64e-05	5.42863	1	0.169641	0	1	1	3.0786	1	0.449752	1.83	3.86	0.25	0	2.72	1.74	0.7	0.19	0	0	0.16	0	0	0	S00725816	X:1012148:rncs-1:noncoding
unknown	CGGTACGATCGCGCCGGGATATC	3.7772	0.00899175	2.92e-05	-2.10218	1	0.564054	-0.970368	1	0.628334	1.52828	1	0.240413	-2.59735	1	0.554196	-2.15286	1	0.512572	8.48	11.12	0.25	0	0.26	0.31	0.96	2.51	0.1	0.11	0.27	0.08	0.51	1.36	S00635270	IV:4450861:mir-243:noncoding
unknown	ATGCGGTTGTTCCAAAGAATCC	7.88401	0.00919723	3e-05	0	1	1	6.83557	0.18794	0.00579468	3.1958	1	0.464605	0	1	1	3.80024	1	0.386139	3.44	2.16	0	0	1.93	0.31	0.17	0	0	0	0	0.15	0	0	S00731636	X:1011694:rncs-1:noncoding
unknown	ATACCCGTGCACGGATAACGCTCA	3.4063	0.00937735	3.07e-05	-3.11745	1	0.388099	-2.57402	1	0.127761	1.56926	1	0.124607	-2.74598	1	0.294771	-2.81868	1	0.263817	12.95	16.79	0.25	0	0.26	0.1	2.44	4.92	0.19	0.21	0.54	0	1.53	1.94	S00197155	X:2262411:mir-248:noncoding
unknown	TGAAAGACCTGGGTAGTGAGACG	2.97337	0.0093834	3.08e-05	3.46175	1	0.0213558	2.66466	0.0243855	0.000381672	2.73318	0.526832	0.00117668	2.38081	0.653721	0.00554472	2.11878	1	0.123854	52.73	36.07	25.16	90.42	32.43	26.79	38.67	31.75	33.9	26.31	5.19	30.27	6.49	7.38	S00419755	I:9380005:F16A11.6:noncoding
unknown	TATTGCACTCTCCCAGGCCTGA	-2.90819	0.0093834	3.08e-05	-3.44611	1	0.0200708	-3.73374	0.000190491	8.44e-07	-1.14966	1	0.152716	-2.34332	0.584768	0.00462812	-3.09026	1	0.026206	8.25	10.09	9.29	1.39	4.38	4.09	16.37	39.17	13.7	14.31	7.35	7.51	84.44	78.58	S01196651	I:6162327:mir-235:noncoding
unknown	CGGTACGATCGCGGCAGGATATC	4.06518	0.00944867	3.11e-05	-2.13659	1	0.614191	-0.215577	1	0.922569	1.1922	1	0.467703	-0.498781	1	0.898016	-1.34512	1	0.711907	5.73	10.09	0.17	0	0.26	0.41	0.78	1.21	0.49	0.21	0.22	0.15	0.64	0.49	S00728417	IV:4450861:mir-243:noncoding
unknown	AGGCAGTGGGGTTAGCTGGTTG	3.91825	0.00957025	3.16e-05	3.34573	1	0.159358	3.09916	0.139719	0.00388225	3.78629	0.222831	0.000308913	1.22149	1	0.577294	2.27065	1	0.237814	10.43	6.81	2.11	8.8	4.82	3.27	9.23	5.48	1.55	1.16	2.27	2.71	0.64	0.78	S00782198	X:2969833:mir-34:noncoding
unknown	TTATTAGGCGTTGTGGGAAGGG	5.51799	0.00962663	3.19e-05	1.47919	1	0.744519	5.66516	0.00329926	2.91e-05	5.7522	0.0450545	3.89e-05	3.0246	1	0.532699	3.35333	1	0.341827	2.75	5.33	0.25	0.09	5.35	1.94	2.35	5.48	0.87	0.21	0.38	0.85	0	0.19	S01198355	V:5780553:F44E7.15:noncoding
unknown	TCATGACATTGTGACAATT	-3.76086	0.00970221	3.22e-05	-3.81802	1	0.0755773	-9.72245	4.24e-07	4.93e-10	-2.37128	1	0.00927569	-3.13638	0.517334	0.00358593	-2.95732	1	0.0556421	0.46	1.02	1.18	0	0	0	0.52	2.88	0.97	1.37	3.57	0.15	11.44	13.31	S00599808	IV:653920:K11H12.12:noncoding
unknown	AGGCAGTGAGGTTAGCTGGTTG	3.48371	0.0100133	3.34e-05	2.5108	1	0.248655	2.72515	0.13527	0.00371579	3.33566	0.285671	0.000430253	1.24877	1	0.384527	2.04612	1	0.215809	16.74	9.3	3.63	8.8	7.27	5.52	13.94	8.54	3.89	1.89	2.86	5.26	1.53	1.26	S01046636	X:2969833:mir-34:noncoding
unknown	CGGTACGATCGCGGCGGTATATC	5.99938	0.0100673	3.37e-05	1.162	1	0.798205	-0.0986323	1	0.987289	3.0407	1	0.34094	-0.322279	1	0.947958	-0.412109	1	0.923932	3.21	4.31	0.17	0.09	0.09	0	0.26	0.74	0.1	0	0.11	0	0.13	0	S00460243	IV:4450861:mir-243:noncoding
unknown	CGGTACGATCGCGGCGGGATATCA	7.86268	0.010105	3.39e-05	2.45227	1	0.553408	0	1	1	5.98844	1	0.0854979	2.47561	1	0.53005	3.69404	1	0.384355	1.95	3.63	0.08	0	0	0	0.7	0.56	0.1	0	0.27	0	0	0	S00126221	IV:4450862:R08C7.12:intron
unknown	ACGGCTACCTTAACTGCCACCC	7.86203	0.0101402	3.41e-05	5.01971	1	0.309171	4.04617	1	0.336262	7.13209	1	0.00383609	5.06577	1	0.292768	6.38525	1	0.164943	3.9	1.59	0.59	0	0	0.31	2.26	0.65	0.19	0.53	0.81	0.54	0	0	S01205189	X:2969796:mir-34:noncoding
unknown	TGAAAGACATGGGTAGTGATACG	2.90028	0.0101402	3.42e-05	2.92985	1	0.0443803	2.60109	0.0232869	0.000360492	2.71921	0.537371	0.00120999	2.3099	0.66825	0.00581002	1.83584	1	0.173301	69.7	54.22	37.16	78.37	45.84	37.22	52.69	49.39	52.45	31.88	8.05	35.69	9.92	10.1	S00674073	I:9380005:F16A11.6:noncoding
unknown	TGAAAGACATGGGTAGTG	3.46588	0.0102341	3.46e-05	3.87212	0.445287	9.91e-05	2.44106	0.0500524	0.000992422	2.55562	1	0.0161557	2.97358	1	0.013521	0.695183	1	0.611526	1867.03	2715.47	1228.67	4331.92	1067.42	775.94	1285.03	943.72	2216.74	965.23	323.17	301.8	183.24	357.57	S00920324	I:9380005:F16A11.6:noncoding
unknown	TTTGGTAAGCAGAACTGGC	-3.74061	0.0102632	3.48e-05	-3.9253	1	0.0694347	-4.42103	0.00154521	1.13e-05	-2.03674	1	0.0222884	-2.36489	1	0.020227	-0.406389	1	0.76727	1.03	0.45	1.1	0	0.35	0.41	2.87	1.76	3.89	0	23.13	0.23	11.19	13.79	S00671336	I:15066030:rrn-3.1:noncoding
unknown	TACTGGCCCCCAAATCTTCGCTG	-3.6138	0.0103384	3.51e-05	-3.89906	1	0.06287	-5.04249	0.0002007	9.03e-07	-1.89185	1	0.0289095	-10.1223	3.5e-05	2.99e-09	-3.60339	1	0.0235526	1.38	0.45	1.27	0	0.44	0.1	3.22	2.69	0	0	0.43	1.08	17.17	7.77	S00334793	X:7882703:mir-240:noncoding
unknown	TATTGCACTCTCCTCGGCCTGA	-3.14261	0.0104149	3.55e-05	-2.68404	1	0.112006	-3.25287	0.00582275	5.96e-05	-1.01173	1	0.204607	-2.01723	1	0.018763	-2.69435	1	0.0573701	1.95	3.4	4.73	1.57	2.1	1.94	7.05	14.2	8.84	3.16	1.51	4.18	30.77	23.9	S00131693	I:6162327:mir-235:noncoding
unknown	TGATAGACATGGGTAGTGAGACG	2.88661	0.0107493	3.67e-05	2.943	1	0.0425737	2.65838	0.0182361	0.000262484	2.5288	0.809257	0.00241689	2.20743	0.800292	0.00821132	1.8705	1	0.165057	69.01	56.71	38	81.62	48.82	39.68	50.95	42.42	48.08	33.99	7.56	37.86	11.44	8.16	S00380442	I:9380005:F16A11.6:noncoding
unknown	CCGTACGATCGCGGCGGGATATC	4.06435	0.0107698	3.69e-05	-1.61573	1	0.687623	-0.733293	1	0.768892	1.69878	1	0.249551	-3.13334	1	0.527527	-1.87113	1	0.628537	7.11	8.28	0.25	0	0.26	0.2	0.52	2.23	0.1	0	0.05	0.15	0.76	0.29	S00230479	IV:4450861:mir-243:noncoding
unknown	CGGTATGATCGCGGCGGGATATC	4.22872	0.0111126	3.81e-05	-0.756514	1	0.855586	0.0636854	1	0.980613	2.68335	1	0.0540945	-5.05406	1	0.307366	-1.58997	1	0.702377	4.81	8.51	0.34	0	0.09	0.51	0.96	2.97	0	0	0.16	0.08	0.38	0.49	S00524150	IV:4450861:mir-243:noncoding
unknown	TGGTACGATCGCGGCGGGATATC	4.65521	0.011134	3.83e-05	-1.69356	1	0.713115	0.724151	1	0.827495	2.615	1	0.160609	-0.795817	1	0.854726	0.465387	1	0.910134	5.39	5.1	0.08	0	0.53	0	0.96	1.21	0.19	0	0.11	0.31	0.13	0.39	S00836761	IV:4450861:mir-243:noncoding
unknown	CGGAACGATCGCGGCGGGATATC	4.65255	0.0112924	3.89e-05	-0.82881	1	0.854285	-0.744406	1	0.842388	2.05168	1	0.353441	-0.235561	1	0.956311	-0.0247662	1	0.994966	5.04	5.44	0.17	0	0.18	0	0.61	0.84	0.1	0.21	0.22	0.15	0.13	0.39	S00585479	IV:4450861:mir-243:noncoding
unknown	AGACAGTGTGGTTAGCTGGTTG	4.3472	0.0114604	3.96e-05	2.79589	1	0.396091	3.49235	0.174109	0.00519987	4.03032	0.407697	0.000778015	1.9523	1	0.487549	2.57434	1	0.265143	8.02	3.97	1.6	2.04	3.33	2.15	5.14	3.62	0.97	1.26	1.57	1.63	0.25	0.49	S00414862	X:2969833:mir-34:noncoding
unknown	TGAGATCATCGTGAAAGCTAGC	-2.84001	0.011532	4e-05	-3.08101	1	0.0239042	-0.789172	1	0.236201	-1.57667	1	0.0565146	-3.01821	0.133775	0.000450824	-0.163074	1	0.900199	12.61	18.83	15.88	7.04	40.05	66.16	33.01	35.18	11.66	16.1	78.62	98.1	107.83	179.71	S00273768	X:2431159:mir-81:noncoding
unknown	TGAAAGACATGGGAAGTGAGAC	3.69993	0.011532	4.01e-05	2.85123	1	0.222118	2.64521	0.303548	0.0113593	2.34251	1	0.0349233	2.62123	1	0.0483544	1.83352	1	0.326315	10.78	8.96	2.96	7.23	3.86	3.99	2.44	4.46	5.44	4.1	1.24	3.1	0.89	0.97	S00709005	I:9380005:F16A11.6:noncoding
unknown	TGAAAGACATGGGTAGGGAGAC	3.9255	0.0116577	4.06e-05	3.652	1	0.123165	3.65543	0.0263833	0.000421972	3.58431	0.45535	0.00092934	3.58268	0.707432	0.00656234	2.17872	1	0.279972	6.65	9.3	4.56	7.04	5.26	5.52	6.18	5.01	7.09	4.84	0.65	2.79	0.38	0.97	S00053424	I:9380005:F16A11.6:noncoding
unknown	TGAAAGACATGGGTAGTGAGAG	4.34013	0.0118601	4.14e-05	4.11151	1	0.113934	3.9201	0.0444963	0.000844941	3.77544	0.788571	0.00227389	4.03321	0.746964	0.00716557	2.7194	1	0.227836	5.04	7.03	2.79	6.48	3.07	4.29	3.48	3.71	3.4	6.1	0.7	2.25	0.25	0.49	S00397360	I:9380005:F16A11.6:noncoding
unknown	GTTTGAAAGTAGGCCGCTGAACAATT	-3.10155	0.0119679	4.19e-05	-1.04394	1	0.494767	-4.16248	0.000238646	1.1e-06	-1.06336	1	0.182775	-2.93885	0.265793	0.00112816	-0.602863	1	0.64457	1.95	3.63	2.62	18.99	1.75	0.41	11.93	9.65	3.98	2.42	42.79	2.55	30.14	25.94	S00415680	II:6248855:T24H7.6:noncoding
unknown	TCAAAGACATGGGTAGTGAGAC	4.04189	0.0121922	4.28e-05	3.67934	1	0.131191	3.63194	0.0426997	0.000795478	3.53763	0.667097	0.00174114	3.46547	1	0.0134365	1.77973	1	0.429589	6.76	7.94	4.81	5.56	3.77	5.32	4.88	4.55	5.63	4.31	0.81	1.7	0.51	0.58	S00043600	I:9380005:F16A11.6:noncoding
unknown	GAGGGAGGTAGGGGAGAA	7.82212	0.0122204	4.3e-05	3.81218	1	0.407629	0	1	1	0	1	1	2.47561	1	0.53005	0	1	1	5.16	0.11	0	0.28	0	0	0	0	0.1	0	0	0	0	0	S00822893	III:11538335:Y66D12A.14:CDS
unknown	TACATAGTATTTGAAAAGTCGTGC	-4.5616	0.0123843	4.37e-05	-6.53247	1	0.0254419	-6.32767	0.000677054	4.06e-06	-1.45055	1	0.125117	-5.70759	0.0860514	0.000249633	0.00334062	1	0.998131	0.23	0.23	0.08	0	0	0.1	1.13	2.6	0	0.21	17.56	0	7.25	6.02	S00872142	II:8393640:F49E12.14:noncoding
unknown	AGAAAGACATGGGTAGTGAGACG	3.1148	0.0123843	4.38e-05	3.57948	1	0.0007608	2.81719	0.0103941	0.000127283	2.87368	1	0.00475192	2.54969	0.984477	0.0115636	2.15064	1	0.1325	1047.29	828.56	679.87	1687.93	725.87	532.67	861.65	626.98	787.35	496.03	100.34	589.58	117.37	151.63	S01011134	I:9380005:F16A11.6:noncoding
unknown	TTACATGTTTCGGGTGGGAGCT	-4.55685	0.0126768	4.49e-05	-5.66177	1	0.0412212	-4.88499	0.00537125	5.39e-05	-1.833	1	0.0592199	-4.20258	0.451682	0.00262649	0.0244204	1	0.986414	0.23	0.23	0.17	0	0	0.31	0.78	2.04	0.1	0.53	15.94	0.77	6.87	6.61	S00887365	IV:10940214:mir-246:noncoding
unknown	TTGACGAGCATCGAGAGACTTGGAC	7.8126	0.0127211	4.52e-05	5.01971	1	0.309171	8.88327	2.63e-05	7.77e-08	6.03885	1	0.0787298	0	1	1	5.6607	1	0.263129	2.52	2.84	0.59	0	4.47	4.81	0.52	0.74	0	0	0	0.54	0	0	S00590560	X:1012100:rncs-1:noncoding
unknown	AGGCAGTGTAGTTAGCTGGTTG	5.03709	0.0127211	4.53e-05	4.17532	1	0.216527	4.33081	0.115219	0.00297077	4.82245	0.29889	0.00046177	2.3855	1	0.565475	3.63957	1	0.156629	5.5	3.4	1.27	3.24	2.98	1.53	4.62	2.41	0.97	0.42	0.81	1.86	0.13	0.19	S00007863	X:2969833:mir-34:noncoding
unknown	TGAACGACATGGGTAGTGAGACG	2.99051	0.0128502	4.59e-05	3.3413	1	0.0387183	2.49738	0.0670812	0.00145808	2.67127	0.672282	0.00177193	2.53151	0.600074	0.00481674	2.18719	1	0.122675	34.73	24.61	17.65	52.16	19.37	15.44	24.04	20.05	25.64	17.89	4.05	20.75	3.94	5.44	S00842202	I:9380005:F16A11.6:noncoding
unknown	AGGCAGTGTGGTTAGCTGGTGG	5.03395	0.0128985	4.61e-05	4.36746	1	0.179385	4.69551	0.0318304	0.000543551	4.90128	0.230045	0.000320883	2.83613	1	0.41673	3.78548	1	0.129595	5.16	3.74	1.77	3.34	3.77	2.05	5.49	2.04	0.87	1.05	1.35	1.86	0.13	0.19	S00108095	X:2969833:mir-34:noncoding
unknown	GTCTAGTGGTTAGGATTTATGGCTCTCACC	-7.93901	0.0129113	4.63e-05	-3.77818	1	0.221701	-0.846902	1	0.412443	-4.21949	1	0.0036084	-3.21117	1	0.0714402	-0.950237	1	0.576323	0	0	0.34	0	1.23	1.43	0.17	0.09	0.58	0	2.65	0.85	2.42	5.34	S00621292	III:1604764:Y22D7AL.t4:noncoding;X:16285357:F52E10.10:noncoding;X:7898370:C39D10.17:noncoding
unknown	TTGCATGTTTCGGGTAGGAGCT	-7.93776	0.013199	4.74e-05	-4.71839	1	0.150659	-5.37165	0.0423083	0.000782031	-1.003	1	0.347202	-8.12506	0.314544	0.00143198	0.327347	1	0.833467	0	0	0.17	0	0	0.1	0.44	2.14	0	0	9.89	0.62	3.81	3.01	S00417846	IV:10940214:mir-246:noncoding
unknown	TACAAAGTATTTGAATAGTCGTGC	-5.16763	0.0132504	4.77e-05	-8.66289	1	0.0144983	-8.5618	0.00039751	2.1e-06	-2.15532	1	0.0377989	-4.50112	0.510642	0.003474	-1.18927	1	0.451082	0.11	0.11	0	0	0	0	0.35	1.49	0.1	0.32	5.89	0.08	6.87	3.01	S00115480	II:8393640:F49E12.14:noncoding
unknown	TATTGCACACTCCCCGGCCTGA	-3.49758	0.0136842	4.95e-05	-3.31956	1	0.0992963	-3.4935	0.0107792	0.000133553	-1.08914	1	0.192069	-1.87709	1	0.048107	-3.18088	1	0.0397117	0.8	1.25	1.77	0.19	0.96	0.72	2.79	7.06	2.91	3.68	1.62	1.01	14.88	12.43	S00503594	I:6162327:mir-235:noncoding
unknown	CGGTACGATCGCGGCGGGAGATC	3.35029	0.0136842	4.95e-05	-2.73298	1	0.44074	-2.26815	1	0.167534	1.08857	1	0.310303	-2.04988	1	0.378604	-2.41227	1	0.329447	12.84	14.97	0.34	0	0.35	0.1	0.87	4.36	0.39	0.32	0.27	0.23	2.16	0.87	S00128501	IV:4450861:mir-243:noncoding
unknown	TACAAAGTATTTGAAAAGTAGTGC	-3.43558	0.0137038	4.98e-05	-5.87888	1	0.0107889	-7.50983	7.73e-07	1.01e-09	-1.66216	1	0.0508289	-5.94101	0.00301461	1.14e-06	-0.141246	1	0.915944	1.26	1.02	0.34	0	0.09	0	1.92	5.2	0.19	0.21	34.8	0.15	16.79	11.85	S00951248	II:8393640:F49E12.14:noncoding
unknown	ACCATTAGGACTGACAGATTGAAAGCT	-3.26117	0.0137038	4.98e-05	-1.69427	1	0.323364	-3.60641	0.00397476	3.68e-05	-1.2417	1	0.131291	-2.06097	1	0.025852	-1.76104	1	0.206563	1.38	1.93	4.73	3.89	1.4	0.72	7.58	4.46	3.5	3.68	10.97	1.47	8.39	37.3	S00201069	I:15070485:F31C3.13:noncoding;I:15063288:rrn-1.1:noncoding
unknown	GTACATGTTTCGGGTAGGAGC	-4.54009	0.0137242	5e-05	-3.76247	1	0.128074	-5.42001	0.00249341	2.04e-05	-1.37772	1	0.143987	-4.79559	0.2356	0.000955652	0.393993	1	0.781152	0.23	0.23	0.59	0.09	0	0.2	0.35	3.43	0.19	0.21	21.13	0.7	8.01	4.47	S00972259	IV:10940214:mir-246:noncoding
unknown	TGAAAGACATGGGTAGTGAGT	3.10492	0.0139951	5.11e-05	2.03128	1	0.293424	2.67321	0.0583475	0.00121132	2.06378	1	0.0215121	2.49596	0.91071	0.0102434	1.05289	1	0.496852	19.37	22	9.71	7.41	14.81	10.33	10.63	7.52	18.55	7.37	2.76	5.34	1.78	4.66	S00002702	I:9380005:F16A11.6:noncoding
unknown	TTAGTAGGCGTTGTGGGAATG	5.01397	0.0141794	5.19e-05	-0.312544	1	0.944753	4.57885	0.0493012	0.000973308	5.15501	0.0870354	9.38e-05	1.18098	1	0.788765	3.5247	1	0.179304	2.98	5.9	0.08	0.09	3.42	1.94	4.09	4.46	0.58	0	1.13	1.55	0.13	0.19	S00950679	V:5780553:F44E7.15:noncoding
unknown	TGAAAGACATGGGTAGTGAGACGC	4.34819	0.0142764	5.24e-05	3.22507	1	0.309154	4.42874	0.0073138	7.96e-05	3.59631	1	0.00600679	3.4284	1	0.0662466	2.9808	1	0.182094	5.73	5.56	2.11	2.22	3.51	6.24	2.35	3.34	3.79	1.58	0.97	2.32	0.13	0.58	S00547237	I:9380005:F16A11.6:noncoding
unknown	TATTACACTCTCCCCGGCCTGA	-3.14168	0.0144527	5.32e-05	-3.3353	1	0.0670239	-4.17821	0.000405907	2.15e-06	-1.6261	1	0.0481701	-2.53297	0.637033	0.00526264	-3.41773	1	0.0218588	1.03	3.4	3.04	0.19	0.53	1.23	3.48	7.89	3.5	3.47	1.84	1.63	24.92	20.5	S01157923	I:6162327:mir-235:noncoding
unknown	TTAGTAGCCGTTGTGGGAAGG	7.78253	0.0145101	5.35e-05	2.45227	1	0.553408	7.43311	0.0319559	0.000546103	7.71451	0.245874	0.000349274	3.885	1	0.386428	6.41565	1	0.162338	2.52	2.72	0.08	0	2.37	1.02	2	2.14	0.19	0.11	0.32	0.77	0	0	S01103564	V:5780553:F44E7.15:noncoding
unknown	TGAAAGACATGGGTAGTTAGACG	2.78873	0.0145513	5.38e-05	2.78259	1	0.0453864	2.47794	0.0301843	0.000503171	2.56146	0.777374	0.00220722	2.16834	0.811959	0.00840644	1.7684	1	0.182614	96.52	74.41	56.16	98.01	64.24	49.39	70.46	63.59	66.63	44.41	14.32	49.4	12.08	19.62	S00941044	I:9380005:F16A11.6:noncoding
unknown	ATTGACGAGCATCGAGAAACTTGGAC	7.78078	0.0145817	5.4e-05	0	1	1	6.76826	0.219604	0.0072276	4.39706	1	0.301328	5.71477	1	0.269661	5.90803	1	0.23723	2.41	2.84	0	0	1.93	0.2	0.44	0	0	1.16	0.05	0.62	0	0	S00619282	X:1012100:rncs-1:noncoding
unknown	TCACCGGGTGGAAACTAGCAGA	-3.83604	0.0149391	5.55e-05	-3.26253	1	0.133802	-4.53773	0.002419	1.97e-05	-0.810554	1	0.342851	-5.35375	0.0262637	5.57e-05	-3.12088	1	0.0515101	0.57	0.57	1.35	0.09	0.26	0.31	2.87	5.76	0.19	0.21	2.16	0.31	11.19	7.87	S00582305	II:11537689:mir-35:noncoding
unknown	AGGCAGTGTGGTTAGTTGGTTG	3.54486	0.0149779	5.59e-05	3.01759	1	0.172972	2.62421	0.256145	0.00895194	3.21784	0.544247	0.00126681	1.30285	1	0.434374	2.10103	1	0.228469	11.92	8.85	3.38	9.91	5.78	3.27	7.84	7.24	3.69	0.63	1.51	4.41	0.89	1.36	S01188184	X:2969833:mir-34:noncoding
unknown	TGAAAGACAAGGGTAGTG	3.50056	0.0153162	5.73e-05	3.82499	1	0.0588903	2.4204	0.396544	0.0164784	2.59119	1	0.0118115	3.19726	0.679926	0.005993	0.648319	1	0.752814	8.48	12.82	6.25	17.42	4.38	3.78	7.84	2.51	10.68	5.26	0.97	1.47	0.51	2.04	S00192384	I:9380005:F16A11.6:noncoding
unknown	TTACAAAGTATTTGAAAAGTCGTG	-5.77444	0.0154021	5.78e-05	-8.4075	1	0.0227702	-4.37741	0.0434612	0.000820823	-1.9837	1	0.0654265	-8.52201	0.070972	0.000197854	0.0745024	1	0.960718	0.11	0	0	0	0.18	0.1	0	1.67	0	0	11.62	0.31	5.47	3.01	S00269963	II:8393639:F49E12.14:noncoding
unknown	ATACATGTTTCGGGTAGGAGCT	-3.97961	0.0154021	5.79e-05	-4.56386	1	0.0600792	-4.90016	0.00181822	1.39e-05	-1.46053	1	0.106935	-6.07286	0.0197653	3.62e-05	0.0884994	1	0.949307	0.46	0.45	0.42	0.09	0.09	0.31	0.87	3.81	0.1	0.11	21.02	1.39	8.39	9.62	S01192954	IV:10940214:mir-246:noncoding
unknown	TTACATGTTTCGGGTAGCAGCT	-5.77176	0.0154254	5.81e-05	-4.15272	1	0.150341	-4.33885	0.04643	0.000896759	-1.50206	1	0.149594	-5.0918	0.584768	0.0046219	0.395918	1	0.790314	0.11	0	0.34	0	0.09	0.2	0.35	1.95	0.1	0.11	14.26	0.46	3.94	5.54	S01244920	IV:10940214:mir-246:noncoding
unknown	GGAAAGACATGGGTAGTGA	2.98184	0.0157157	5.93e-05	2.72001	1	0.112411	2.80767	0.0239698	0.000372909	2.35617	1	0.00615333	2.83839	0.341248	0.0016178	1.06699	1	0.468181	23.61	29.38	19.42	19.92	17.7	20.76	16.81	14.95	34	14.31	5.94	6.74	3.81	4.37	S00860059	I:9380005:F16A11.6:noncoding
unknown	ACGGCTACCTTCACTGACACCC	4.57966	0.0161642	6.11e-05	1.49723	1	0.688289	1.23568	1	0.666517	3.42232	1	0.0246772	2.61975	1	0.372877	1.88064	1	0.543917	5.62	4.31	0.76	0.19	0.35	0.41	2.7	1.3	0.29	2.1	1.84	0.15	0.13	0.39	S00308047	X:2969796:mir-34:noncoding
unknown	CAGGAAGTTGCCTCTGAATGCT	5.22343	0.0163626	6.2e-05	-3.61877	1	0.444352	-0.906724	1	0.827053	2.96678	1	0.173093	-3.77297	1	0.420527	-4.01926	1	0.322566	6.08	2.16	0	0	0	0.1	0.35	1.39	0	0	0	0	0.25	0	S00504249	II:5546397:acdh-2:intron;Intergenic;Intergenic
unknown	TGAAAGACATGGGCAGTGAGACG	2.84562	0.0163814	6.22e-05	2.59967	1	0.0964166	2.56976	0.03373	0.00058941	2.57468	0.759095	0.00210569	2.17224	0.963663	0.0111891	1.65128	1	0.22894	46.08	39.13	21.45	44.1	31.29	26.69	35.36	30.54	33.51	20.94	4.27	22.76	6.87	7.58	S00242139	I:9380005:F16A11.6:noncoding
unknown	AGGCAGGGTGGTTAGCTGGTTG	4.14159	0.0165713	6.31e-05	3.02344	1	0.302162	3.471	0.125137	0.00334001	4.1293	0.204831	0.000267431	2.07961	1	0.368963	2.49083	1	0.254001	6.76	5.67	1.44	3.89	3.07	3.37	7.58	3.9	1.65	1.37	1.46	2.01	0.38	0.49	S00123018	X:2969833:mir-34:noncoding
unknown	TGAAAGACATCGGTAGTGA	3.47895	0.0168995	6.45e-05	3.17603	1	0.138469	3.0668	0.0608289	0.00128606	2.65506	1	0.00919208	3.26198	0.53859	0.00389037	1.35085	1	0.466611	9.4	12.02	9.2	5.93	6.84	6.34	6.27	4.73	13.31	4.63	1.73	2.48	0.89	1.55	S01070119	I:9380005:F16A11.6:noncoding
unknown	TGAAATACATGGGTAGTGAGAC	7.74647	0.017049	6.53e-05	7.32349	1	0.0882267	6.81152	0.201401	0.00635967	6.9234	1	0.00792877	6.74357	1	0.087986	6.30022	1	0.180972	2.18	2.95	1.6	1.57	0.96	1.23	0.96	1.39	1.07	1.26	0.16	0.77	0	0	S00700160	I:9380005:F16A11.6:noncoding
unknown	AGGCAGTGTGGTTAGCTGATTG	5.30941	0.017049	6.54e-05	4.48455	1	0.204294	4.88815	0.052966	0.00106651	4.91108	0.578339	0.0014204	3.1043	1	0.407698	4.1183	1	0.118582	5.04	2.72	1.6	2.59	2.89	1.94	3.4	2.04	0.97	0.84	1.35	1.7	0.13	0.1	S00557221	X:2969833:mir-34:noncoding
unknown	GTATCGGTCCGGCGTCAGTGGGTTATCAAGT	3.04085	0.0170794	6.56e-05	-1.30205	1	0.625677	1.16506	1	0.1934	1.56828	1	0.085325	0.37078	1	0.764504	2.96629	1	0.0411868	19.83	22.23	1.69	0	5.78	3.58	8.45	5.2	2.82	3.47	59.11	0.93	1.65	5.34	S00178890	X:14477575:M163.12:noncoding;X:14477226:M163.15:noncoding
unknown	TATTGCTCTCTCCCCGGCCTGA	-2.85478	0.0172245	6.63e-05	-3.0959	1	0.0514378	-3.87604	0.000246795	1.16e-06	-1.12872	1	0.155974	-2.15679	0.88114	0.00967241	-2.91879	1	0.03665	5.27	5.44	6.5	1.2	2.28	2.05	8.88	22.84	9.42	8.52	4.81	4.72	47.56	44.59	S01019432	I:6162327:mir-235:noncoding
unknown	CTAGTAGGCGTTGTGGGAAGGG	5.40137	0.0173777	6.71e-05	-0.305101	1	0.943861	5.43834	0.00895364	0.000104051	5.43309	0.175507	0.000214771	-0.208744	1	0.958228	3.71609	1	0.241495	3.21	4.2	0.08	0	3.33	2.86	2.44	3.9	0.1	0	0.38	1.16	0	0.19	S00511247	V:5780553:F44E7.15:noncoding
unknown	TGAAAGACAAGGGTAGTGAGACG	3.05316	0.0179176	6.93e-05	3.02998	1	0.00414712	2.743	0.0147537	0.000198725	2.88418	1	0.00553579	2.44121	1	0.0168519	1.66874	1	0.2322	1160.78	939.03	750.55	1110.49	775.39	620.2	945.44	799.74	824.26	575.37	118.76	478.4	142.68	167.37	S01006738	I:9380005:F16A11.6:noncoding
unknown	TTAGATGTTTCGGGTAGGAGCT	-5.10744	0.017996	6.98e-05	-4.73319	1	0.0987976	-5.97604	0.00408533	3.81e-05	-1.44041	1	0.149256	-3.24755	1	0.0247336	0.413146	1	0.777278	0	0.23	0.25	0	0.09	0	0.35	2.41	0.19	0.74	15.18	1.08	5.34	4.86	S00370329	IV:10940214:mir-246:noncoding
unknown	GGAAAGACATGGGTAGTGAGACG	3.05034	0.0182627	7.1e-05	2.98501	1	0.00473677	2.60084	0.0236203	0.000367067	2.78467	1	0.00686755	2.32824	1	0.0211888	1.8133	1	0.198822	1243.43	866.78	568.57	1274.01	703.87	571.73	790.32	852.37	770.55	556.85	168.8	518.19	160.86	139.39	S00139384	I:9380005:F16A11.6:noncoding
unknown	ATACACGTGAACGGATAACGCTCA	3.50815	0.0186555	7.26e-05	-1.78528	1	0.602772	-2.36176	1	0.262168	1.70893	1	0.135004	-1.35005	1	0.649362	-1.86651	1	0.508861	8.94	11.34	0.34	0.09	0.26	0	1.74	3.43	0.58	0.11	0.22	0.23	1.02	1.17	S01062292	X:2262411:mir-248:noncoding
unknown	GCGCGATGAACTCTTTACCATC	-3.66483	0.0188135	7.34e-05	-4.43617	1	0.0534299	-6.17302	6.34e-05	2.2e-07	-1.3491	1	0.120624	-3.75278	0.264033	0.00111391	1.40602	1	0.294185	1.15	0.23	0.68	0	0.18	0	2.79	3.81	1.36	0	70.4	1.47	13.48	6.02	S00677634	V:15873924:T06C12.16:noncoding
unknown	TGAAACACATGGGTAGTGAGAC	4.24684	0.01893	7.4e-05	4.04807	1	0.123593	3.64353	0.110216	0.00278896	3.91476	0.550213	0.0012854	3.94318	0.899923	0.0100191	2.61617	1	0.254232	5.39	5.9	3.97	4.72	2.8	3.27	4.18	3.81	5.15	3.68	1.19	1.86	0.25	0.49	S00147764	I:9380005:F16A11.6:noncoding
unknown	TATTGCACTCTCCCCGGCCGGA	-2.82442	0.0190721	7.47e-05	-3.3633	1	0.0361882	-3.73809	0.00040523	2.15e-06	-1.13263	1	0.154613	-2.01268	1	0.0149493	-3.0049	1	0.0319245	3.55	7.83	5.74	0.83	2.45	2.45	9.23	23.49	8.94	11.68	5.08	4.41	50.23	43.91	S00340908	I:6162327:mir-235:noncoding
unknown	TGAAGGACATGGGTAGTGA	3.58393	0.0193437	7.6e-05	3.1209	1	0.16976	3.22086	0.0547855	0.00111579	2.6693	1	0.0127152	3.2044	0.820042	0.00857536	1.03268	1	0.618892	7.68	10.78	6.84	4.91	6.22	5.52	4.01	4.73	9.32	4.63	1.4	1.47	0.76	1.17	S00789403	I:9380005:F16A11.6:noncoding
unknown	TTCATCAGGACATAGCTGTCCA	3.3537	0.0194008	7.64e-05	-4.32224	1	0.262761	-3.23557	1	0.102383	2.13117	1	0.0350912	-2.96645	1	0.312084	-0.45758	1	0.830689	7.8	16.33	0	0.09	0.09	0.1	4.35	5.2	0.19	0.11	2.27	0.15	1.65	1.07	S00154989	II:12519350:mir-77:noncoding
unknown	CCTAGGAAATGAGAAAACTCGGCT	3.45789	0.0195491	7.71e-05	1.85307	1	0.452759	-6.40039	0.588608	0.0290433	2.97802	0.889352	0.00274496	-0.714999	1	0.761544	-4.32274	1	0.184898	11.92	9.41	0	6.95	0	0	6.62	7.8	1.26	0	0.11	0	1.53	0.68	S00246903	II:4371860:mir-1830:noncoding
unknown	TGGACTTTTTCGCTGGTTTGGTG	7.71679	0.0195681	7.74e-05	4.24417	1	0.365349	9.97254	1.86e-08	1.22e-11	4.39706	1	0.301328	0	1	1	5.6607	1	0.263129	2.29	2.72	0.34	0	9.12	10.63	0.44	0	0	0	0	0.54	0	0	S00001280	X:1012118:rncs-1:noncoding
unknown	TTAGTAGCCGTTGTGGGAAGGG	4.06799	0.019701	7.81e-05	0.233778	1	0.946689	3.93436	0.0225906	0.000345249	4.15223	0.16872	0.000202135	-0.189165	1	0.964354	1.69965	1	0.483099	5.27	7.37	0.68	0.09	6.75	2.76	4.96	7.06	0.58	0.11	0.65	1.39	0.51	0.39	S01111117	V:5780553:F44E7.15:noncoding
unknown	TGAAAGACATGGGTAGTGT	2.74061	0.019701	7.82e-05	2.80746	1	0.0506614	2.41265	0.0440729	0.000833507	1.84144	1	0.0235345	3.27079	0.0599538	0.000157121	0.517894	1	0.700367	55.94	72.59	62.57	56.42	52.76	31.29	40.33	25.06	126.95	61.98	8.86	14.32	11.57	11.37	S00015543	I:9380005:F16A11.6:noncoding;V:624889:srt-17:CDS
unknown	AGGGAATTTTTCGCGGGATTGG	7.71315	0.0198393	7.89e-05	7.52507	1	0.0738881	7.64711	0.0145878	0.00019574	5.93506	1	0.0960133	0	1	1	4.82378	1	0.286481	2.06	2.95	0.51	3.34	2.19	1.74	0.09	1.02	0	0	0	0.31	0	0	S00624724	IV:15649261:Y105C5A.1283:noncoding;X:538022:F28C10.4:intron;Intergenic
unknown	GATCATCGTGAAAGCTAG	-2.80534	0.0198527	7.92e-05	-0.342734	1	0.79924	-0.867087	1	0.20675	-0.528697	1	0.502848	-2.1172	0.927785	0.0105516	-0.232328	1	0.856335	7.8	4.08	10.72	50.49	17.53	20.14	35.36	21.44	8.45	12.21	4.75	44.83	62.31	29.04	S00540009	X:2431158:mir-81:noncoding
unknown	GGAGTTTGAAAGTAGGCCGCTGAACAATT	-3.08602	0.020214	8.08e-05	-1.75064	1	0.297929	-3.68819	0.00241739	1.96e-05	-1.3732	1	0.0936461	-2.24647	1	0.0133925	-0.792793	1	0.551774	1.72	2.5	1.86	7.97	1.14	1.12	7.23	5.57	3.69	3.89	24.75	3.1	18.18	27.1	S00633086	II:6248855:T24H7.6:noncoding
unknown	TTACATGTGTCGGGTAGGAGCT	-4.26967	0.0202337	8.11e-05	-5.14869	1	0.054267	-4.90968	0.00481751	4.68e-05	-1.37144	1	0.144581	-5.17673	0.151341	0.0005284	0.242361	1	0.864554	0.34	0.23	0.25	0	0	0.31	0.52	3.34	0	0.32	19.94	0.46	6.99	6.7	S00438766	IV:10940214:mir-246:noncoding
unknown	GGAAAGACATGGGTAGTG	3.63056	0.0202337	8.13e-05	4.21513	1	0.041562	2.61093	0.371187	0.0150626	2.80393	1	0.00949359	2.98079	1	0.0212532	0.972768	1	0.652262	6.99	10.43	4.98	19.27	3.77	3.27	5.23	3.81	7.28	3.79	1.73	1.08	0.76	0.97	S00817370	I:9380005:F16A11.6:noncoding
unknown	CGATGGATTCTTTGGAGCAACC	7.70766	0.0202337	8.14e-05	2.45227	1	0.553408	8.58708	0.00015281	6.38e-07	2.56384	1	0.553997	0	1	1	0	1	1	1.72	3.29	0.08	0	4.91	2.66	0	0.09	0	0	0	0	0	0	S01190560	X:1012148:rncs-1:noncoding
unknown	GAGAAAGGTATCGGGTGTCATAGC	2.87837	0.0205617	8.29e-05	-2.45693	1	0.0736315	1.48759	0.572897	0.0278808	1.86483	1	0.0371218	-1.51728	1	0.0615134	-0.364841	1	0.777306	841.87	354.79	21.62	3.8	262.58	117.39	345.78	233.01	36.72	23.57	30.2	71	115.46	68.58	S00780603	III:2172561:gcn-1:intron
unknown	CGGTACGATCGCGGCGGGATATCT	2.92294	0.0207565	8.38e-05	-3.19867	1	0.257089	-0.409195	1	0.66881	1.01539	1	0.256684	-1.42972	1	0.297216	-0.951746	1	0.564636	23.39	27.34	0.59	0	2.89	1.23	7.14	5.38	2.43	0	3.84	0.62	3.56	4.76	S01049140	IV:4450862:R08C7.12:intron
unknown	TTCATCAGGCCATAGCTGTCCAT	3.89777	0.020823	8.45e-05	-2.87255	1	0.53218	-5.23757	1	0.216499	3.8546	0.285671	0.000424402	-0.120736	1	0.975481	1.32471	1	0.582532	7.11	6.47	0.08	0	0	0	2.96	8.26	0.78	0	3.4	0	0.38	0.78	S00302490	II:12519350:mir-77:noncoding
unknown	TGAGATCATCGTAAAAGCTAGT	-2.73586	0.021724	8.85e-05	-2.60739	1	0.0741976	-0.482093	1	0.472966	-0.899427	1	0.258512	-2.56176	0.405397	0.00216823	0.125727	1	0.922014	8.25	8.51	10.56	5.37	26.38	39.17	23.86	31.66	8.55	11.26	33.99	65.65	73.37	55.56	S00205329	X:2431159:mir-81:noncoding
unknown	TTCATCAGGCCATAGCTGTCCC	2.83039	0.0218269	8.91e-05	-4.4457	1	0.10567	-3.07529	0.174385	0.00520961	2.83154	0.425419	0.000851879	-0.611955	1	0.580348	-0.557344	1	0.713429	31.18	34.48	0.34	0	0.18	0.72	19.77	39.36	0.87	5.47	9.29	0.15	5.72	5.25	S00187972	II:12519350:mir-77:noncoding
unknown	TGAAAGACATGCGTAGTGA	3.36851	0.0219123	8.96e-05	3.18533	1	0.128408	3.14561	0.038604	0.000698366	2.50495	1	0.0131712	3.18703	0.554839	0.00415295	1.12899	1	0.542445	10.89	10.89	9.37	7.41	8.15	7.16	6.1	4.73	13.5	5.05	1.46	2.4	0.89	1.85	S00001342	I:9380005:F16A11.6:noncoding
unknown	AATCACAGTCAACTGTTGGCATT	-2.94326	0.0220763	9.06e-05	-3.18277	1	0.0674932	-3.26714	0.00561135	5.7e-05	0.0780333	1	0.920899	-1.49333	1	0.0738796	-2.44425	1	0.0805224	3.78	2.27	4.31	0	1.84	2.15	36.15	13.55	10	7.79	8.97	1.86	35.86	14.77	S00929097	V:11769956:mir-250:noncoding
unknown	AATTTAGCACTGGTCGTTTACAGGGTT	-5.05669	0.0220763	9.07e-05	-4.31333	1	0.124972	-8.45133	0.000684492	4.16e-06	-2.25002	1	0.0344598	-5.35662	0.331139	0.00155187	-1.04699	1	0.509338	0.11	0.11	0.34	0	0	0	0.52	1.11	0.19	0	6.21	0	6.87	1.94	S00236495	V:10966868:F17C11.15:noncoding
unknown	AGAAAGGTATAGGGTGTCATAGC	3.41196	0.02224	9.15e-05	-1.68522	1	0.622575	3.26941	0.0286085	0.000468088	2.61774	1	0.00993802	-0.853147	1	0.734737	1.77578	1	0.310929	13.64	7.15	0.34	0.19	9.82	5.83	6.97	4.36	0.68	0.42	0.92	4.1	1.14	1.26	S01237644	III:2172561:gcn-1:intron
unknown	TGAAAGACATTGGTAGTGAGAC	4.32101	0.0223201	9.21e-05	3.68458	1	0.204877	3.7523	0.108115	0.00272191	3.8552	0.81486	0.0024406	3.84719	1	0.0195124	1.22746	1	0.699645	4.81	5.67	2.79	3.24	3.24	2.56	2.87	3.81	4.95	2.42	0.43	0.62	0.25	0.39	S00708751	I:9380005:F16A11.6:noncoding
unknown	GGGTACGATCGCGGCGGGATATC	3.71302	0.0223676	9.25e-05	-0.763077	1	0.823704	-1.82627	1	0.474378	0.738494	1	0.644777	-3.39661	1	0.488216	-3.18325	1	0.409432	5.62	10.21	0.59	0	0.26	0	0.61	1.21	0.1	0	0.16	0	0.76	0.68	S01169521	IV:4450861:mir-243:noncoding
unknown	TGAAAGACATGGGTAGTGAGACGTC	7.68464	0.0223703	9.27e-05	6.27394	1	0.145754	8.19786	0.00119534	8.22e-06	8.16648	0.0410221	3.41e-05	6.54078	1	0.124745	7.08174	1	0.0691628	2.29	2.61	1.44	0	2.28	3.48	3.14	2.6	1.07	0.95	0.32	1.32	0	0	S00533321	I:9380005:F16A11.6:noncoding
unknown	TGAAAGGCATGGGTAGTGAGAC	3.74058	0.0226164	9.39e-05	3.2868	1	0.175774	3.21519	0.102823	0.00254291	3.08445	1	0.00590353	2.97057	1	0.0412414	1.5394	1	0.480121	5.96	8.96	5.74	3.52	5.17	3.27	5.57	2.97	4.57	3.68	1.24	1.55	0.38	1.07	S00303816	I:9380005:F16A11.6:noncoding
unknown	TATTGCACTCTCCCCCGCCTGA	-3.81516	0.0226737	9.43e-05	-3.58955	1	0.116445	-3.82225	0.015774	0.000216111	-1.28738	1	0.150223	-1.9558	1	0.069516	-3.3016	1	0.0465978	0.46	0.57	0.84	0.19	0.53	0.31	1.74	3.71	2.33	1.58	0.7	0.7	9.41	7.87	S00012490	I:6162327:mir-235:noncoding
unknown	TGAAAGACATGGGTAGTGAGTCG	2.86506	0.0227184	9.47e-05	3.01185	1	0.0660089	2.55496	0.0535701	0.00108097	2.71219	0.600088	0.00148975	2.18223	1	0.0160332	1.86175	1	0.189971	29.35	26.54	20.1	36.32	20.68	16.46	25.43	21.82	23.21	12.63	2.81	17.27	4.83	4.27	S00348316	I:9380005:F16A11.6:noncoding
unknown	TGAAAGACATGGGTAGTGAGACGTA	5.94893	0.0227184	9.51e-05	3.64958	1	0.412745	7.47693	4.01e-06	6.86e-09	5.11647	1	0.0115285	5.06931	1	0.105901	6.21056	1	0.0102071	2.75	3.52	0.84	0.09	8.94	6.03	0.78	2.04	2.14	0.74	0.38	4.26	0	0.1	S00017963	I:9380005:F16A11.6:noncoding
unknown	TATTGCACTCCCCCCGGCCTGA	-3.5335	0.0227184	9.51e-05	-3.35247	1	0.11506	-3.39429	0.0231776	0.000357384	-1.37453	1	0.112871	-2.57497	1	0.0144001	-3.83994	1	0.0199018	0.69	0.91	1.35	0.19	0.53	0.92	2.18	4.36	1.17	2.1	0.76	0.54	12.08	9.71	S01038416	I:6162327:mir-235:noncoding
unknown	TTACAAGTTTCGGGTAGGAGCT	-4.23365	0.0233629	9.8e-05	-4.72914	1	0.0711024	-4.48082	0.0103891	0.000127134	-1.85238	1	0.0574199	-4.74876	0.265871	0.00113397	0.390135	1	0.783036	0.46	0.11	0.34	0	0	0.41	0.17	2.51	0	0.42	20.86	0.85	6.61	6.99	S00477336	IV:10940214:mir-246:noncoding
unknown	TCCCTGAGAATTCTCGAACAGCTC	-7.80091	0.0233629	9.82e-05	-2.51968	1	0.387826	-5.2326	0.0666655	0.00144619	-2.27487	1	0.0695903	-4.58073	1	0.028839	-5.18855	1	0.0280518	0	0	0.68	0.09	0	0.1	0.52	0.46	0.19	0	0.16	0	2.54	4.27	S01219744	X:8154121:mir-237:noncoding
unknown	GTACGATCGAGGCGGGATATC	5.33672	0.0236355	9.95e-05	-2.75737	1	0.529234	0.618576	1	0.877709	4.01992	1	0.0521883	0.686074	1	0.875838	0.402058	1	0.918092	3.21	3.86	0	0	0.18	0	0.87	1.39	0	0.21	0.11	0.08	0	0.19	S00794940	IV:4450861:mir-243:noncoding
unknown	TTACAGGTTTCGGGTAGGAGCT	-3.61745	0.0237313	0.000100118	-5.03184	1	0.036609	-5.51602	0.00029461	1.42e-06	-2.09287	1	0.0224852	-6.33102	0.00875182	7.56e-06	0.293788	1	0.829576	0.69	0.68	0.34	0.09	0.09	0.2	1.13	2.51	0.19	0	29.23	1.39	11.57	7.97	S00179751	IV:10940214:mir-246:noncoding
unknown	TCGAATCGTTTATCAGGATGAT	-2.72707	0.0238415	0.000100787	-3.66008	1	0.020191	-5.33771	2.95e-07	3.29e-10	-1.0347	1	0.193455	-1.96525	1	0.0162345	-2.03963	1	0.126379	10.09	4.88	6.59	0	0.79	1.23	23.78	22.47	12.24	14.73	26.58	4.72	68.54	44.78	S00535639	IV:11309191:mir-59:noncoding
unknown	ACGGCTACCTTCACTGCCCCC	7.66878	0.0238827	0.000101341	5.1952	1	0.292986	4.94064	1	0.232932	7.43084	0.543184	0.00124109	4.84848	1	0.308811	5.97199	1	0.225536	3.32	1.47	0.51	0.19	0.18	0.41	1.74	1.67	0.19	0.42	0.65	0.39	0	0	S01052036	X:2969796:mir-34:noncoding
unknown	TGAGATCATTGTGAAAGCTAGT	-2.74943	0.0238827	0.00010137	-2.70527	1	0.0767456	-0.354194	1	0.60035	-0.975822	1	0.218756	-2.70747	0.315987	0.00144363	0.176488	1	0.89055	5.85	7.03	6.25	5.47	26.21	29.35	20.82	20.42	6.6	7.16	30.85	51.18	55.06	46.14	S00299448	X:2431159:mir-81:noncoding
unknown	TTAGTAGGCGTTGTGGGAAC	3.92064	0.0239437	0.000101834	-0.674281	1	0.861084	2.84642	0.459837	0.0202576	3.436	0.983632	0.00310602	-0.398938	1	0.926687	2.45493	1	0.235838	4.59	8.28	0.42	0	2.1	2.86	3.4	4.64	0.1	0.53	0.76	2.71	0.38	0.68	S00315272	V:5780553:F44E7.15:noncoding
unknown	TTAGTGTGGATTTCGCTTCGAGA	7.66402	0.0243177	0.000103633	0	1	1	3.32146	1	0.430772	5.20458	1	0.201107	0	1	1	0	1	1	1.03	3.86	0	0	0.18	0	0.78	0	0	0	0	0	0	0	S00520882	Intergenic
unknown	AGAAAGGTATCGGGTGTCATAGCT	2.77159	0.0243418	0.000103944	-0.383438	1	0.846251	3.2281	0.00224089	1.79e-05	2.30749	1	0.00570962	-0.738699	1	0.495356	1.10697	1	0.4284	43.68	28.92	1.27	6.3	44.52	37.73	21.34	26.09	3.79	2.53	6.43	12.39	4.96	8.84	S01110105	III:2172562:gcn-1:intron
unknown	GATCATCGTGAAAGCTAGT	-3.02751	0.0244792	0.00010474	-1.01377	1	0.28091	-0.543839	1	0.455732	-0.607604	1	0.571951	-2.46942	1	0.0323312	-0.0796709	1	0.959208	198.77	117.17	295.14	881.48	587.83	869.1	895.45	737.36	190.18	308.52	166.58	1537.24	1856.83	1016.36	S00085510	X:2431159:mir-81:noncoding
unknown	CGGTACGATCGCGGCGGGAAATC	3.66344	0.0249828	0.000107318	-3.41434	1	0.412397	-1.17137	1	0.594431	0.933947	1	0.53317	-0.909984	1	0.79004	-2.63965	1	0.460939	6.3	9.64	0.08	0	0.35	0.1	0.61	1.58	0.29	0.42	0.27	0	0.89	0.58	S00561741	IV:4450861:mir-243:noncoding
unknown	TGAAAGACATGGGTAGGGA	3.71025	0.0249828	0.000107486	3.37413	1	0.154621	3.39126	0.0553875	0.00113043	2.6826	1	0.0206856	3.32907	0.958694	0.0111	0.600102	1	0.807675	6.65	8.39	5.4	5.28	5.61	4.29	3.92	2.88	8.35	3.16	1.24	0.62	0.64	0.78	S01158172	I:9380005:F16A11.6:noncoding
unknown	TGAGGGAGGTAGGGGAGAA	7.65843	0.0249828	0.000107536	3.27883	1	0.462263	0	1	1	0	1	1	2.47561	1	0.53005	0	1	1	4.7	0	0	0.19	0	0	0	0	0.1	0	0	0	0	0	S00737133	III:11538334:Y66D12A.14:CDS
unknown	GACATGGGTAGTGAGACG	2.70994	0.0251363	0.000108412	2.53565	1	0.0921025	1.78491	0.379008	0.0155023	2.55552	0.777374	0.0021982	2.07889	1	0.0132951	1.60487	1	0.235138	70.73	29.26	34.88	45.58	26.21	17.59	47.73	38.15	36.42	31.25	5.24	28.72	9.92	8.16	S00176106	I:9380000:F16A11.6:noncoding
unknown	CCTGGTGTGAACGATGACATTTT	-5.02703	0.0252128	0.000108958	-4.64773	1	0.110099	-8.40698	0.000843403	5.34e-06	-1.29662	1	0.196856	-8.54809	0.0645782	0.000172419	-1.53262	1	0.352078	0	0.23	0.25	0	0	0	0.87	2.04	0	0	3.89	0.15	4.2	6.02	S00183249	II:10560738:C06A1.8:noncoding
unknown	AGGTACGATCGCGGCGGGATATC	3.2365	0.0252523	0.000109344	-1.44619	1	0.66742	-2.75889	1	0.128888	0.639688	1	0.588684	-3.50701	1	0.256734	-3.28745	1	0.237485	9.29	14.86	0.76	0	0.09	0.2	1.13	2.32	0.19	0	0.05	0.15	1.14	2.14	S01055285	IV:4450861:mir-243:noncoding
unknown	AGGCAGTGTGTTTAGCTGGTTG	3.87201	0.0255355	0.000110789	2.97051	1	0.262071	3.10617	0.210145	0.00676318	3.64169	0.48292	0.00101248	0.643428	1	0.819315	1.99887	1	0.345696	8.83	4.54	2.36	4.63	3.33	3.27	7.32	3.81	0.49	1.16	1.3	2.01	0.76	0.29	S00750930	X:2969833:mir-34:noncoding
unknown	TGAGATCATCGTGCAAGCTAGT	-2.71635	0.0256382	0.000111454	-2.28192	1	0.121338	-0.177938	1	0.791193	-0.892612	1	0.260443	-2.31889	0.638509	0.00529463	0.184657	1	0.885556	6.08	8.28	9.37	7.69	27.7	40.49	24.13	23.67	8.64	11.15	44.95	51.25	62.95	44.88	S00669913	X:2431159:mir-81:noncoding
unknown	CGAGATCATCGTGAAAGCTAGT	-2.64874	0.0259068	0.000112844	-2.53266	1	0.0587882	-0.329641	1	0.618867	-0.961396	1	0.239714	-2.43009	0.529785	0.00379917	0.286892	1	0.825868	17.2	15.43	19.34	11.58	56.88	76.8	45.2	52.82	19.43	20.2	82.94	128.99	132.89	104.72	S01109726	X:2431159:mir-81:noncoding
unknown	TGAAAGACATGGGTAGCGAGAC	5.91778	0.0260397	0.000113775	4.65625	1	0.230866	4.87298	0.409473	0.0172715	4.40198	1	0.082142	4.77469	1	0.181411	3.02931	1	0.50146	2.29	3.86	1.01	1.02	1.14	1.23	1.13	0.65	0.97	1.37	0.32	0.31	0	0.1	S00696284	I:9380005:F16A11.6:noncoding
unknown	TATTGCACTCTCCCCGACCTGA	-3.02649	0.0260397	0.000113868	-3.54691	1	0.0603091	-4.82029	7.75e-05	2.83e-07	-1.24544	1	0.127518	-2.31415	0.978039	0.0114495	-2.91268	1	0.0473757	1.72	2.5	2.2	0.28	0.18	0.82	3.05	9.75	3.5	3.58	1.3	2.48	20.09	21.47	S00204143	I:6162327:mir-235:noncoding
unknown	TTAGTAGGAGTTGTGGGAAG	4.18323	0.0260558	0.000114161	-1.042	1	0.812302	2.69556	0.949411	0.0607554	4.07874	0.351464	0.000571579	0.654395	1	0.862036	2.20754	1	0.354884	4.81	6.24	0.25	0	2.1	1.23	3.57	5.76	0.97	0.11	0.65	1.7	0.51	0.19	S00223608	V:5780553:F44E7.15:noncoding
unknown	AGAAAGGTATCGGGTGTCATAGC	3.04466	0.0264042	0.00011614	-2.07223	1	0.0890334	2.97053	0.00906642	0.000105594	2.22676	1	0.0271751	-1.11873	1	0.186137	1.5306	1	0.280438	2017.32	906.14	60.29	12.04	1461.38	846.39	897.02	684.26	115.88	52.51	125.84	624.03	217.32	207.88	S00102800	III:2172561:gcn-1:intron
unknown	TATTGCACTCTCCCCGGTCTGA	-3.14477	0.0265413	0.00011697	-3.73669	1	0.0614168	-3.87384	0.00263789	2.19e-05	-1.6031	1	0.0572052	-2.49493	0.8683	0.00939208	-3.45349	1	0.0255316	1.03	2.04	1.69	0	0.79	0.72	3.05	5.11	1.65	3.37	0.97	1.24	16.91	15.25	S00954881	I:6162327:mir-235:noncoding
unknown	AGGCAGTATGGTTAGCTGGTTG	5.30764	0.0268302	0.000118473	4.12185	1	0.275046	4.46678	0.273383	0.00978363	4.89283	0.90517	0.00280404	3.02861	1	0.532092	4.19917	1	0.139086	4.59	2.27	0.84	1.57	1.75	1.33	3.05	1.49	0.78	0.32	0.76	1.55	0	0.19	S01090570	X:2969833:mir-34:noncoding
unknown	GAGCCCAGCGCCGCATCGATCAGTCTT	4.21315	0.0269217	0.000119265	5.35659	1	0.020248	2.81869	0.899016	0.056038	2.61519	1	0.105117	3.07183	1	0.14063	2.35572	1	0.347826	7.22	2.95	5.15	14.73	2.63	0.51	2.61	0.46	3.21	0.95	0.16	1.7	0.13	0.58	S00725639	I:15064970:rrn-3.1:noncoding
unknown	TCAGTCTACCACATGGTCGTCGATT	7.63836	0.0269217	0.000119338	0	1	1	0	1	1	5.4824	1	0.16478	0	1	1	0	1	1	1.49	3.29	0	0	0	0	0.17	0.65	0	0	0	0	0	0	S00607507	V:6276505:F31F7.1:5'UTR
unknown	CCGGACACCATTAGGACTGACAGATA	-4.38316	0.0270941	0.000120334	-3.6203	1	0.150886	-3.12379	0.132796	0.00362626	-1.36598	1	0.153272	-2.48392	1	0.048055	0.78213	1	0.580592	0.46	0	0.68	0	0.53	0.41	2.09	1.67	1.26	0.63	24.75	1.01	7.5	3.69	S01086786	I:15070478:F31C3.13:noncoding;I:15063281:rrn-1.1:noncoding
unknown	TGGTAAGCAGAACTGGCGC	-2.95924	0.0273138	0.000121543	-2.24383	1	0.189578	-3.25516	0.00808448	9.09e-05	-1.97354	1	0.0183624	-2.8621	0.403874	0.00214972	-1.49517	1	0.271	2.87	2.04	6.76	0	2.37	0.92	4.88	4.08	2.53	2.74	19.61	0.62	18.18	31.38	S01056165	I:15066032:rrn-3.1:noncoding
unknown	ATAGTAGGCGTTGTGGGAAG	4.02752	0.0274879	0.000122553	0.0130521	1	0.997187	2.94118	0.499205	0.0229322	3.92765	0.383326	0.000672327	0.741556	1	0.836639	2.69843	1	0.201479	3.78	7.83	0.51	0.09	2.63	1.84	4.18	5.38	1.17	0	0.43	2.86	0.38	0.49	S00055267	V:5780553:F44E7.15:noncoding
unknown	TTTGGTGGAGCTGGACGATGGAT	4.51844	0.0274989	0.000122838	0.668234	1	0.881019	5.20455	0.000769637	4.79e-06	3.38659	1	0.037458	-3.7878	1	0.410132	1.31402	1	0.736883	4.13	4.65	0.42	0	7.01	4.6	1.83	1.49	0	0	0	0.54	0	0.49	S00118240	X:1012134:rncs-1:noncoding
unknown	ACGGCTACCATCACTGCCACCC	5.20079	0.0277258	0.000124106	2.66782	1	0.493531	1.48517	1	0.694784	4.48834	1	0.00729339	1.29009	1	0.76994	2.84574	1	0.412945	4.93	2.27	1.01	0.09	0.26	0.2	2.61	1.49	0.29	0.21	1.13	0.46	0.13	0.1	S00665962	X:2969796:mir-34:noncoding
unknown	ATGTTTTAAGTTTAGGAGCTGTTTT	7.63066	0.0277258	0.000124325	5.99775	1	0.181972	7.33175	0.0448241	0.000855826	7.32191	0.714733	0.00193275	7.00161	1	0.0515897	5.52062	1	0.270326	1.03	3.74	1.18	0	1.93	1.23	1.13	1.95	2.72	0	0.76	0.15	0	0	S00085736	MtDNA:9001:ctc-1:CDS
unknown	TATTGCACTCTCCCCGGCCTGC	-2.91684	0.0280572	0.000126052	-3.10633	1	0.0796516	-3.85924	0.000978827	6.42e-06	-1.12615	1	0.161571	-2.15001	1	0.0143736	-2.99319	1	0.0388843	3.44	2.04	3.55	0.56	0.61	1.74	4.27	12.9	3.69	6.21	2.86	2.25	27.98	19.91	S00246518	I:6162327:mir-235:noncoding
unknown	TATAGCACTCTCCCCGGCCTGA	-3.27937	0.0281999	0.000126934	-3.53599	1	0.086149	-3.88517	0.0043752	4.16e-05	-1.20671	1	0.15176	-2.48305	1	0.012477	-3.87105	1	0.0166115	1.26	1.02	1.44	0.19	0.61	0.61	2.61	6.13	2.04	2.1	0.76	0.7	14.24	12.05	S01007793	I:6162327:mir-235:noncoding
unknown	TGAAAGAGATGGGTAGTGAGAC	4.02015	0.0283867	0.000128018	3.48459	1	0.197773	3.18283	0.279053	0.010057	3.00814	1	0.0218517	3.39194	1	0.0325117	0.799035	1	0.786721	4.7	6.81	2.53	4.72	2.1	3.17	2.09	2.97	4.37	3.05	0.81	0.46	0.38	0.49	S00297128	I:9380005:F16A11.6:noncoding
unknown	AGGCAGTGTGGTGAGCTGGTTG	3.86559	0.0301397	0.000136497	3.44681	1	0.170078	3.15964	0.201373	0.00633465	3.88471	0.285671	0.000427841	1.62927	1	0.464735	2.58375	1	0.195009	8.71	3.86	2.36	6.76	3.59	2.86	7.4	4.73	1.55	1.37	1.84	2.79	0.64	0.39	S00060004	X:2969833:mir-34:noncoding
unknown	TATTGCACTCTCCGCGGCCTGA	-3.11758	0.0301397	0.000136702	-3.34379	1	0.0877693	-3.51877	0.00753293	8.26e-05	-1.19223	1	0.150706	-1.97582	1	0.0344387	-2.62383	1	0.0764937	1.15	1.93	1.86	0.37	0.88	1.02	3.14	7.33	3.21	3.79	1.84	2.09	16.02	16.03	S00337628	I:6162327:mir-235:noncoding
unknown	ATATTATGCACATTTTCTAGTTCA	7.61223	0.030209	0.000137529	0	1	1	0	1	1	5.4824	1	0.16478	0	1	1	5.34836	1	0.278672	1.95	2.72	0	0	0	0	0.17	0.65	0	0	0.97	0	0	0	S01193054	II:6328740:C32D5.15:noncoding
unknown	AGAAAGACATGGGTAGTGAG	3.83402	0.0308312	0.000140625	3.99845	1	0.0952425	3.1799	0.187379	0.00576296	3.37858	1	0.00367722	3.89112	0.52954	0.00379019	1.76994	1	0.445603	4.47	7.94	4.48	7.6	3.42	2.97	4.53	3.43	8.55	3.37	0.59	1.63	0.25	0.87	S00713486	I:9380005:F16A11.6:noncoding
unknown	CCTGCGGTCCGGATCGTATGGG	2.87209	0.0314621	0.000144041	3.46136	1	0.0386653	1.45187	1	0.0902843	-0.433059	1	0.671578	-1.4877	1	0.314347	-0.766819	1	0.648877	26.59	15.43	12.41	46.32	5.7	7.26	1.83	2.04	0	2.1	2.86	1.01	2.92	4.37	S00253548	II:13834518:F08G2.13:noncoding
unknown	TGAAAGACATGGATAGTGAGAC	5.06861	0.0319602	0.000146869	4.08276	1	0.241575	4.14404	0.307662	0.0115633	4.10594	1	0.0148021	4.06534	1	0.0675761	2.47452	1	0.46576	3.44	4.08	1.52	2.59	1.67	1.74	2	1.76	3.4	1.05	0.43	0.77	0.25	0	S00933849	I:9380005:F16A11.6:noncoding
unknown	CGGTACGATCGGGGCGGGATATC	4.23974	0.0320629	0.000147615	-4.55236	1	0.352394	-4.46516	1	0.305625	1.86453	1	0.343261	-1.25199	1	0.775733	-0.303561	1	0.940536	4.47	5.44	0	0	0	0	0.44	1.21	0.19	0	0.27	0.15	0.25	0.39	S00039065	IV:4450861:mir-243:noncoding
unknown	TACATGTTTCGGGTAGGAGC	-2.77097	0.0321834	0.000148445	-3.00388	1	0.0712457	-4.56081	3.42e-05	1.07e-07	-0.649782	1	0.410517	-3.3037	0.0860514	0.00024961	0.551109	1	0.668429	4.01	4.2	3.46	2.69	1.31	0.61	8.88	23.21	1.94	4	115.14	5.42	35.86	29.72	S00778205	IV:10940214:mir-246:noncoding
unknown	TTACAAAGTATTTGAAAAGTCGTGCC	-7.72206	0.0324737	0.000150062	-2.1654	1	0.452901	-7.71898	0.0181495	0.000260927	-1.13422	1	0.314483	-7.92999	0.500473	0.00330203	-2.27349	1	0.248261	0	0	0.93	0	0	0	0.26	1.76	0	0	0.86	0.31	3.56	2.14	S01225768	II:8393641:F49E12.14:noncoding
unknown	AGACATGGGTAGTGAGACG	2.83266	0.0328484	0.000152075	2.69035	1	0.119472	1.86652	0.499124	0.0228873	2.65477	0.758345	0.00208962	1.86786	1	0.0490858	1.27725	1	0.384003	29.46	16.22	16.72	20.84	9.03	10.33	21.08	17.17	10	14.52	2.92	9.14	4.07	3.59	S00257299	I:9380001:F16A11.6:noncoding
unknown	TGAGATCATCATGAAAGCTAGT	-2.59	0.033133	0.000153676	-2.7673	1	0.0411976	-0.284423	1	0.667622	-0.990471	1	0.226034	-2.38639	0.575521	0.00442758	0.151298	1	0.907454	17.08	17.24	19.93	6.11	59.69	79.45	46.77	50.31	19.04	22.1	79.59	116.99	131.49	110.06	S00349819	X:2431159:mir-81:noncoding
unknown	TATTGCACTCTCCCCAGCCTGA	-2.99029	0.0333653	0.000155039	-3.08909	1	0.0975725	-3.92402	0.00151796	1.11e-05	-1.20678	1	0.140946	-2.36028	0.954183	0.0109743	-2.6553	1	0.0687094	2.06	1.93	2.87	0.28	0.79	0.92	4.09	8.35	2.43	4	2.05	2.48	19.33	18.75	S00037021	I:6162327:mir-235:noncoding
unknown	GAGTTTGAAAGTAGGCCGCTGAACAATT	-2.72605	0.0334343	0.000155646	-1.69818	1	0.263445	-5.91448	1.5e-07	1.46e-10	-1.07804	1	0.175112	-3.0083	0.175825	0.000640965	-1.29631	1	0.325149	3.32	6.24	3.38	14.54	0.53	0.31	15.68	12.16	1.94	6.1	33.18	2.79	34.72	42.84	S00542301	II:6248855:T24H7.6:noncoding
unknown	GAGCCCAGCGCCGAATCGATCAGTC	2.92908	0.0338569	0.000158021	3.88631	1	0.0234325	2.30005	0.210819	0.00681038	2.42821	1	0.00681887	2.88103	0.490374	0.00312629	2.17562	1	0.145738	14.56	18.94	32.17	23.07	14.72	2.97	18.99	2.51	23.21	5.05	2.11	11.77	0.25	6.41	S00991345	I:15064968:rrn-3.1:noncoding
unknown	TATTGCACTCTCCCCGGCCTCA	-2.9398	0.0338569	0.000158192	-3.43993	1	0.0656203	-3.65946	0.0027561	2.33e-05	-1.32743	1	0.104653	-2.32981	0.923392	0.0104937	-3.3621	1	0.0249899	2.18	2.38	2.28	0.46	1.14	1.12	4.53	8.26	3.3	4	1.67	1.55	23.27	17.19	S00220640	I:6162327:mir-235:noncoding
unknown	TTAGTAGGCGTTGTGGGATG	4.81907	0.0339889	0.0001591	0.622882	1	0.890879	3.63391	0.632283	0.0323456	5.01358	0.160776	0.000189865	1.40702	1	0.753705	3.44413	1	0.196729	2.87	4.88	0.25	0.09	1.14	1.64	2.87	4.73	0.49	0.21	0.7	1.63	0.13	0.19	S00690810	V:5780553:F44E7.15:noncoding
unknown	TGAAAGACATGGGTAGTGAGAA	3.12408	0.0341647	0.000160215	2.84068	1	0.157212	2.80154	0.0792991	0.00180042	2.53052	1	0.007875	2.73091	0.904376	0.0100996	0.720968	1	0.683148	11.46	13.5	8.36	10.28	8.24	8.18	6.01	9.1	12.53	7.16	2.32	2.17	1.91	1.46	S01059748	I:9380005:F16A11.6:noncoding
unknown	AAATATGGATAAGATGATGAAAC	7.57562	0.0355485	0.000167009	0	1	1	6.39504	0.499124	0.0228964	5.26544	1	0.1956	0	1	1	5.25566	1	0.278784	1.83	2.72	0	0	0.61	1.02	0.26	0.46	0	0	0.05	0.39	0	0	S00535982	X:1011633:rncs-1:noncoding;X:1012214:rncs-1:noncoding
unknown	TATGGCACTCTCCCCGGCCTGA	-3.00068	0.0356163	0.000167959	-3.30282	1	0.0838141	-3.45993	0.0069619	7.49e-05	-1.08179	1	0.186521	-2.24489	1	0.0157326	-2.52603	1	0.0830227	1.26	2.5	2.36	0.19	1.4	0.82	3.66	9.1	3.21	3.37	2.11	2.55	19.2	15.93	S00708430	I:6162327:mir-235:noncoding
unknown	CGGGACGATCGCGGCGGGATATC	3.29795	0.0356163	0.000167968	-1.732	1	0.613852	-0.828904	1	0.601961	1.24554	1	0.284108	-1.39578	1	0.598847	-3.13477	1	0.291551	8.71	11.23	0.51	0	0.53	0.41	1.39	2.97	0.49	0.32	0.16	0.08	1.4	0.97	S00071273	IV:4450861:mir-243:noncoding
unknown	TTAGTAGGCGTCGTGGGAAGGG	4.89195	0.0356163	0.000168242	0.0744701	1	0.988111	4.56699	0.0732688	0.00162738	5.05845	0.188986	0.000236118	3.61709	1	0.250867	3.13351	1	0.312678	3.21	4.08	0.17	0	3.07	1.64	2.7	4.18	0.78	1.68	0.38	1.08	0	0.29	S00380491	V:5780553:F44E7.15:noncoding
unknown	AGAAATTGACGGAAGGGCACC	7.57362	0.0356575	0.000168741	8.85186	1	0.00909004	4.97666	1	0.230193	8.59984	0.00668039	2.52e-06	7.18473	1	0.0329351	6.63301	1	0.122801	1.72	2.84	0.59	9.17	0.09	0.51	7.93	0.46	0.49	2.74	1.73	0.31	0	0	S01055949	I:15070397:rrn-1.2:noncoding;I:15063200:rrn-1.1:noncoding
unknown	CGGGTGAACACTTGCAGT	-4.56939	0.0360691	0.000171306	-2.11645	1	0.371394	-2.60989	0.373158	0.0151713	-0.992439	1	0.301261	-2.80669	1	0.0390625	-2.1605	1	0.202597	0.34	0	1.6	0.09	0.35	0.82	1.05	2.97	0.39	0.95	1.4	0.7	6.61	3.01	S00107104	II:11537914:mir-37:noncoding
unknown	TGAGATCAACGTGAAAGCTAGT	-2.60726	0.0361137	0.000171827	-2.81205	1	0.0573363	-0.304647	1	0.649283	-0.874759	1	0.271491	-2.52697	0.443129	0.00246105	0.253768	1	0.8435	9.29	8.85	9.63	3.98	32.78	40.7	26.48	29.8	10.78	9.15	45.55	67.36	71.47	57.12	S00586278	X:2431159:mir-81:noncoding
unknown	TGAGATCACCGTGAAAGCTAGT	-2.95826	0.0368229	0.000175674	-2.67038	1	0.141677	-0.304657	1	0.67551	-0.929388	1	0.25176	-2.28778	1	0.0131278	0.314707	1	0.810198	1.95	2.16	3.21	1.11	9.82	11.45	7.49	8.17	2.62	4.21	13.62	20.44	20.35	17.19	S00101961	X:2431159:mir-81:noncoding
unknown	TTTGTACTACACATAGGTACTGGA	3.34594	0.0368229	0.000175958	-0.874188	1	0.794656	-1.07858	1	0.534886	2.45577	1	0.0182938	0.568247	1	0.763322	1.53551	1	0.399532	7.57	11.12	0.84	0	0	0.72	6.1	3.53	2.82	0	8.32	0	1.27	0.87	S00964290	X:11792482:mir-239.1:noncoding
unknown	AGTTTGAAAGTAGGCCGCTGAACAATT	-3.78241	0.0368229	0.000176147	-3.16178	1	0.169704	-5.06911	0.0024174	1.96e-05	-1.20721	1	0.184732	-1.97004	1	0.0802198	-1.30229	1	0.386236	0.34	0.57	1.18	0	0	0.31	3.14	2.14	0	3.47	7.78	0.08	8.27	6.7	S00788555	II:6248855:T24H7.6:noncoding
unknown	GTTTTTCACATTTTTAAGATCTGGCT	-5.57683	0.0371964	0.000178682	-8.21166	1	0.0315462	-8.10971	0.00361666	3.27e-05	-1.5623	1	0.147943	-8.32861	0.151341	0.000527246	0.318449	1	0.834705	0.11	0	0	0	0	0	0	1.95	0	0	12.75	0	4.83	2.53	S00663497	I:2327223:Y39G10AR.15:CDS;IV:11833439:M117.4:CDS
unknown	TATTGGACTCTCCCCGGCCTGA	-2.98843	0.0371964	0.0001792	-3.33973	1	0.0814877	-3.69621	0.00353601	3.18e-05	-1.10939	1	0.17618	-2.10515	1	0.0225703	-2.57328	1	0.0784323	1.38	2.38	2.36	0.09	1.05	0.82	3.83	8.63	3.3	3.89	1.62	2.63	18.95	16.03	S00259625	I:6162327:mir-235:noncoding
unknown	AGAAAGACATGGGTAGTG	3.28767	0.0371964	0.00017951	4.20628	1	0.0313233	2.28862	0.517479	0.0241653	2.42652	1	0.0193133	2.86585	1	0.0178019	0.4283	1	0.838072	6.88	12.14	7.94	23.99	4.12	3.58	6.18	3.16	8.94	4.1	1.19	1.16	0.51	2.14	S00214896	I:9380005:F16A11.6:noncoding
unknown	TTGGTAAGCAGAACTGGCGCT	-2.90442	0.0371964	0.000179525	-1.34733	1	0.412472	-3.15703	0.012447	0.000159986	-1.35001	1	0.0996063	-2.60547	0.63746	0.00528048	-0.621959	1	0.639058	3.1	1.59	7.52	4.63	2.02	1.23	6.97	5.57	3.11	2.53	32.37	1.39	13.35	34.78	S00975235	I:15066033:rrn-3.1:noncoding
unknown	TACAAGGTATTTGAAAAGTCGTGC	-4.93006	0.0372887	0.00018029	-5.96872	1	0.0638435	-5.81151	0.00814112	9.18e-05	-1.66176	1	0.113464	-5.13387	0.539836	0.00392034	-0.180288	1	0.906285	0.11	0.11	0.08	0	0.09	0	0.35	1.76	0.1	0.11	10.05	0.15	4.45	4.86	S00338854	II:8393640:F49E12.14:noncoding
unknown	AAGTTGCCTCTGAATGCCGAGTA	7.56049	0.0374075	0.000181184	0	1	1	6.86465	0.175412	0.00526879	2.56384	1	0.553997	0	1	1	0	1	1	2.98	1.47	0	0	1.67	0.61	0	0.09	0	0	0	0	0	0	S00058480	I:14192289:gopc-1:intron;X:7084016:C36B7.4:intron;IV:12430406:ugt-65:noncoding
unknown	GGAAAGACATGGGTAGTGAGACGT	4.14764	0.038335	0.000186005	2.66676	1	0.425458	4.74081	0.00193731	1.51e-05	3.34686	1	0.0126834	2.2649	1	0.353541	2.81244	1	0.207188	4.47	5.56	1.18	2.22	5.35	7.06	2.7	2.6	2.43	0.42	1.24	2.17	0.38	0.29	S00457044	I:9380005:F16A11.6:noncoding
unknown	ATACACGTGCACGGATAACGCTC	2.55165	0.0388544	0.000188857	-2.5523	1	0.129904	-2.99864	0.0137574	0.000181773	1.59015	1	0.0498182	-1.27674	1	0.125062	-1.96964	1	0.151135	108.1	161.86	6.5	0	2.54	2.15	44.16	79.93	11.75	7.47	10.27	3.33	26.32	29.34	S00449299	X:2262411:mir-248:noncoding
unknown	TATTGCACTCTCCCCGGCCTGG	-2.91935	0.0388563	0.000189199	-3.15473	1	0.0889928	-3.0742	0.0176529	0.000251657	-0.831077	1	0.302705	-2.21003	1	0.0152136	-3.8204	1	0.0134243	1.26	3.18	3.04	0.09	1.4	1.84	4.27	12.63	4.27	3.26	0.97	1.16	22.64	15.54	S00319835	I:6162327:mir-235:noncoding
unknown	TACAAAGTATTTGAAAAGTCGAGC	-3.45487	0.0388652	0.000189575	-5.66915	1	0.0246732	-4.71728	0.00175336	1.33e-05	-1.60574	1	0.0734657	-6.25282	0.010911	1.25e-05	-0.00856326	1	0.995059	0.69	0.79	0.25	0	0	0.51	0.96	3.81	0.19	0	25.02	0.15	9.92	9.81	S01161037	II:8393640:F49E12.14:noncoding
unknown	GCGCGATGAACTCTTTAC	-2.90912	0.0389621	0.000190381	-2.18883	1	0.209279	-4.40492	0.000285803	1.36e-06	-1.9404	1	0.0209568	-2.91235	0.390338	0.00202267	-1.1651	1	0.388807	1.49	3.06	1.35	5.56	0.79	0.51	3.75	4.64	3.59	1.16	21.94	0.7	25.43	11.85	S00885191	V:15873924:T06C12.16:noncoding
unknown	TTAGTAGGCGTTGTGGGAAGGA	3.01986	0.0390464	0.000191127	1.55513	1	0.48079	3.07961	0.0224147	0.000342194	2.9973	0.483656	0.00101816	0.642869	1	0.643369	2.34936	1	0.126683	11.81	15.09	0.59	8.62	12.88	10.12	10.63	13.37	5.05	0.11	3.67	9.6	1.91	2.14	S01119608	V:5780553:F44E7.15:noncoding
unknown	TTTGGTGGAGCTGGACGATGGATT	3.53474	0.0393283	0.000192844	0.632634	1	0.848561	4.58453	0.000203892	9.25e-07	2.0115	1	0.0963959	-6.07257	1	0.236895	2.57167	1	0.150214	7.45	7.71	1.77	0	15.43	10.43	3.75	1.49	0	0	0.86	4.96	1.02	0.49	S00210621	X:1012135:rncs-1:noncoding
unknown	GGATTGACGAGCATCGAGAGACT	7.54626	0.0396585	0.000194802	9.05083	1	0.00598439	9.42346	9.85e-07	1.33e-09	7.31171	0.73362	0.00200894	0	1	1	5.15207	1	0.28233	2.18	2.27	0	11.3	8.41	5.11	1.22	1.86	0	0	0.16	0.31	0	0	S00806036	X:1012095:rncs-1:noncoding;X:1011752:rncs-1:noncoding
unknown	TATTGCACTCTCCCCGGCC	-2.60759	0.0396608	0.000195153	-3.38209	1	0.0314697	-2.81291	0.0118441	0.000150513	-1.10761	1	0.163908	-1.82165	1	0.0256295	-3.23252	1	0.0218222	6.08	9.07	7.35	0	5.52	5.22	16.72	22.19	13.99	12.52	2.27	5.5	51.76	60.81	S00638835	I:6162327:mir-235:noncoding
unknown	TGAAAGACATGTGTAGTGAGAC	3.83166	0.0398162	0.000196258	3.30846	1	0.209252	3.12832	0.238578	0.00810933	2.71794	1	0.0360458	3.11474	1	0.0461184	1.37698	1	0.579023	5.16	6.58	4.22	3.15	2.45	3.48	2.35	2.6	4.57	2.74	0.49	1.24	0.51	0.49	S00059354	I:9380005:F16A11.6:noncoding
unknown	TTAGTAGACGTTGTGGGAAGG	7.54421	0.0398631	0.000196831	3.31654	1	0.45866	7.20748	0.0671507	0.00146073	7.43526	0.537371	0.00122321	0	1	1	5.50974	1	0.27258	2.06	2.38	0.17	0	1.67	1.23	1.31	2.04	0	0	0.05	0.46	0	0	S00211380	V:5780553:F44E7.15:noncoding
unknown	TGAAAGAAATGGGTAGTGA	3.10495	0.039865	0.000197181	2.99722	1	0.138009	2.87489	0.065533	0.00141601	2.48369	1	0.0103153	3.11093	0.489996	0.00311929	0.95561	1	0.588634	11.58	11.46	10.47	8.06	8.41	7.67	6.62	6.59	15.15	6.73	1.57	2.71	0.89	2.72	S00650798	I:9380005:F16A11.6:noncoding
unknown	TGAAATCATCGTGAAAGCTAGT	-2.61458	0.0402704	0.000199531	-2.73893	1	0.0740416	-0.308486	1	0.648005	-0.855852	1	0.279833	-2.4676	0.500871	0.00333037	0.405143	1	0.752474	6.65	7.37	8.28	2.78	27.26	29.66	20.12	24.04	7.77	8.42	35.99	59.46	55.95	43.52	S00972464	X:2431159:mir-81:noncoding
unknown	TAAAAGACATGGGTAGTGA	3.98363	0.0404631	0.000200832	3.4534	1	0.218514	3.63848	0.0859252	0.00200443	3.37456	1	0.00765493	3.09572	1	0.0881617	1.07841	1	0.71259	5.04	5.44	4.39	1.76	3.07	3.68	4.01	2.23	3.69	1.68	0.65	0.62	0.25	0.58	S00970580	I:9380005:F16A11.6:noncoding
unknown	TATTGCACTCTCCCCGGCCTGAA	-3.22377	0.0404659	0.000201192	-3.01171	1	0.139125	-3.67482	0.00928295	0.000109024	-0.306869	1	0.708552	-1.04537	1	0.260281	-2.48911	1	0.0998447	1.38	0.79	2.11	0	0.79	0.51	5.49	9.28	3.11	6.94	1.51	1.78	10.05	16.22	S00479193	I:6162327:mir-235:noncoding
unknown	TACAAAGTATTAGAAAAGTCGTGC	-3.74588	0.0407895	0.00020315	-5.83392	1	0.0318643	-6.53808	0.000260778	1.23e-06	-1.84829	1	0.0520857	-5.87685	0.0432327	0.000108029	-0.379445	1	0.791909	0.8	0.11	0.17	0	0.09	0	0.61	2.51	0.1	0.11	14.91	0.08	7.88	7.19	S00357375	II:8393640:F49E12.14:noncoding
unknown	TTTGGAGGAACGAAAAAAGAAAC	3.25431	0.0408352	0.000203786	-6.59453	1	0.125228	-6.49083	0.498853	0.022843	0.955387	1	0.423513	-1.33252	1	0.596426	-5.1405	1	0.12642	9.51	10.32	0	0	0	0	2.7	1.3	0.87	0	0.05	0	1.65	0.68	S00362855	Intergenic
unknown	AGGCAGTGTGGTTGGCTGGTTG	4.19766	0.0408352	0.000204426	3.11073	1	0.31529	3.43187	0.264086	0.00933336	4.03071	0.507275	0.0011034	1.42397	1	0.650013	2.37641	1	0.324843	6.3	3.4	1.86	2.78	2.8	2.05	4.79	3.53	0.78	0.95	1.4	1.39	0.51	0.1	S00420081	X:2969833:mir-34:noncoding
unknown	TTGGCCAAGCGGACTGGAGCACC	7.53698	0.0408738	0.000204969	0	1	1	4.82825	1	0.241579	3.1958	1	0.464605	0	1	1	0	1	1	3.67	0.68	0	0	0.44	0.1	0.17	0	0	0	0	0	0	0	S00568619	X:1011778:rncs-1:noncoding;X:1012069:rncs-1:noncoding
unknown	TGAGATCATCGTCAAAGCTAGT	-2.65028	0.0420991	0.000211473	-2.51861	1	0.110111	-0.328958	1	0.63141	-0.806317	1	0.307819	-2.35614	0.652414	0.00548159	0.299501	1	0.815535	5.04	5.56	6.67	3.43	19.46	24.03	16.03	19.4	6.31	7.26	31.77	40.41	43.49	33.61	S00335324	X:2431159:mir-81:noncoding
unknown	CGGTACGATCGCGGCGGGATGTC	3.43011	0.0423903	0.000213601	-6.13276	1	0.170444	-0.741178	1	0.684356	1.41798	1	0.262373	-3.75479	1	0.380351	-1.77403	1	0.551653	6.08	10.21	0	0	0.44	0.31	0.87	2.78	0	0.11	0.32	0.15	1.14	0.58	S00583957	IV:4450861:mir-243:noncoding
unknown	TTGGAAATAGTGGTTCTACTTGAGC	7.52873	0.0423903	0.000213662	0	1	1	0	1	1	4.59908	1	0.278234	0	1	1	0	1	1	3.21	1.13	0	0	0	0	0.17	0.28	0	0	0	0	0	0	S00816593	X:17598791:mir-63:noncoding
unknown	TGAAAGACATGGTTAGTGA	3.29219	0.0424282	0.00021438	2.9794	1	0.176655	2.86181	0.12593	0.00336333	2.34447	1	0.0261567	3.26852	0.554102	0.00413003	1.4787	1	0.423068	9.06	9.07	8.11	4.63	5.52	5.52	4.88	3.71	11.66	5.89	1.62	2.71	0.89	1.46	S00068444	I:9380005:F16A11.6:noncoding
unknown	TTGTACTCCGATGCCATTCAGA	2.55733	0.0424282	0.000214579	-1.90924	1	0.319803	-0.000674592	1	0.9993	1.92508	1	0.0181521	-0.0383173	1	0.9653	-0.936503	1	0.50687	58	56.26	4.22	0.09	10.34	5.62	38.5	30.45	6.22	13.26	3.19	5.34	11.06	12.63	S00275465	III:8867364:mir-238:noncoding
unknown	TGCGATCATCGTGAAAGCTAGT	-2.57604	0.0434604	0.000220278	-2.70672	1	0.0715251	-0.151758	1	0.821124	-0.845706	1	0.286223	-2.28032	0.677636	0.00596701	0.404161	1	0.753249	8.48	7.71	8.44	4.45	29.27	42.13	21.25	28.68	10.1	10.73	52.25	62.02	64.22	47.01	S00790118	X:2431159:mir-81:noncoding
unknown	TTAGTAGGCGTTGCGGGAAGGG	4.7617	0.0434604	0.000220543	-0.29368	1	0.948047	4.45467	0.0769706	0.00173495	4.85159	0.276483	0.000404585	2.1522	1	0.630702	2.93238	1	0.323051	3.44	3.97	0.17	0	3.59	1.33	2.53	4.27	1.17	0	0.27	1.24	0.13	0.19	S00382142	V:5780553:F44E7.15:noncoding
unknown	AAGGACGATGCCCTAAAACGGC	7.52044	0.0438171	0.000222728	0	1	1	0	1	1	4.96085	1	0.237141	0	1	1	0	1	1	2.75	1.59	0	0	0	0	0.44	0.19	0	0	0	0	0	0	S00703534	X:3822069:fkh-9:intron
unknown	TTACATGTTTCAGGTAGGAGCT	-7.6444	0.0439054	0.000223553	-7.74286	1	0.0622263	-5.07629	0.110216	0.00278871	-1.89175	1	0.12973	-4.50521	1	0.0359319	0.0457974	1	0.977852	0	0	0	0	0	0.1	0	1.11	0.19	0	6.32	0.54	3.31	2.14	S00872157	IV:10940214:mir-246:noncoding
unknown	AGCTTTCGACATGATTCTGAACT	2.5187	0.0440144	0.000224484	-0.762694	1	0.638261	4.4509	3.76e-06	6.35e-09	2.17759	1	0.00833784	-1.50403	1	0.089446	3.721	1	0.0103738	115.21	62.5	12.92	2.78	314.82	246.85	69.76	62.66	4.18	7.26	59.38	245.35	19.2	17.87	S00068497	III:8865349:mir-80:noncoding
unknown	GCATTCTAGAACTTTGTCCAATCGAG	-7.63859	0.0442048	0.000226016	-7.72424	1	0.0635221	-7.63376	0.0244563	0.000383582	-2.13941	1	0.0979755	-7.76176	0.688741	0.0061559	1.13019	1	0.463181	0	0	0	0	0	0	0.61	0.37	0	0	16.05	0	2.29	3.79	S00594003	V:4471418:T08H10.3:5'UTR
unknown	AGAAAGGTATCGGGTGTCATAGA	2.9068	0.0442048	0.000226574	-1.41699	1	0.619571	3.33561	0.00531887	5.31e-05	1.99355	1	0.0291477	-2.19804	1	0.222976	1.92275	1	0.203187	22.12	9.3	1.27	0.09	19.72	15.54	7.4	8.73	0.78	0.21	1.95	9.99	3.56	0.97	S00055360	III:2172561:gcn-1:intron
unknown	TGAGGTCATCGTGAAAGCTAGT	-2.51848	0.0442048	0.000226591	-2.60362	1	0.0583349	-0.392406	1	0.554739	-0.907758	1	0.262581	-2.28839	0.671156	0.00585994	0.239456	1	0.853454	15.59	14.52	15.71	9.08	47.59	60.33	40.59	45.58	18.46	18.52	76.51	101.5	114.7	83.64	S01139030	X:2431159:mir-81:noncoding
unknown	TTACGTGTTTCGGGTAGGAGCT	-4.27212	0.0443124	0.000227521	-4.86263	1	0.0837614	-8.60515	0.000319163	1.59e-06	-1.81121	1	0.0720986	-6.2967	0.116698	0.000382361	-0.261677	1	0.860815	0.34	0.11	0.17	0.09	0	0	0.17	2.14	0	0.11	10.91	0.46	5.98	4.95	S00125571	IV:10940214:mir-246:noncoding
unknown	TGAGATCAGCGTGAAAGCTAGT	-2.51636	0.044327	0.000227975	-2.65535	1	0.0531324	-0.317512	1	0.63225	-0.86134	1	0.288323	-2.4314	0.517662	0.00360592	0.296715	1	0.819286	15.02	16.22	16.38	8.25	51.27	66.26	41.55	49.66	16.8	17.57	73.75	112.81	112.92	96.36	S00763189	X:2431159:mir-81:noncoding
unknown	CGGTACAATCGCGGCGGGATATC	3.71094	0.0454102	0.000233935	-1.47178	1	0.720519	-1.91456	1	0.559786	1.03907	1	0.560322	-1.08216	1	0.812756	-2.4933	1	0.551852	5.27	6.69	0.25	0	0.18	0	0.26	1.3	0.39	0	0.05	0.08	0.38	0.78	S01056226	IV:4450861:mir-243:noncoding
unknown	TTAGTAGGCGTTGTGGGAAAG	5.08239	0.0464935	0.000239913	0.609722	1	0.892404	4.61753	0.126926	0.00340029	4.8069	0.777374	0.00220858	0.592499	1	0.891696	4.0802	1	0.125363	2.75	3.97	0.17	0.09	2.28	1.74	1.65	3.16	0.19	0.11	0.32	2.09	0.13	0.1	S01015539	V:5780553:F44E7.15:noncoding
unknown	CGGTAGGATCGCGGCGGGATATC	3.3299	0.0465768	0.000241383	-2.89037	1	0.435286	-0.861393	1	0.628762	0.967378	1	0.468269	-2.89945	1	0.464242	-2.80585	1	0.382262	7.8	8.96	0.17	0	0.53	0.2	0.87	1.95	0.19	0	0.16	0.08	0.76	1.36	S00977387	IV:4450861:mir-243:noncoding
unknown	TGAGATGATCGTGAAAGCTAGT	-2.50547	0.0465768	0.000241539	-2.681	1	0.051624	-0.288908	1	0.663207	-0.870695	1	0.282931	-2.54132	0.44072	0.00244012	0.297861	1	0.818533	13.3	17.81	16.04	7.78	55.48	62.79	43.29	46.97	15.83	15.78	76.73	109.63	116.74	85.58	S00031383	X:2431159:mir-81:noncoding
unknown	TACGAAGTATTTGAAAAGTCGTGC	-4.87625	0.046878	0.000243502	-5.91777	1	0.0685912	-4.90344	0.0247823	0.000390216	-1.20767	1	0.235542	-5.95949	0.378454	0.00192092	-0.0750918	1	0.960912	0.11	0.11	0.08	0	0.18	0	1.05	1.86	0	0.11	10.81	0	4.71	3.98	S00151146	II:8393640:F49E12.14:noncoding
unknown	TGAGATCATCGTGAAAGCTA	-2.52227	0.0468884	0.000243957	-1.84405	1	0.118618	-1.52367	0.520228	0.0243293	-0.557611	1	0.51732	-2.08713	1	0.0164069	-1.03031	1	0.439248	34.05	38.45	38.08	66.52	69.15	49.8	159.04	111.3	60.32	41.35	53.71	110.87	271.87	208.56	S00545891	X:2431157:mir-81:noncoding
unknown	TTAGTAGGCGGTGTGGGAAG	7.50161	0.0469306	0.000244578	3.31654	1	0.45866	6.5837	0.33332	0.0129127	7.39201	0.592659	0.00146064	3.35393	1	0.436776	6.42573	1	0.161468	1.72	2.61	0.17	0	1.05	0.82	1.31	1.95	0.1	0.11	0.16	0.85	0	0	S00149693	V:5780553:F44E7.15:noncoding
unknown	TGAGATCATCGTGAGAGCTAGT	-2.50433	0.0470311	0.000245505	-2.64182	1	0.0569078	-0.160535	1	0.808753	-0.783528	1	0.331909	-2.39753	0.541559	0.00396702	0.420841	1	0.745871	12.95	15.99	15.45	7.32	52.76	67.49	43.64	45.39	16.42	15.89	69	114.82	104.53	86.84	S00142659	X:2431159:mir-81:noncoding
unknown	AGCATCGAGAAACTTGGACTTT	7.4995	0.0471398	0.000247136	0	1	1	7.53204	0.0226231	0.000346344	5.98844	1	0.0854979	0	1	1	7.38408	1	0.0438064	1.6	2.72	0	0	1.58	2.05	0.7	0.56	0	0	0.22	1.7	0	0	S00160368	X:1012103:rncs-1:noncoding
unknown	TGAAAGACATGGGTAGAGA	2.99249	0.0471398	0.000247436	3.06615	1	0.111381	3.03733	0.0280356	0.000456796	2.33076	1	0.0137056	3.17962	0.314427	0.00142607	0.822418	1	0.629376	10.43	14.97	13	10.65	11.13	10.33	8.8	6.13	20.11	8.84	2.22	2.79	1.78	2.14	S01063844	I:9380005:F16A11.6:noncoding
unknown	TGAAAGACATGGGTAGTGG	3.34932	0.0471398	0.000247692	3.43626	1	0.114713	2.91052	0.136467	0.0037627	2.64578	1	0.0127477	3.54365	0.389578	0.00201362	1.24785	1	0.529769	5.96	10.43	7.43	7.97	4.65	5.22	4.79	4.27	13.5	4.74	0.97	2.09	0.76	1.26	S00168715	I:9380005:F16A11.6:noncoding
unknown	TACAAAGTATTTGAAGAGTCGTGC	-3.91946	0.0471398	0.000248204	-6.47197	1	0.0284307	-8.82629	9.52e-05	3.65e-07	-1.57602	1	0.101777	-8.99234	0.0105361	1.19e-05	-0.273983	1	0.851109	0.69	0	0.08	0	0	0	0.26	2.88	0	0	13.51	0.15	6.36	6.8	S00493276	II:8393640:F49E12.14:noncoding
unknown	TGAAAGACAAGGGTAGTGAGA	3.90369	0.0471398	0.000248784	3.96702	1	0.113112	3.18112	0.279888	0.0101098	3.62901	0.809257	0.00238711	3.49794	1	0.0239173	0.747631	1	0.801987	4.7	5.9	3.88	6.21	2.72	2.56	5.23	2.88	6.02	1.89	0.92	0.39	0.38	0.49	S00946350	I:9380005:F16A11.6:noncoding
unknown	AGTTTGGCCAAGCGGACTGGAGC	3.63342	0.0471398	0.000248785	-1.41777	1	0.730837	5.80567	2.61e-07	2.79e-10	1.41136	1	0.395421	-5.14214	1	0.298165	1.34859	1	0.579061	9.97	1.81	0.25	0	25.24	19.53	1.13	0.93	0	0	0.05	1.47	0	1.36	S00252720	X:1011775:rncs-1:noncoding;X:1012072:rncs-1:noncoding
unknown	TGAAAGACATGGGGAGTGA	4.19742	0.0471398	0.000248896	3.81075	1	0.199365	3.86967	0.0900679	0.00212535	3.11298	1	0.0413079	4.00906	1	0.0171302	1.52	1	0.633108	4.47	4.42	3.21	2.5	3.33	2.45	2.53	1.21	5.05	2.1	0.22	0.77	0.13	0.49	S00598650	I:9380005:F16A11.6:noncoding
unknown	TGAGATCATCTTGAAAGCTAGT	-2.5256	0.0472221	0.000249735	-2.71629	1	0.0624493	-0.292934	1	0.661328	-0.896087	1	0.260958	-2.43734	0.500871	0.00331542	0.387034	1	0.763889	9.63	10.78	11.06	4.35	36.2	42.44	27.09	31.56	11.75	10.73	51.82	78.89	74.77	62.46	S00167752	X:2431159:mir-81:noncoding
unknown	GTTCTCGTTTGAGTTTTTGTTTGAAC	-7.61973	0.0475832	0.000252052	-7.71569	1	0.0644051	-3.60993	0.371852	0.0151087	-2.27334	1	0.0825874	-7.80706	0.637033	0.00526632	1.31057	1	0.391844	0	0	0	0	0	0.31	0	0.84	0	0	17.67	0.15	3.05	2.43	S00026293	Intergenic
unknown	AGGCAGTCTGGTTAGCTGGTTG	3.8276	0.047754	0.000253365	3.16837	1	0.267925	2.97435	0.415534	0.0175733	3.80581	0.45535	0.000939909	2.09262	1	0.388504	2.07792	1	0.373396	6.76	3.86	2.11	3.61	2.63	2.15	6.01	3.34	2.04	0.74	1.35	1.39	0.13	0.87	S00572047	X:2969833:mir-34:noncoding
unknown	CCGCGTGAGTACTGGCTGT	-7.61666	0.0480503	0.000255349	-3.85867	1	0.253208	-5.04784	0.118605	0.00310578	-2.50519	1	0.0604661	-7.79438	0.653583	0.00550912	0.501942	1	0.754558	0	0	0.25	0	0	0.1	0.7	0.09	0	0	10.21	0	2.92	2.62	S01150774	II:8075525:K02C4.8:noncoding
unknown	TGAGATCATCGTGAAACCTAGT	-2.61273	0.0482562	0.000256856	-2.52085	1	0.110793	-0.234633	1	0.731851	-1.02847	1	0.195215	-2.61272	0.433691	0.00238265	0.292997	1	0.819485	4.81	5.9	6.25	3.71	21.12	24.54	16.37	13.92	5.73	5.37	29.07	40.41	41.71	34.87	S00382939	X:2431159:mir-81:noncoding
unknown	CGGTACGATGGCGGCGGGATATC	3.54135	0.0484155	0.000258117	-3.34631	1	0.429033	-2.28956	1	0.404055	1.17235	1	0.42353	-2.54635	1	0.569452	-6.26138	1	0.165892	4.81	9.07	0.08	0	0.09	0.1	0.7	1.76	0	0.21	0	0	0.89	0.49	S00060153	IV:4450861:mir-243:noncoding
unknown	TGAAAGACAGGGGTAGTGA	4.64754	0.048648	0.000259773	4.18574	1	0.182438	4.49603	0.0472431	0.000918123	3.8241	1	0.0152382	4.70172	0.623349	0.00506224	2.63446	1	0.365705	3.32	4.31	2.79	2.59	2.72	2.97	2.09	1.95	5.93	2.42	0.59	1.08	0.25	0.1	S00149609	I:9380005:F16A11.6:noncoding
unknown	CCTGTTCAAGATCAGCAAACAAAC	-4.2474	0.0486624	0.000260267	-4.82779	1	0.0870863	-3.2764	0.128671	0.00345855	-2.69492	1	0.0127508	-1.03851	1	0.366998	-1.4604	1	0.362447	0.34	0.11	0.25	0	0.35	0.41	0.35	0.93	1.75	2.95	3.84	0.54	6.23	4.27	S00690401	III:794867:B0412.7:noncoding
unknown	TGATATCATCGTGAAAGCTAGT	-2.68504	0.049861	0.000267283	-2.71169	1	0.105926	-0.119124	1	0.864131	-0.606504	1	0.442649	-2.58583	0.502191	0.00334774	0.418524	1	0.745301	4.13	3.52	4.64	1.85	15.16	22.09	15.07	15.13	4.76	3.68	22.32	33.91	30.14	28.56	S00111932	X:2431159:mir-81:noncoding
unknown	TGAGATCATCGTGAAAGATAGT	-2.48599	0.049861	0.000267773	-2.61174	1	0.0433944	-0.27	1	0.683336	-0.810216	1	0.331008	-2.46261	0.539836	0.00392206	0.377266	1	0.775454	23.73	26.31	29.64	9.73	87.56	102.97	72.12	77.05	27.2	25.57	122.6	186.82	178.79	147.94	S00526087	X:2431159:mir-81:noncoding
unknown	GATGAGAATTAATATGAAAAGCGGAG	-7.60166	0.049861	0.00026807	-7.67793	1	0.0668263	-7.59564	0.0278451	0.000452501	-3.74144	1	0.0154775	-7.66458	0.822064	0.00860355	-0.509073	1	0.769535	0	0	0	0	0	0	0	0.28	0	0	4.92	0	1.53	4.86	S00182147	II:2013136:math-32:CDS
unknown	TGAGATCATCGGGAAAGCTAGT	-2.54506	0.049861	0.000268384	-2.53962	1	0.0910699	-0.283905	1	0.67359	-0.815596	1	0.30305	-2.24244	0.728551	0.00692036	0.314345	1	0.806583	6.42	9.19	8.7	4.91	27.43	33.75	22.21	25.71	10	9.89	38.2	57.99	57.35	49.15	S00481546	X:2431159:mir-81:noncoding
unknown	TGAGATCATGGTGAAAGCTAGT	-2.52494	0.0500634	0.00027031	-2.74025	1	0.0656009	-0.259902	1	0.698398	-0.908489	1	0.25286	-2.47281	0.482477	0.00303465	0.355015	1	0.782479	9.06	8.96	9.04	4.45	32.25	38.86	22.91	28.5	9.62	9.89	43.55	68.75	68.03	51.87	S00181564	X:2431159:mir-81:noncoding
unknown	TGAGATCATCGTGAAAGTTAGT	-2.57021	0.0500634	0.00027033	-3.00091	1	0.0578125	-0.333901	1	0.623145	-0.935102	1	0.23805	-2.57032	0.443151	0.00246635	0.219029	1	0.864424	6.65	6.35	6.5	1.76	22.52	27.81	14.46	22.84	6.99	6.63	21.94	49.86	52.01	36.43	S00475850	X:2431159:mir-81:noncoding
unknown	AGGCAGTGTGGTTAACTGGTTG	5.15851	0.0511371	0.00027695	4.27008	1	0.259628	4.3372	0.376317	0.0153126	4.75183	1	0.00500838	3.36495	1	0.457218	4.31445	1	0.119607	4.01	2.16	0.76	1.95	1.58	1.23	3.14	1.02	0.87	0.53	0.59	1.78	0	0.19	S00569404	X:2969833:mir-34:noncoding
unknown	ACGGCTACATTCACTGCCACCC	7.4771	0.0511371	0.000277003	5.01971	1	0.309171	4.34233	1	0.295424	6.85512	1	0.00976301	4.86203	1	0.307832	4.42747	1	0.3193	2.41	1.81	0.59	0	0.18	0.2	1.39	0.93	0	0.63	0.32	0.08	0	0	S00977763	X:2969796:mir-34:noncoding
unknown	TTAGCAGGCGTTGTGGGAAGGG	5.62115	0.0515068	0.000279447	-2.67789	1	0.549113	5.52138	0.0403508	0.000738823	5.66981	0.352885	0.000579803	0.539443	1	0.900131	3.19114	1	0.423441	2.98	2.84	0	0	3.51	1.02	1.83	3.43	0.19	0	0.43	0.62	0.13	0	S00373855	V:5780553:F44E7.15:noncoding
unknown	TTAGTACGCGTTGTGGGAAGG	5.75368	0.0515956	0.00028037	-1.9976	1	0.6158	5.49882	0.0744743	0.00166274	5.89621	0.296634	0.00045438	2.88921	1	0.528698	3.90497	1	0.338429	2.18	3.29	0	0	1.67	2.05	1.65	3.34	0.49	0.11	0.16	0.77	0	0.1	S00460978	V:5780553:F44E7.15:noncoding
unknown	TGAGATCATCGTGAAAGCT	-2.47271	0.0517308	0.00028199	-1.95446	1	0.128103	-2.30156	0.0492222	0.000970369	-0.854482	1	0.298522	-2.25629	0.74295	0.00711434	-1.48214	1	0.260318	17.88	22.8	17.73	34.93	19.72	17.79	64.02	54.03	22.05	27.25	39.12	36.39	147.25	112.97	S00739201	X:2431156:mir-81:noncoding
unknown	ATACACGTGCACGGATAACGCTAA	3.87703	0.0520527	0.000284425	-2.70632	1	0.565027	-1.20881	1	0.711798	2.25493	1	0.12354	-5.29722	1	0.291148	-1.71988	1	0.672505	4.81	5.9	0.08	0	0.26	0	1.05	2.23	0	0	0.32	0	0.64	0.19	S00421072	X:2262411:mir-248:noncoding
unknown	CAGTACGATCGCGGCGGGATATC	3.92148	0.0520527	0.000284635	-0.776871	1	0.851756	-0.532655	1	0.862057	1.44935	1	0.426058	-2.62809	1	0.570476	-0.420857	1	0.910018	4.13	6.24	0.34	0	0.09	0.31	0.52	1.21	0	0.11	0.11	0.31	0.51	0.29	S00333148	IV:4450861:mir-243:noncoding
unknown	TATGACACTGAAGCGTTACCGAACCGTTTTC	7.47067	0.052106	0.000285813	0	1	1	9.11212	7.09e-06	1.45e-08	6.63259	1	0.0189634	0	1	1	9.88722	0.917164	0.00010988	2.06	2.16	0	0	5.87	5.01	0.7	1.21	0	0	0.32	9.99	0	0	S00782980	III:2172899:gcn-1:intron
unknown	TGGTAAGCAGAACTGGCGCT	-2.75522	0.052106	0.000286189	-2.47961	1	0.151733	-3.45202	0.00423727	3.97e-05	-1.55856	1	0.0575489	-1.67174	1	0.0538041	-1.10073	1	0.410841	4.01	1.7	5.83	0	2.19	0.72	6.53	5.76	5.25	7.26	24.91	1.39	21.62	26.42	S00940315	I:15066033:rrn-3.1:noncoding
unknown	TATTGCACTCTCCCCGGCCCGA	-3.48431	0.052106	0.000286265	-2.72665	1	0.212174	-3.49332	0.0337267	0.000589063	-1.14474	1	0.20023	-2.58453	1	0.0244999	-3.17642	1	0.0549671	0.34	0.91	1.77	0	0.7	0.31	1.74	3.99	1.65	0.74	0.97	0.62	8.52	8.45	S00648426	I:6162327:mir-235:noncoding
unknown	CGGTACGATCGCGTCGGGATATC	4.71267	0.0525607	0.000289213	-3.6102	1	0.441768	-1.05465	1	0.795414	2.36308	1	0.358832	-0.301123	1	0.945302	-4.04622	1	0.314871	2.98	4.2	0	0	0.09	0	0.26	0.93	0.19	0	0	0	0.13	0.19	S00751274	IV:4450861:mir-243:noncoding
unknown	TTAGTAGGCGTTGTGGGAAGA	5.74707	0.0526395	0.000290097	0.424945	1	0.928891	5.89833	0.0168661	0.000236927	5.74058	0.45535	0.000942988	1.9286	1	0.664272	4.72163	1	0.143394	1.72	3.74	0	0.09	2.89	2.05	2.18	2.41	0.29	0	0.32	1.39	0	0.1	S01145101	V:5780553:F44E7.15:noncoding
unknown	TTAGTAGGCGTTGTGGGACGGG	5.61126	0.0531259	0.000293572	-0.22562	1	0.964881	4.77833	0.322312	0.012318	5.45003	0.598609	0.00148043	1.7627	1	0.696176	3.11115	1	0.444221	2.29	3.52	0.08	0	2.37	0.41	2.26	2.41	0.49	0	0.16	0.7	0.13	0	S01046019	V:5780553:F44E7.15:noncoding
unknown	GATATATCCACAACTGTAGTTTGAGA	-3.67932	0.0531259	0.000293687	-6.61849	1	0.0220774	-4.97807	0.003591	3.23e-05	-2.62377	1	0.00978911	-9.14121	0.00755766	4.74e-06	2.18288	1	0.111756	0.57	0.34	0.08	0	0	0.31	0	1.67	0	0	83.59	0.62	7.12	7.38	S00636115	I:5426347:F27C1.6:intron
unknown	TCCCTGAGAATTCTCGAACAGC	-2.53619	0.0538514	0.000298158	-2.95736	1	0.057734	-4.61493	1e-05	2.37e-08	-0.699807	1	0.375737	-1.63163	1	0.0447312	-2.84199	1	0.0404765	6.08	8.39	5.07	4.45	1.05	1.74	27.09	21.72	17.68	10.21	8.97	3.87	53.41	44.39	S00507973	X:8154120:mir-237:noncoding
unknown	CGGACACCATTAGGACTGACAGATTGAAAGC	-2.87686	0.053887	0.000298816	-2.20032	1	0.221908	-2.91018	0.0343742	0.000601683	-1.95277	1	0.0221257	-1.36937	1	0.125334	-1.20223	1	0.380998	2.75	1.13	5.24	0	2.02	1.12	3.92	2.97	5.83	5.37	14.7	2.01	14.24	22.63	S01042791	I:15070484:F31C3.13:noncoding;I:15063287:rrn-1.1:noncoding
unknown	GGATGAGATCGTTCAGTACGGCA	4.26912	0.0540795	0.000300346	-2.17865	1	0.645441	6.86525	1.95e-08	1.3e-11	0.59721	1	0.828513	1.93928	1	0.492511	2.93931	1	0.201503	2.75	6.12	0	0.09	17.79	24.75	0.17	0.56	1.07	1.16	1.35	2.01	0.51	0	S00152249	IV:3233333:mir-58.1:noncoding
unknown	TGAGATCATCGTGGAAGCTAGT	-2.47751	0.0549904	0.000305876	-2.47257	1	0.0823283	-0.181344	1	0.785588	-0.738767	1	0.354791	-2.24694	0.699155	0.00638049	0.277108	1	0.82967	9.51	13.16	11.65	8.25	40.32	50.72	31.88	38.43	13.02	14.73	50.95	78.58	83.29	61.49	S01197053	X:2431159:mir-81:noncoding
unknown	TAGAAACTCTCAATTCCGGCAGA	2.87541	0.0556416	0.000309974	-7.36742	1	0.0903193	-3.87374	0.477434	0.0214799	1.35194	1	0.165762	-2.55808	1	0.239222	-4.34964	1	0.0866225	13.3	14.18	0	0	0.09	0.1	2.35	5.85	0.58	0	0.22	0	1.53	3.4	S00048594	Intergenic
unknown	TATTGCACTCTCCCTGGCCTGA	-2.88602	0.0559208	0.000312472	-3.44285	1	0.0785075	-3.62926	0.00501779	4.93e-05	-1.51638	1	0.0707427	-2.19274	1	0.0198862	-3.01617	1	0.0455424	1.15	2.61	2.11	0	1.4	0.41	2.26	6.31	2.33	3.89	0.81	1.94	16.02	17.58	S00752069	I:6162327:mir-235:noncoding
unknown	TAAGATCATCGTGAAAGCTAGT	-2.45946	0.0559208	0.000312487	-2.79961	1	0.0473739	-0.223343	1	0.736722	-0.915957	1	0.255488	-2.37122	0.565296	0.00428119	0.283069	1	0.826741	13.53	14.29	13.34	5.65	47.85	59.62	36.06	39.55	15.15	15.57	63.16	95.46	97.53	81.11	S00517787	X:2431159:mir-81:noncoding
unknown	TGGTGGAGCTGGACGATGGATTC	7.45216	0.0560897	0.000313911	4.55132	1	0.341348	9.6212	2.5e-07	2.63e-10	2.3636	1	0.575688	0	1	1	5.16421	1	0.282116	3.1	1.02	0.42	0	9.38	6.14	0.09	0	0	0	0	0.39	0	0	S00711100	X:1012136:rncs-1:noncoding
unknown	TAAAAGACATGGGTAGTGAGAC	3.46364	0.056507	0.00031713	3.00641	1	0.210116	3.19621	0.089993	0.00212243	2.71688	1	0.0154897	2.61306	1	0.0672401	1.48098	1	0.474727	5.5	8.39	4.81	4.45	5	4.5	3.22	4.36	5.44	2.63	0.7	2.09	0.89	0.58	S00770499	I:9380005:F16A11.6:noncoding
unknown	AAAAGATTAGAGATGGGGAAAGC	7.44999	0.056507	0.000317213	0	1	1	3.98283	1	0.343862	4.82015	1	0.252344	0	1	1	4.39926	1	0.325667	2.98	1.13	0	0	0.09	0.2	0.26	0.28	0	0	0	0.23	0	0	S01098996	X:1011818:rncs-1:noncoding
unknown	AGGCAGTGTGGTTAGCTGGTT	2.451	0.0567266	0.000318932	1.52647	1	0.285158	1.87117	0.227075	0.00758231	2.58037	0.781414	0.00222675	1.97741	1	0.015323	1.79586	1	0.174684	93.08	72.48	54.8	20.66	42.68	48.47	90.49	77.24	53.52	67.45	61.76	43.12	15.77	22.34	S01194114	X:2969833:mir-34:noncoding
unknown	TACAAAGTATTTGATAAGTCGTGC	-4.02673	0.0568152	0.000319916	-8.75782	1	0.01207	-8.66197	0.000238646	1.1e-06	-1.78702	1	0.0728832	-6.36182	0.0939092	0.000281269	-0.529909	1	0.724579	0.34	0.23	0	0	0	0	0.87	1.67	0.1	0	10.16	0.08	6.1	5.34	S00472404	II:8393640:F49E12.14:noncoding
unknown	AAGACATGGGTAGTGAGACG	2.45445	0.057034	0.000321636	2.75297	1	0.0273848	1.46006	0.630727	0.0322143	2.51151	1	0.0038778	1.89855	1	0.0219451	1.49124	1	0.255436	211.38	105.14	136.8	217.06	70.9	60.74	158.43	154.47	102.86	124.8	12.27	102.28	38.78	28.07	S00353755	I:9380002:F16A11.6:noncoding
unknown	CGGTACGATCGCGGCGTGATATC	3.22295	0.0571261	0.000322929	-2.53489	1	0.473953	-1.40837	1	0.439085	0.83199	1	0.521779	-1.84166	1	0.557864	-2.12901	1	0.452783	6.65	10.66	0.17	0.09	0.35	0.2	0.52	2.32	0.19	0.32	0.43	0.08	1.02	1.26	S00689443	Intergenic;IV:4450861:mir-243:noncoding
unknown	TCGAATCGTTTATCAGGATGATT	-2.49366	0.0571261	0.000323133	-3.01388	1	0.0474616	-4.17759	4.41e-05	1.44e-07	-0.655773	1	0.407409	-2.75586	0.265871	0.00113257	-1.91413	1	0.149577	9.63	8.05	10.3	0	1.75	2.76	32.14	27.39	8.26	6.94	30.69	4.41	60.53	58.48	S00668585	IV:11309191:mir-59:noncoding
unknown	TGAGAGACATGGGTAGTGA	4.09605	0.0573779	0.000325048	3.73432	1	0.19482	3.95222	0.0564103	0.00115903	3.47281	1	0.0106719	3.84596	1	0.019586	1.87974	1	0.495684	3.55	5.44	3.8	2.32	3.59	3.07	3.05	2.23	5.15	2.21	0.43	1.08	0.25	0.39	S01217307	I:9380005:F16A11.6:noncoding
unknown	TGGGATCATCGTGAAAGCTAGT	-2.4438	0.0576097	0.000326855	-2.61498	1	0.0497085	-0.317031	1	0.632136	-0.989675	1	0.228258	-2.4486	0.52257	0.00367141	0.175554	1	0.892985	20.86	19.85	21.45	9.91	64.86	81.09	49.21	54.77	19.81	22.41	91.04	125.81	140.64	118.7	S00775721	X:2431159:mir-81:noncoding
unknown	ATCGGTCCGAAGTTGATGGGTTACC	7.44246	0.0576149	0.000327377	0	1	1	2.60615	1	0.529939	7.7718	0.204831	0.000264035	0	1	1	4.11578	1	0.344562	0.57	3.63	0	0	0	0.1	1.74	2.51	0	0	0.38	0	0	0	S00187622	V:14410068:C15H11.12:noncoding
unknown	GAGCCCAGCGCCGCATCGATCAGTCT	3.89156	0.0582789	0.000331648	4.65294	1	0.0546453	2.74037	0.843695	0.0508497	2.38124	1	0.139246	2.80104	1	0.199554	2.60485	1	0.253645	6.53	2.95	4.73	8.71	2.8	0.61	2.87	0.09	2.53	1.16	0.11	2.32	0	0.87	S00870251	I:15064969:rrn-3.1:noncoding
unknown	GGAAAGACATGGGTAGTGAG	3.64759	0.0583918	0.000332791	3.29209	1	0.202229	3.121	0.201401	0.00635361	3.47054	0.777374	0.00218206	3.60625	0.815064	0.00848146	1.23971	1	0.614934	5.96	5.44	3.29	4.63	2.8	3.68	4.88	4.18	6.41	4.31	0.92	1.01	0.38	0.78	S00924387	I:9380005:F16A11.6:noncoding
unknown	TACAAAGTATTTGAAAAGTCCTGC	-4.81037	0.0584505	0.000333626	-8.31381	1	0.0266305	-8.21696	0.00214816	1.71e-05	-0.993351	1	0.325643	-8.39779	0.113587	0.000368394	0.128921	1	0.93254	0.23	0	0	0	0	0	0.87	2.32	0	0	11.83	0.08	4.45	3.98	S00544839	II:8393640:F49E12.14:noncoding
unknown	TGAAAGACATGGCTAGTGAGAC	3.54789	0.0584668	0.000334624	2.84779	1	0.283957	2.61032	0.551798	0.0265234	2.42813	1	0.0531164	2.5318	1	0.127124	1.88456	1	0.371766	6.3	5.9	3.21	3.34	2.54	2.66	2.44	2.51	2.72	3.05	0.59	2.25	0.38	0.97	S00005582	I:9380005:F16A11.6:noncoding
unknown	TTACATGTTTCGGGTAGGAGT	-4.0225	0.0584668	0.000334719	-4.89625	1	0.0791445	-3.09661	0.157736	0.0045462	-0.827379	1	0.376495	-8.84772	0.0176472	3.06e-05	-0.497041	1	0.741058	0.23	0.34	0.25	0	0	0.92	1.13	3.71	0	0	9.24	0.54	6.49	4.57	S00307850	IV:10940214:mir-246:noncoding
unknown	TTAGATCATCGTGAAAGCTAGT	-2.48701	0.0585382	0.000335629	-2.79754	1	0.0628996	-0.345108	1	0.607919	-0.739043	1	0.350864	-2.49242	0.467864	0.00288669	0.327318	1	0.798917	8.48	9.19	8.61	3.71	29.62	34.36	26.91	28.5	9.62	8.63	42.85	63.49	62.95	52.94	S00138563	X:2431159:mir-81:noncoding
unknown	TTAGTAGACGTTGTGGGAAGGG	3.98689	0.0587353	0.000337262	-1.59892	1	0.726552	3.65417	0.104739	0.00260824	4.01028	0.407697	0.000774386	0.201324	1	0.962001	2.06419	1	0.398633	4.01	5.67	0.08	0.09	3.51	2.86	3.66	5.29	0.68	0.11	0.76	1.47	0.51	0.19	S00731400	V:5780553:F44E7.15:noncoding
unknown	ACTGGGGCGGTACATCTATCAAAT	-3.10029	0.0590919	0.000340491	-2.47859	1	0.21151	-2.7149	0.0987223	0.00240265	-1.51322	1	0.0821728	-9.79833	0.000306927	4.61e-08	-0.708283	1	0.610844	1.49	0.79	2.96	0	1.14	1.33	1.74	4.27	0	0	14.05	2.01	8.14	18.36	S00616599	I:15067587:rrn-3.1:noncoding;I:15060391:rrn-3.56:noncoding
unknown	TGAGATCATCGTGAAGGCTAGT	-2.44208	0.0590919	0.000341149	-2.51783	1	0.0472668	-0.194748	1	0.768656	-0.855506	1	0.308375	-2.24595	0.818475	0.00853796	0.3312	1	0.803126	29	28.36	32.68	14.45	103.16	120.36	75.51	85.13	34	34.41	136.49	199.67	200.28	162.61	S01072164	X:2431159:mir-81:noncoding
unknown	TTTCCCATCGGCATCAACTTGACAGTTACAT	7.43464	0.0590919	0.000341332	0	1	1	0	1	1	0	1	1	0	1	1	3.69404	1	0.384355	2.18	1.93	0	0	0	0	0	0	0	0	0.27	0	0	0	S00527330	X:14477267:M163.15:noncoding
unknown	TGAGATCATCGTGAAAGCTAGG	-2.47049	0.0592238	0.000342798	-2.58133	1	0.0778259	-0.237955	1	0.722292	-0.623524	1	0.432219	-2.0845	0.954183	0.0109677	0.389805	1	0.762014	8.71	11	10.22	5.65	33.92	41.93	33.01	33.51	13.99	12.84	49.93	72.7	71.97	53.62	S00291198	X:2431159:mir-81:noncoding
unknown	TCACCGGGTGGAAACTAGCAGC	-4.43749	0.0592238	0.000343107	-2.13471	1	0.382445	-5.82785	0.0069619	7.48e-05	-0.725473	1	0.449623	-2.60541	1	0.0602767	-1.77265	1	0.294429	0.34	0	1.52	0	0	0.1	0.96	3.43	1.36	0	0.43	1.39	6.23	2.43	S00744102	II:11537689:mir-35:noncoding
unknown	TGAGAGCATCGTGAAAGCTAGT	-2.43527	0.0594909	0.000345164	-2.58947	1	0.0587336	-0.161752	1	0.807158	-0.653877	1	0.41987	-2.29452	0.66498	0.00576706	0.472712	1	0.716723	14.1	18.71	18.07	7.32	58.37	71.38	49.73	55.14	18.07	19.47	81.37	126.74	113.3	92.96	S00399234	X:2431159:mir-81:noncoding
unknown	TGAGATCATCGTGAAAGCTACT	-2.45932	0.0596688	0.000346707	-2.56681	1	0.0757203	-0.245167	1	0.71368	-0.820548	1	0.302996	-2.27421	0.667375	0.00579671	0.414113	1	0.748011	9.97	11.46	12.24	4.91	37.42	44.07	27.7	33.98	11.17	14.1	67.27	74.56	73.5	65.18	S00653919	X:2431159:mir-81:noncoding
unknown	GGACACCATTAGGACTGACAGATTGAA	-3.048	0.0599606	0.000348915	-2.54555	1	0.195004	-4.09593	0.00296038	2.55e-05	-2.08325	1	0.0191348	-2.48241	1	0.0145176	-2.40267	1	0.107736	1.6	0.91	1.77	1.39	0.88	0.1	1.92	2.6	2.43	1.37	6.05	0	11.83	13.99	S00116354	I:15070481:F31C3.13:noncoding;I:15063284:rrn-1.1:noncoding
unknown	CGGTACGATCGCGGCGGGATATG	3.05718	0.0617537	0.000360406	-1.73808	1	0.610733	-1.53286	1	0.341307	1.14883	1	0.302224	-2.53619	1	0.373387	-1.68234	1	0.493086	8.94	11.23	0.59	0	0.26	0.41	1.92	2.88	0.29	0.11	0.11	0.46	1.27	1.75	S00487115	IV:4450861:mir-243:noncoding;Intergenic
unknown	TATTGCACTGTCCCCGGCCTGA	-3.04805	0.0622114	0.00036361	-2.8747	1	0.153526	-4.00947	0.00399524	3.72e-05	-0.870755	1	0.297627	-2.29955	1	0.0217855	-3.0677	1	0.0490638	0.69	1.81	1.77	0.65	0.53	0.51	3.14	7.06	2.33	2	1.3	1.08	12.97	11.46	S00732283	I:6162327:mir-235:noncoding
unknown	TTGTTGACGCGCATGAATGGATTA	3.8324	0.062647	0.000366929	0.780016	1	0.819919	4.49395	0.00265687	2.21e-05	2.57411	1	0.0697893	2.04035	1	0.384149	3.96694	1	0.0297106	5.5	4.54	1.01	0	7.89	5.22	3.31	0.74	0.97	2	13.29	1.63	0.38	0.49	S00853677	I:15067260:rrn-3.1:noncoding
unknown	TGTGATCATCGTGAAAGCTAGT	-2.46009	0.062647	0.000367228	-2.75292	1	0.0637288	-0.154271	1	0.817725	-0.893368	1	0.260932	-2.21351	0.751593	0.00725885	0.267049	1	0.835364	8.83	10.43	8.44	5.28	36.02	42.03	24.04	29.06	12.14	11.68	45.12	64.57	69.81	52.16	S00574363	X:2431159:mir-81:noncoding
unknown	TACAAAGTATTTGCAAAGTCGTGC	-3.86319	0.0631107	0.000370487	-8.82921	1	0.0104735	-8.7324	0.000163918	6.93e-07	-2.25862	1	0.0267061	-8.92598	0.0130408	1.85e-05	-0.430498	1	0.771946	0.11	0.57	0	0	0	0	0.52	1.39	0	0	11.29	0.15	6.74	5.05	S00927796	II:8393640:F49E12.14:noncoding
unknown	AGGCAGTGTGGTTAGCTAGTTG	4.66557	0.0635209	0.000373438	3.39574	1	0.352818	3.63166	0.632283	0.0324395	3.96945	1	0.0147478	1.60726	1	0.728454	3.13677	1	0.268424	4.81	2.04	0.84	1.76	1.75	1.02	1.83	1.95	0.29	0.53	0.92	1.16	0.13	0.19	S00961999	X:2969833:mir-34:noncoding
unknown	TGAGATCATCGTGAATGCTAGT	-2.68068	0.0640864	0.000377311	-2.53363	1	0.142444	-0.210833	1	0.76649	-0.826507	1	0.300719	-2.29283	0.904466	0.0101161	0.398618	1	0.758643	2.06	4.2	3.63	2.41	11.74	16.57	8.97	11.88	4.37	4.1	18.21	26.94	25.94	20.5	S00306256	X:2431159:mir-81:noncoding
unknown	TGAAAGACATGGGTAGTGAGACT	2.74971	0.0647987	0.000382538	3.09245	1	0.00223471	2.09326	0.135205	0.00370938	2.65375	1	0.01324	3.21769	0.90159	0.0100454	1.41992	1	0.316636	1328.26	1316.96	1173.78	1845.42	709.66	668.57	1169.8	1120.84	2030.44	1691.5	173.82	616.37	219.61	262.37	S00860250	I:9380005:F16A11.6:noncoding
unknown	CGGACACCATTAGGACTGACAGATTGAAAGCT	-2.59763	0.0647987	0.000382614	-2.50537	1	0.129398	-3.47713	0.00242257	1.98e-05	-1.77331	1	0.0301581	-2.91605	0.288134	0.00125504	-2.05384	1	0.133555	3.21	5.1	7.35	0	1.84	1.84	7.75	5.48	5.54	0.74	15.18	1.47	17.17	52.26	S00766359	I:15063288:rrn-1.1:noncoding;I:15070485:F31C3.13:noncoding
unknown	TATTGCACTCTCCCCGGCCTAA	-3.24242	0.0657257	0.000389422	-4.12844	1	0.0739828	-3.10158	0.0589377	0.00123114	-1.63152	1	0.0700941	-2.55061	1	0.0202236	-3.23777	1	0.046571	0.34	1.36	0.68	0.09	0.61	0.92	0.78	3.81	1.07	1.79	1.03	0.7	10.05	9.13	S00040854	I:6162327:mir-235:noncoding
unknown	TGAGATCATCGTGAAAGGTAGT	-2.42477	0.0657257	0.000389775	-2.88622	1	0.0461355	-0.277675	1	0.67707	-0.814392	1	0.308625	-2.33221	0.598157	0.0047879	0.442446	1	0.732041	10.2	14.29	10.05	5.37	39.7	48.98	29.79	39.27	11.75	15.47	62.84	90.35	85.45	66.25	S00131301	X:2431159:mir-81:noncoding
unknown	TGGAGCTGGACGATGGATTCTTTGG	7.4067	0.0657779	0.00039121	6.94596	1	0.104655	7.69517	0.012032	0.000153312	3.33056	1	0.448586	2.47561	1	0.53005	6.1177	1	0.208567	2.75	1.25	0.42	2.13	2.02	2.05	0.09	0.09	0.1	0	0.11	0.7	0	0	S00176368	X:1012141:rncs-1:noncoding
unknown	TTTCCCATCGGCATCAACTTGACAGTTACACT	7.4067	0.0657779	0.00039121	0	1	1	0	1	1	5.36919	1	0.179486	0	1	1	1.89069	1	0.595451	2.75	1.25	0	0	0	0	0.44	0.37	0	0	0.05	0	0	0	S00456579	X:14477267:M163.15:noncoding
unknown	TTAAAGACATGGGTAGTGAGAC	3.95771	0.065925	0.000392811	3.61386	1	0.186111	3.44824	0.18912	0.00584047	3.36474	1	0.00933495	2.76439	1	0.153875	2.14924	1	0.372579	4.59	4.88	3.29	3.89	2.98	2.56	2.7	3.16	3.4	1.16	0.65	1.63	0.51	0.19	S00792088	I:9380005:F16A11.6:noncoding
unknown	CGGTACGATCGCGGCGGGATAAC	3.27875	0.065925	0.000393214	-2.32249	1	0.51798	-1.40856	1	0.477222	0.816685	1	0.554831	-2.37888	1	0.520139	-3.55234	1	0.302902	6.65	8.73	0.25	0	0.18	0.31	0.52	1.95	0.19	0.11	0.16	0	1.02	0.87	S00666516	IV:4450861:mir-243:noncoding
unknown	TGAGATCATCGAGAAAGCTAGT	-2.40641	0.0659998	0.000395099	-2.51584	1	0.0585793	-0.197044	1	0.765904	-0.783993	1	0.338916	-2.26871	0.714275	0.00671751	0.409073	1	0.754763	19.83	20.87	22.97	9.63	69.15	85.18	52.61	64.05	24.09	22.62	103.96	144.01	142.04	106.46	S00523540	X:2431159:mir-81:noncoding
unknown	GTCTCTCGATGCTCGTCGATCC	7.4022	0.0665943	0.000399513	3.31654	1	0.45866	5.10326	1	0.215573	2.3636	1	0.575688	0	1	1	0	1	1	2.52	1.47	0.17	0	0.35	0.31	0.09	0	0	0	0	0	0	0	S00221715	X:1011752:rncs-1:noncoding
unknown	ACGTGAGCTGGGTTTAGACT	-7.52608	0.0665943	0.000400055	-2.42022	1	0.435546	-7.52317	0.0362992	0.000645177	-2.25429	1	0.0912696	-7.74037	0.713477	0.00669114	-2.41362	1	0.242261	0	0	0.68	0	0	0	0.17	0.65	0	0	1.19	0	3.18	1.75	S00575404	I:15067909:F31C3.14:noncoding;I:15060713:rrn-3.56:noncoding
unknown	TGAGATCATCGTGAAAGCTGGT	-2.40162	0.06727	0.00040469	-2.67104	1	0.0467287	-0.189658	1	0.774437	-0.781892	1	0.3398	-2.43499	0.52954	0.00379115	0.435362	1	0.739609	18.34	22.12	20.27	8.71	68.98	84.47	52.43	62.85	20.11	20.94	96.18	148.65	136.7	111.9	S00779219	X:2431159:mir-81:noncoding
unknown	TGAAAGACGTGGGTAGTGA	3.38982	0.0673194	0.000405755	3.34322	1	0.149535	3.15251	0.0965445	0.00233725	2.74782	1	0.0138118	3.34798	0.797048	0.00815075	1.56132	1	0.445986	6.08	7.37	5.74	5.84	4.65	4.7	4.53	3.34	8.64	4.21	1.13	2.01	0.64	0.97	S01152142	I:9380005:F16A11.6:noncoding
unknown	GATTGCATCGACTGGCACAAATGCTG	-4.77179	0.0673194	0.000406139	-4.95656	1	0.113742	-8.17784	0.00261081	2.16e-05	-1.26386	1	0.226828	-2.3089	1	0.11836	0.889918	1	0.545635	0.23	0	0.17	0	0	0	0.35	2.14	1.36	0	19.51	0.15	3.69	4.95	S00529584	V:12401470:K01D12.18:noncoding;V:12386467:K01D12.15:CDS
unknown	TTACATGTTTCGTGTAGGAGCT	-3.725	0.0682072	0.000412255	-4.66112	1	0.0785135	-5.40086	0.00295409	2.54e-05	-2.13475	1	0.0331604	-5.09385	0.205586	0.000784751	0.27817	1	0.845736	0.11	0.68	0.34	0	0.09	0.1	0.17	1.95	0.1	0.21	18.15	0.85	6.74	5.93	S00775830	IV:10940214:mir-246:noncoding
unknown	AGAAAGACATGGGTAGTGAGACGT	3.99007	0.0682072	0.000412663	3.1921	1	0.317246	4.40978	0.00786253	8.78e-05	2.94385	1	0.0489367	2.65146	1	0.272881	2.70547	1	0.24927	4.36	4.42	1.77	2.5	5.35	4.29	1.22	2.32	1.94	1.16	0.76	1.94	0.13	0.58	S00964904	I:9380005:F16A11.6:noncoding
unknown	TATTGCACTCTCCCCGGCCTGAT	-2.617	0.0684264	0.000414574	-3.97916	1	0.0304277	-3.50699	0.00269721	2.25e-05	-1.51021	1	0.0631289	-3.21221	0.150927	0.000520496	-3.23586	1	0.0265139	3.9	3.4	2.36	0	2.1	1.12	6.88	7.7	1.75	3.26	3.03	1.86	26.83	27.1	S00233001	I:6162327:mir-235:noncoding
unknown	CGGAGATTGTGAGACTTGAAACATTT	-3.19333	0.068686	0.000417154	-3.88194	1	0.0858777	-5.48079	0.000349163	1.78e-06	-0.998551	1	0.247501	-1.682	1	0.0980556	-1.39312	1	0.339588	0.34	1.47	0.93	0	0.09	0.2	2.87	4.73	2.14	3.26	9.56	0.08	10.55	9.03	S00292563	II:10545224:R166.7:noncoding
unknown	TAAAGACATGGGTAGTGAGACG	3.37057	0.07029	0.00042767	2.99581	1	0.20698	3.038	0.130493	0.00352651	2.79986	1	0.0106699	2.18499	1	0.154203	1.7955	1	0.357769	6.65	7.03	3.04	6.86	5.08	3.89	4.27	4.27	4.27	2	0.76	2.79	0.89	0.68	S00294675	I:9380004:F16A11.6:noncoding
unknown	TGATCTACAATTTTCGCACTTACAG	3.14039	0.0705863	0.000430076	2.24649	1	0.330067	3.99511	0.00122738	8.52e-06	1.57071	1	0.156409	1.06172	1	0.494497	2.67319	1	0.101501	7.11	10.66	8.36	0	9.73	16.57	1.92	3.71	3.69	0.95	4.05	7.05	1.78	0.39	S00303640	I:6185144:mir-4916:noncoding
unknown	GTACGATCGCGGCGGGATAT	7.38408	0.071349	0.000435658	0	1	1	5.62169	1	0.130303	7.54538	0.406434	0.000758214	0	1	1	1.89069	1	0.595451	1.6	2.38	0	0	0.44	0.51	2.61	1.21	0	0	0.05	0	0	0	S00664130	IV:4450860:mir-243:noncoding;Intergenic
unknown	AGAGATCATCGTGAAAGCTAGT	-2.47158	0.0713838	0.000436768	-2.36782	1	0.0351244	-0.153479	1	0.822	-0.873068	1	0.340299	-2.27289	1	0.0154986	0.409034	1	0.773554	68.44	76.67	93.23	41.6	283.97	309.03	212.78	198.38	85.96	86.07	309.87	568.83	496.7	452.76	S00670719	X:2431159:mir-81:noncoding
unknown	GATCATCGTGAAAGCTAGTT	-3.05162	0.0729411	0.000446921	-1.12084	1	0.538056	-2.20055	0.302899	0.0113299	-0.946904	1	0.261314	-2.93124	0.671424	0.00587784	-1.68264	1	0.250344	1.49	0.79	1.6	6.58	2.8	0.61	3.75	5.57	0	2.74	0.27	3.87	14.24	6.9	S00717940	X:2431160:T07D1.2:intron
unknown	TGAAAGACAAGGGTAGTGAG	3.18031	0.0737638	0.000452593	2.57848	1	0.265221	2.58744	0.284344	0.0103559	2.54916	1	0.0143577	2.7231	1	0.028114	0.63988	1	0.758123	6.88	9.3	4.9	4.63	4.29	4.5	5.92	3.81	8.06	3.79	0.54	1.63	1.02	1.17	S01160421	I:9380005:F16A11.6:noncoding
unknown	TTAGTAGGCGTTATGGGAAGG	5.65958	0.0738467	0.000453734	1.31894	1	0.775108	5.00193	0.303707	0.0113705	5.14281	1	0.0105397	2.33	1	0.605112	3.92234	1	0.331823	1.83	3.29	0.17	0	1.58	1.02	0.96	1.95	0.29	0.11	0.54	0.62	0	0.1	S00460442	V:5780553:F44E7.15:noncoding
unknown	TGAGTTCATCGTGAAAGCTAGT	-2.43805	0.0756951	0.000465738	-2.38937	1	0.111496	-0.180293	1	0.789091	-0.697726	1	0.377363	-2.33407	0.634543	0.00520272	0.426407	1	0.740006	8.14	7.83	9.71	4.63	26.91	35.79	22.04	27.48	9.81	8	38.74	60.08	55.44	45.65	S00169822	X:2431159:mir-81:noncoding
unknown	CACCATTAGGACTGACAGATTGAAAGCT	-2.61278	0.0767889	0.000474439	-3.52804	1	0.0528806	-3.562	0.00267795	2.23e-05	-1.07112	1	0.183852	-1.98978	1	0.0252966	-2.56241	1	0.0708309	3.32	3.4	2.96	0	1.31	1.53	8.97	7.8	4.66	4.74	5.84	2.09	4.58	59.35	S00808513	I:15070485:F31C3.13:noncoding;I:15063288:rrn-1.1:noncoding
unknown	ATACACGTGCAAGGATAACGCTCA	3.67015	0.0768368	0.000475393	-5.24504	1	0.29809	-5.15487	1	0.229974	1.83968	1	0.231573	-1.06204	1	0.816912	-3.12579	1	0.475228	4.93	5.56	0	0	0	0	1.22	1.49	0.39	0	0.11	0	0.51	0.49	S00936673	X:2262411:mir-248:noncoding
unknown	ATTCGGTCCGGAGTCAATGGG	4.84356	0.076996	0.000477037	2.76659	1	0.445957	1.97352	1	0.514317	-0.267907	1	0.946658	-3.77297	1	0.420527	-4.01926	1	0.322566	2.75	3.74	1.52	0	0.44	0.41	0	0.19	0	0	0	0	0.25	0	S00288366	III:7278735:mir-2214:noncoding
unknown	TCAAAGACATGGGTAGTGA	3.47405	0.0788353	0.000489879	3.39449	1	0.163251	3.26965	0.0987507	0.00240418	2.3856	1	0.0592344	3.82022	0.451682	0.0026317	2.13827	1	0.29154	5.27	6.35	5.4	4.08	5.08	3.17	3.4	1.58	10.3	3.68	0.81	2.63	0.38	0.97	S00611583	I:9380005:F16A11.6:noncoding
unknown	TGAGAACATCGTGAAAGCTAGT	-2.36709	0.0788353	0.00049028	-2.6656	1	0.0547095	-0.260362	1	0.694868	-0.748954	1	0.353833	-2.42305	0.520317	0.00363511	0.385587	1	0.766421	18.46	13.5	15.96	6.58	50.66	62.68	41.28	49.94	17.29	14.63	74.89	110.25	103.76	90.82	S00599837	X:2431159:mir-81:noncoding
unknown	GAGTGTTGGGAATAGTAC	-7.48216	0.0788353	0.000491131	-3.72989	1	0.281025	-7.4792	0.0422718	0.000780995	-1.12975	1	0.345753	-1.3585	1	0.412782	0.721374	1	0.654548	0	0	0.25	0	0	0	1.22	0.65	0	1.79	9.78	0.46	3.05	1.75	S01021448	II:7296273:puf-8:3'UTR
unknown	TTTAGCACTGGTCGTTTACAGGGTT	-7.48216	0.0788353	0.000491131	-3.33912	1	0.322104	-7.4792	0.0422718	0.000780995	-1.75556	1	0.172229	-0.760776	1	0.616434	-0.559755	1	0.754075	0	0	0.34	0	0	0	0.09	1.02	0.68	2	4.05	0.15	3.05	1.75	S01155847	V:10966868:F17C11.15:noncoding
unknown	TGGACGATGGATTCTTTGGAGCA	4.4517	0.0799959	0.000499046	1.20757	1	0.786865	6.709	2.32e-07	2.36e-10	1.75084	1	0.581709	-3.50825	1	0.436935	3.17617	1	0.247484	3.44	3.4	0.51	0	17.97	9.51	0.52	0.28	0	0	0.11	1.63	0	0.39	S00920586	X:1012145:rncs-1:noncoding
unknown	GGAGATCATCGTGAAAGCTAG	-2.61784	0.0810744	0.000506468	-2.54117	1	0.142559	-1.20212	1	0.104496	-0.808984	1	0.310952	-2.13111	1	0.0158346	-0.420651	1	0.748916	3.32	3.06	2.7	3.34	6.05	7.98	10.89	10.49	4.37	5.16	8.43	15.79	28.36	15.35	S01066128	X:2431158:mir-81:noncoding
unknown	GCCATACTTGATCGTTTTCGATAATC	-2.66954	0.0823285	0.000515007	-5.18463	1	0.0126941	-7.91073	4.15e-08	3.2e-11	-1.45702	1	0.0777277	-4.10893	0.0285377	6.3e-05	1.60842	1	0.221294	1.6	3.74	0.76	0	0	0.1	0.17	10.12	0	2	157.29	1.39	16.66	26.52	S00017390	II:5014739:F59A6.2:5'UTR
unknown	GGATTGACGAGCATCGAGAAACT	2.75341	0.0823357	0.000515756	2.96301	1	0.109539	3.83255	0.000479317	2.63e-06	1.84775	1	0.0469829	-2.51981	1	0.209667	0.375055	1	0.82293	16.62	10.66	2.28	27.61	27.43	20.25	10.19	3.81	0.68	0	0.05	3.48	2.16	2.91	S00688689	X:1012095:rncs-1:noncoding
unknown	TTAGTAGGCGTTGTGGAAAGG	4.29799	0.0826129	0.0005182	-1.74549	1	0.706737	3.61816	0.344199	0.0134844	4.02749	1	0.00382225	0.0327395	1	0.993624	2.36708	1	0.403463	2.75	4.76	0	0.09	1.93	1.94	2.18	3.34	0.19	0.21	0.59	1.08	0.25	0.19	S00688310	V:5780553:F44E7.15:noncoding
unknown	TTCATCAGGCCATAGCTGTACA	4.19273	0.0835489	0.000524786	-4.14625	1	0.387679	-4.06563	1	0.356973	3.05605	1	0.0662291	-0.235561	1	0.956311	0.964994	1	0.799128	2.98	4.65	0	0	0	0	1.39	1.58	0.1	0.21	1.13	0	0.13	0.39	S00776026	II:12519350:mir-77:noncoding
unknown	TTACATGTTTAGGGTAGGAGC	-3.57283	0.084145	0.000530137	-4.71565	1	0.0730007	-4.51506	0.0101376	0.000122147	-0.931975	1	0.31083	-4.18725	0.467571	0.00288088	0.145109	1	0.919236	0.34	0.57	0.25	0.09	0.18	0.2	1.57	3.62	0.39	0.21	18.05	0.39	6.61	6.7	S01010113	IV:10940214:mir-246:noncoding
unknown	TACAAAGTATTTGAAAAGTGGTGC	-4.72767	0.084145	0.000530615	-4.90331	1	0.121536	-8.12105	0.00342013	3.04e-05	-1.602	1	0.139789	-4.39237	1	0.0139516	0.137089	1	0.928995	0.11	0.11	0.17	0	0	0	0.35	1.58	0	0.32	11.29	0	4.07	3.89	S00706631	II:8393640:F49E12.14:noncoding
unknown	TTTCCCATCGGCATCAACTTGACAGTTACA	3.20469	0.084145	0.00053069	-0.260115	1	0.937724	1.74048	1	0.133338	1.79166	1	0.128821	0.105333	1	0.965205	0.297975	1	0.89545	7.8	6.92	1.1	0	3.16	1.23	2.7	2.32	1.55	0.11	1.73	0.54	0.76	1.26	S00956540	X:14477267:M163.15:noncoding
unknown	TGAGATCATCGTTAAAGCTAGT	-2.38021	0.0844976	0.000533637	-2.54224	1	0.0819903	-0.338536	1	0.613706	-0.865602	1	0.276207	-2.41815	0.518842	0.00361858	0.342642	1	0.789955	9.86	11	10.72	5.47	31.03	39.37	25.87	29.61	10.39	10.73	46.9	70.53	69.81	56.53	S00244582	X:2431159:mir-81:noncoding
unknown	TTACATGTTTCGGGTAGGCGCT	-3.57136	0.0846381	0.000535249	-6.49989	1	0.0270279	-4.92236	0.00525948	5.21e-05	-1.01509	1	0.272014	-5.14427	0.172522	0.000625974	0.564479	1	0.689242	0.34	0.57	0.08	0	0.18	0.1	0.61	4.18	0.1	0.21	23.4	0.85	7.12	5.83	S00276160	IV:10940214:mir-246:noncoding
unknown	TAATGCACTCTCCCCGGCCTGA	-3.22006	0.0850538	0.000538931	-3.18455	1	0.152315	-4.01192	0.0103078	0.000125168	-1.09107	1	0.216851	-2.43293	1	0.0293157	-3.54943	1	0.0349032	0.23	1.36	1.35	0	0.53	0.2	1.92	4.36	1.17	1.68	0.54	0.62	9.41	8.06	S00335042	I:6162327:mir-235:noncoding
unknown	TTAGTAGGCGCTGTGGGAAGGG	4.92646	0.0850538	0.000539333	-0.776863	1	0.86667	4.69589	0.101104	0.00247964	4.92983	0.560219	0.00131357	0.968682	1	0.82512	3.40565	1	0.264048	2.52	3.52	0.08	0	2.19	2.05	2.35	2.97	0.39	0	0.22	1.32	0.13	0.1	S00328899	V:5780553:F44E7.15:noncoding
unknown	GTTCAAGTTACTTTTCAAATTCGGGC	-7.44999	0.0857786	0.000544663	-5.06981	1	0.181566	-7.44327	0.0456186	0.000877294	-2.47113	1	0.0850228	-2.65512	1	0.206114	-0.664753	1	0.714184	0	0	0.08	0	0	0	0.26	0.37	0.58	0	3.94	0	1.02	4.95	S00538314	III:9846493:K11H3.12:noncoding
unknown	GTAGAAAAAGGTTTTATTGGGC	-7.46381	0.085907	0.000546214	-7.57791	1	0.0744819	-7.46263	0.044777	0.000853728	-1.89155	1	0.144357	-7.75443	0.699992	0.00641547	-0.0135373	1	0.993743	0	0	0	0	0	0	0	1.02	0	0	6.43	0	3.94	0.19	S00288140	IV:9844323:nspd-2:3'UTR
unknown	TCGAATCGTTTATCAGGAT	-7.45802	0.086042	0.000547808	-5.1065	1	0.177127	-7.45493	0.0451545	0.000865167	-3.81019	1	0.0158586	-7.66307	0.832956	0.00879052	-3.74157	1	0.10967	0	0	0.08	0	0	0	0.17	0.09	0	0	0.27	0.08	2.92	1.85	S00129946	IV:11309191:mir-59:noncoding
unknown	CGGAGTTTGAAAGTAGGCCGCTGAACAATT	-2.96408	0.086819	0.000553498	-3.5982	1	0.0912493	-4.83508	0.000613807	3.56e-06	-1.03158	1	0.221889	-3.33914	0.410292	0.00221263	-0.696045	1	0.616898	1.38	1.13	1.35	0	0.44	0.1	2.87	5.94	0.68	1.37	16.91	0.85	13.35	9.33	S00119582	II:6248855:T24H7.6:noncoding
unknown	TATCTCGGTGAGATCGTACCGTA	5.61883	0.0877644	0.000560277	0.45467	1	0.924133	-1.95221	1	0.637079	3.3337	1	0.362361	0.531466	1	0.906382	-0.515551	1	0.89321	3.21	1.7	0.08	0	0	0	0.52	0.28	0.1	0	0.05	0	0	0.1	S00968755	IV:4450820:R08C7.12:intron
unknown	TCCGTAACTTCGGGAAAAGGATTGGCTC	-2.86058	0.0878481	0.000561563	-2.33375	1	0.220939	-2.97899	0.0429793	0.000806454	-1.9937	1	0.0231484	-1.3758	1	0.141247	-0.127072	1	0.924923	1.72	1.36	3.72	0	0.7	1.64	3.14	2.04	3.11	5.47	29.07	1.24	9.28	20.79	S00156238	I:15066873:rrn-3.1:noncoding
unknown	TGAGATCATCGTGAAAGCTAGA	-2.3336	0.0889107	0.000569116	-2.40919	1	0.067373	-0.217961	1	0.741884	-0.748105	1	0.362232	-2.10728	0.979983	0.0114891	0.404167	1	0.757868	21.89	22.34	24.4	12.04	72.31	84.98	62.88	61.27	32.73	20.52	107.85	148.03	138.23	125.02	S00509803	X:2431159:mir-81:noncoding
unknown	GAAGGAGATATTGATCAAATGGAGTC	-7.44127	0.0908272	0.000582938	-7.53138	1	0.0775464	-7.43701	0.0474009	0.000922406	-2.43061	1	0.0843342	-7.59178	0.963663	0.0112016	0.460515	1	0.780158	0	0	0	0	0	0	0	0.65	0	0	8.75	0	2.29	2.82	S00636358	III:9942249:K03H1.12:CDS
unknown	AGAATTCTCGAACAGCTT	-3.12566	0.091167	0.000585899	-2.59925	1	0.216708	-4.48289	0.00310517	2.71e-05	-1.08076	1	0.214499	-1.79661	1	0.0817231	-2.59927	1	0.0977464	0.57	1.25	2.2	0	0.26	0.31	4.09	3.16	1.94	2.95	1.73	1.01	11.57	6.22	S01036052	X:8154121:mir-237:noncoding;III:7918575:tag-250:CDS
unknown	TGAAAGACATGGGTAGTT	4.48813	0.0926722	0.000596365	3.33009	1	0.356813	3.86647	0.304639	0.0114106	2.91763	1	0.130715	4.20252	1	0.0265108	0.73502	1	0.858205	3.32	3.52	1.44	1.57	2.19	1.53	1.22	1.02	5.73	0.21	0.81	0	0.25	0.1	S00151794	V:624889:srt-17:CDS
unknown	TGAGATCATAGTGAAAGCTAGT	-2.44834	0.092727	0.000597512	-2.56846	1	0.0202371	-0.234666	1	0.733943	-0.803972	1	0.394668	-2.32509	1	0.0173022	0.40139	1	0.782261	89.99	100.38	110.62	40.02	326.65	396.56	264.17	290.28	105	110.49	470.03	700.06	664.17	544.46	S00076087	X:2431159:mir-81:noncoding
unknown	AATGACACTGAAGCGAGTTGGAAA	3.1809	0.0927873	0.000598694	-0.65044	1	0.84563	-0.732249	1	0.681595	2.05899	1	0.0694111	-0.500613	1	0.857512	-0.265004	1	0.913694	7.45	7.03	0.51	0.37	0.26	0.51	3.48	2.6	0.68	0.42	1.46	0.23	0.76	1.26	S00890876	X:17598808:mir-63:noncoding
unknown	GATCAATTGTAGAAGCTGTGGAAACC	-3.22848	0.0931685	0.000601952	-9.30114	1	0.00410018	-6.65577	0.0001247	5.04e-07	-1.52034	1	0.0977088	-9.32166	0.00342398	1.49e-06	1.58693	1	0.242021	1.03	0.45	0	0	0	0.1	0.78	3.43	0	0	65.7	0.23	6.1	12.63	S00669262	V:16271704:T13F3.8:CDS
unknown	TGAAAGACATGGGGAGTGAGAC	3.59878	0.0953826	0.000617091	3.35128	1	0.213168	3.23088	0.17911	0.00540901	2.61485	1	0.0529307	2.8539	1	0.112841	2.01556	1	0.378505	4.47	5.44	2.79	4.26	2.54	3.68	3.22	1.21	2.82	2.42	0.65	1.78	0.13	0.97	S00174474	I:9380005:F16A11.6:noncoding
unknown	TAGCACCATATAAATTCAGTAC	3.08009	0.0953826	0.000617889	0.0600725	1	0.984674	-2.99436	1	0.150365	2.40004	1	0.0189215	1.32267	1	0.363365	-2.3101	1	0.395256	8.37	8.51	1.86	0	0	0.2	4.18	6.03	1.26	4.63	0.59	0	2.03	0	S00322000	IV:7841712:mir-83:noncoding
unknown	TGAGATCATAGTGAAAGCTAG	-2.76598	0.0960694	0.00062316	-2.7904	1	0.146014	-0.703809	1	0.356886	-0.802819	1	0.328116	-2.07432	1	0.0288784	-0.346609	1	0.797179	1.95	1.7	2.03	1.11	6.05	6.54	6.62	6.78	3.3	2.84	3.73	11.38	16.02	13.21	S00393361	X:2431158:mir-81:noncoding
unknown	GAAGTTGCCTCTGAATGCCGAGT	7.30886	0.0961887	0.000624757	0	1	1	6.37202	0.524565	0.0246443	3.1958	1	0.464605	0	1	1	4.39926	1	0.325667	1.95	1.81	0	0	0.18	1.43	0.17	0	0	0	0	0.23	0	0	S00017258	II:14737055:npr-34:intron;Intergenic;Intergenic
unknown	TGAAAGACATGGGTAGTGAAAC	4.56483	0.0964876	0.00062885	3.58319	1	0.327788	3.65524	0.606207	0.0304097	3.31425	1	0.0825199	3.62633	1	0.15845	2.59103	1	0.421083	2.41	4.08	1.1	1.85	1.49	1.33	0.87	1.49	2.33	0.95	0.32	0.93	0.13	0.19	S00220188	I:9380005:F16A11.6:noncoding
unknown	TTTCTCGATTTGGTGGTTGGTG	3.46514	0.0964876	0.000629201	2.02619	1	0.530605	6.4306	3.24e-09	1.61e-12	2.22545	1	0.104797	-5.14214	1	0.298165	1.72589	1	0.448005	5.73	4.88	2.96	0	41.11	28.22	2.61	1.21	0	0	0.38	1.78	0	1.36	S00177049	I:15063311:rrn-1.1:noncoding;I:15070508:F31C3.13:noncoding
unknown	TGAAAGACATGGGAAGTGA	2.97757	0.0964876	0.00062973	2.80404	1	0.188379	3.09438	0.040296	0.000736906	2.3601	1	0.0185808	2.92504	0.835841	0.00887648	0.880608	1	0.635363	7.68	10.43	7.52	6.67	8.41	7.67	7.4	3.62	11.95	5.26	1.46	2.17	1.14	1.75	S01109545	I:9380005:F16A11.6:noncoding
unknown	TGAGATCATCGTGAACGCTAGT	-2.48268	0.0964876	0.000630104	-2.48424	1	0.13119	-0.556773	1	0.4291	-1.00694	1	0.205976	-2.76521	0.364353	0.00179281	0.167977	1	0.89632	3.44	5.67	4.05	3.98	11.92	16.36	9.49	13.83	3.59	4.21	21.61	28.34	33.7	24.67	S00864515	X:2431159:mir-81:noncoding
unknown	TTACATGTTTCGGGTAGGAAC	-4.07622	0.0964876	0.000630827	-8.48789	1	0.0198054	-8.39845	0.000874978	5.6e-06	-2.27229	1	0.0375748	-3.6593	1	0.0196167	-0.931088	1	0.557572	0.23	0.23	0	0	0	0	0.44	1.02	0	0.63	5.57	0.39	3.69	6.8	S01227077	IV:10940214:mir-246:noncoding
unknown	TATTGCACTCTCCCCGGCCTGAC	-3.90525	0.0967085	0.000633099	-4.75764	1	0.0956473	-4.20562	0.0351992	0.000618697	-0.478661	1	0.60752	-2.46098	1	0.0671777	-2.14721	1	0.205644	0	0.57	0.25	0	0.26	0.1	2.7	3.06	1.07	0.53	1.24	0.77	5.09	5.54	S00666257	I:6162327:mir-235:noncoding
unknown	TCGAATCGTTTATCAGGATGA	-3.44015	0.0967677	0.000634314	-6.56822	1	0.0239141	-8.92022	5.59e-05	1.89e-07	-1.55156	1	0.100869	-9.11223	0.00777226	5.65e-06	-1.9796	1	0.213791	1.03	0	0.08	0	0	0	2.61	1.21	0	0	1.84	1.16	7.63	5.83	S00099491	IV:11309191:mir-59:noncoding
unknown	TGAAAGACATGGGTAGTGAGACGTCGGAGCCT	7.30406	0.0972873	0.000638553	4.80444	1	0.323435	9.24601	3.22e-06	5.33e-09	4.82015	1	0.252344	6.59672	1	0.114137	6.63897	1	0.12651	1.72	2.04	0.51	0	6.84	5.11	0.26	0.28	1.75	0.32	0.32	0.93	0	0	S00454154	I:9380005:F16A11.6:noncoding
unknown	ATTCTCTCGTAGAACGTGTCGCT	7.30165	0.0982277	0.000645565	4.80444	1	0.323435	9.13433	6.29e-06	1.23e-08	4.25938	1	0.319995	0	1	1	3.69404	1	0.384355	1.6	2.16	0.51	0	4.38	6.65	0.17	0.19	0	0	0.27	0	0	0	S00676382	X:1011662:rncs-1:noncoding
unknown	TGAGATCATCGTGAAAACTAGT	-2.40115	0.0988826	0.000650716	-2.69942	1	0.0876262	-0.359965	1	0.598774	-0.808793	1	0.306323	-2.42566	0.563075	0.00425401	0.335377	1	0.793903	6.42	6.81	7.09	2.13	21.39	23.31	17.25	19.96	6.22	7.37	26.96	46.53	45.65	35.26	S00875157	X:2431159:mir-81:noncoding
unknown	TTACATGTTTCGGGGAGGAGCT	-4.68526	0.0995101	0.000655697	-5.7255	1	0.0893682	-8.07866	0.00416184	3.89e-05	-1.79122	1	0.10717	-4.36709	1	0.0159212	0.217522	1	0.887683	0.11	0.11	0.08	0	0	0	0.35	1.3	0.19	0.11	10.16	0.62	3.94	3.79	S00802671	IV:10940214:mir-246:noncoding
unknown	TATGCCACTGAAGCGAGTTGGAAA	2.31737	0.10034	0.000662027	-1.79213	1	0.317477	-1.38226	1	0.0792659	1.278	1	0.109976	-1.83594	1	0.0482206	-1.22155	1	0.378415	57.78	72.02	4.05	2.5	3.77	4.4	29.79	29.24	4.66	2.84	11.24	2.55	16.66	13.7	S00152277	X:17598808:mir-63:noncoding
unknown	TACAACGTATTTGAAAAGTCGTGC	-7.41199	0.101954	0.000673548	-5.05997	1	0.183829	-7.40884	0.0522891	0.00104885	-1.49305	1	0.242152	-7.61399	0.920519	0.0104453	-0.19577	1	0.91106	0	0	0.08	0	0	0	0.26	1.02	0	0	5.24	0.08	2.8	1.85	S00057348	II:8393640:F49E12.14:noncoding
unknown	GGAGATCATCGTGAAAGCTAGT	-2.52485	0.102009	0.000674784	-2.59606	1	0.0134936	-0.449943	1	0.526651	-0.783506	1	0.439194	-2.45902	1	0.0218217	0.345621	1	0.820436	157.51	148.13	149.97	105.43	457.68	598.72	408.75	546.68	160.17	178.25	1077.56	1011.84	1236.41	732.52	S00914205	X:2431159:mir-81:noncoding
unknown	TGGTGTGAACGATGACATTT	-2.4086	0.102387	0.00067816	-2.88214	1	0.0756058	-7.07883	2.68e-09	1.31e-12	-1.02781	1	0.195594	-3.36686	0.0657008	0.00017879	-2.08084	1	0.124813	0.92	11.23	3.97	3.61	0.35	0	12.89	15.22	3.79	2.31	18.05	2.17	31.41	49.15	S00827778	II:10560736:C06A1.8:noncoding
unknown	AGGAAAATAGCAATCATGAGCCTT	-5.31385	0.103442	0.000686029	-7.9589	1	0.0464379	-7.84879	0.0111003	0.000138591	-2.06465	1	0.0814769	-8.11911	0.32102	0.00147795	0.605859	1	0.695502	0.11	0	0	0	0	0	0.61	0.65	0	0	13.02	0	4.83	0.78	S00077206	V:9970226:C27H6.5:noncoding
unknown	TTCCGTCAGTGCAGATCGTAATG	-7.3995	0.104047	0.000690937	-2.92819	1	0.381254	-2.67125	0.984109	0.0643654	-0.820474	1	0.495425	-1.0339	1	0.546269	-2.47603	1	0.249205	0	0	0.42	0	0	0.51	1.22	0.84	1.85	0	0.86	0.08	1.53	3.89	S00172385	I:15066345:rrn-3.1:noncoding
unknown	TAAGCAGAACTGGCGCTGTGGGATGAAC	-3.35662	0.104191	0.00069278	-1.88572	1	0.380119	-1.64126	1	0.0745865	-2.71413	1	0.00788386	-3.03828	1	0.0166447	-0.669621	1	0.648417	0.92	0.23	2.7	0	0.7	2.45	1.13	0.56	0	1.47	8.75	1.24	5.47	10.2	S00707288	I:15066044:rrn-3.1:noncoding
unknown	TACAAAGTATTTCAAAAGTCGTGC	-4.04856	0.104636	0.000696635	-8.48919	1	0.0198044	-8.39177	0.00091024	5.88e-06	-1.78706	1	0.0868451	-6.08584	0.26166	0.0010927	-0.268047	1	0.860659	0.46	0	0	0	0	0	0.61	1.49	0	0.11	10.1	0.08	5.21	4.18	S00401667	II:8393640:F49E12.14:noncoding
unknown	TACAAAGTATTTGAAAACTCGTGC	-3.72575	0.104701	0.000697962	-8.71937	1	0.012999	-8.62531	0.00029076	1.39e-06	-1.34962	1	0.165597	-8.78905	0.022461	4.4e-05	-0.0148528	1	0.991953	0.57	0.11	0	0	0	0	0.87	2.41	0	0	14.26	0.08	5.47	6.02	S00223927	II:8393640:F49E12.14:noncoding
unknown	AGTTTGACTGGGGCGGTACAT	-4.29195	0.104871	0.000699997	-2.22256	1	0.385066	-2.72141	0.419144	0.0177713	-1.58524	1	0.139543	-1.5929	1	0.253786	0.0210654	1	0.989	0.34	0	1.27	0	0.18	0.72	0.96	1.11	1.17	1.05	9.78	0.62	1.65	8.84	S00149257	I:15060382:rrn-3.56:noncoding;I:15067578:rrn-3.1:noncoding
unknown	AGGAAGTGTGGTTAGCTGGTTG	3.94325	0.106016	0.000708696	2.67397	1	0.43884	3.69385	0.130034	0.00351077	3.82799	0.879301	0.00270133	1.34282	1	0.720755	2.79574	1	0.229316	5.27	2.72	0.59	2.5	2.8	2.76	4.53	2.32	0.58	0.74	0.7	2.09	0.25	0.39	S00383529	X:2969833:mir-34:noncoding
unknown	CGCGGAACATCTAAATATGGCTACATTT	-3.15917	0.106016	0.000709455	-1.9803	1	0.338755	-4.57441	0.00372222	3.4e-05	-0.707302	1	0.41566	-1.56838	1	0.136727	-1.28317	1	0.385007	0.69	0.91	3.04	0	0.18	0.31	2.87	5.11	1.36	3.68	7.83	0.54	8.65	8.65	S00170937	II:4942422:ZK546.18:noncoding
unknown	TTAGTAGGCGTTGTGGGAAGGGC	3.94117	0.106726	0.000715115	-4.55236	1	0.352394	2.33338	1	0.166166	4.39089	0.187457	0.000232602	0.229446	1	0.959787	2.32955	1	0.357663	3.1	4.99	0	0	1.14	1.02	2.96	6.5	0.58	0	0.43	1.55	0.25	0.39	S00789141	V:5780553:F44E7.15:noncoding
unknown	TGAAAGACATGGTTAGTG	4.97565	0.106773	0.000716349	5.28836	1	0.111404	3.6529	1	0.0950682	3.92648	1	0.0651152	4.60883	1	0.0782184	2.37337	1	0.582195	2.29	3.18	1.35	4.26	0.88	0.82	1.48	0.74	2.72	0.84	0.43	0.31	0	0.19	S00523499	I:9380005:F16A11.6:noncoding
unknown	GAATACACAAGGTCGCTGAATAAAAG	-3.61355	0.107254	0.000721339	-8.7967	1	0.0111725	-8.70249	0.000190491	8.43e-07	-2.19697	1	0.0317446	-5.50552	0.188769	0.000705925	0.449622	1	0.753593	0.23	0.57	0	0	0	0	0	1.86	0	0.21	20.37	0.31	5.85	6.22	S00898759	Intergenic
unknown	TGAGATAATCGTGAAAGCTAG	-2.45982	0.107254	0.000721408	-2.60156	1	0.118464	-0.846497	1	0.235183	-0.822342	1	0.299839	-2.32965	0.751692	0.00728367	-0.266858	1	0.837046	3.44	5.56	4.9	2.13	11.48	11.04	13.41	12.81	5.05	5.16	8.65	23.3	31.92	25.45	S00519862	X:2431158:mir-81:noncoding
unknown	ATTGCACTCTCCCCGGCCTGA	-2.51803	0.108036	0.000727593	-3.25426	1	0.0701117	-2.56093	0.0589687	0.00123229	-1.09529	1	0.17354	-2.038	1	0.0203019	-2.61289	1	0.0666123	1.83	5.33	3.55	0	3.51	2.15	7.75	9.75	6.02	4.1	3.94	2.71	24.16	24.77	S00526545	I:6162326:mir-235:noncoding
unknown	AAAAGATTGGAGATGAGGAAAGC	5.42155	0.10832	0.000730911	4.24275	1	0.273343	3.5213	1	0.191779	1.654	1	0.67378	-2.79789	1	0.525897	0.0504512	1	0.98257	3.9	1.13	0	2.5	0.53	0.72	0	0.37	0	0	0.16	0	0.13	0	S00907291	X:1011818:rncs-1:noncoding
unknown	TGAAAGACATGGGTAGTGAGAAGT	4.3044	0.10832	0.000731358	2.71179	1	0.445064	4.79417	0.00897833	0.000104414	3.50417	1	0.0315031	2.48071	1	0.477405	2.93835	1	0.274916	2.87	3.97	1.01	0.93	3.77	4.09	1.65	1.76	0.97	0.84	0.86	1.32	0.13	0.29	S00913885	I:9380005:F16A11.6:noncoding
unknown	GTTCTTCTGACTCTTCGACTTCGG	-7.38795	0.108452	0.000733707	-7.47332	1	0.081906	-7.3831	0.055911	0.0011459	0.199225	1	0.852078	-7.50958	1	0.0146105	0.0137602	1	0.993613	0	0	0	0	0	0	0	3.81	0	0	5.08	0.46	1.91	3.21	S01117067	IV:10111484:C04G2.8:CDS;I:6275213:C10G11.9:CDS;I:6099011:T27A3.4:CDS
unknown	TGCAAGACATGGGTAGTGAGAC	3.21989	0.108452	0.000734109	2.52389	1	0.314941	2.62206	0.36185	0.0145196	2.19487	1	0.0581305	2.3346	1	0.112437	0.867541	1	0.692788	5.5	7.6	3.04	4.26	2.89	4.19	2.53	3.25	4.37	2.74	1.08	1.24	0.76	0.97	S00048571	I:9380005:F16A11.6:noncoding
unknown	TATTGCACTCTGCCCGGCCTGA	-3.23859	0.108608	0.000736193	-2.84852	1	0.203794	-2.82831	0.144401	0.00405312	-1.1077	1	0.219286	-1.71489	1	0.117114	-3.82037	1	0.0283032	0.8	0.57	1.35	0.19	0.79	0.72	1.92	3.62	2.14	2	0.54	0.39	8.27	7.29	S00524736	I:6162327:mir-235:noncoding
unknown	CAAATGAAATCGTGGGCGGGTCT	7.27341	0.108608	0.000737023	3.29776	1	0.460455	0	1	1	7.41187	0.561224	0.0013398	0	1	1	4.39926	1	0.325667	2.29	1.36	0.08	0.09	0	0	1.92	1.49	0	0	0	0.23	0	0	S01189500	IV:409850:kgb-1:intron
unknown	TTAGTAGGCGTTCTGGGAAGG	4.12649	0.109189	0.0007419	-4.14625	1	0.387679	3.40178	0.473267	0.0211651	3.95471	1	0.00388176	0.917114	1	0.840028	2.80261	1	0.276174	2.75	4.54	0	0	1.93	1.64	1.39	3.99	0.49	0.21	0.49	1.63	0.13	0.39	S00050864	V:5780553:F44E7.15:noncoding
unknown	ATACGCGTGCACGGATAACGCTCA	7.27095	0.109254	0.000745139	2.45227	1	0.553408	0	1	1	4.25938	1	0.319995	0	1	1	3.27132	1	0.439382	2.18	1.47	0.08	0	0	0	0.17	0.19	0	0	0.05	0.08	0	0	S00287399	X:2262411:mir-248:noncoding
unknown	TGAAAGACATGGGAAGTGAG	7.27095	0.109254	0.000745139	7.40227	1	0.0831991	7.02308	0.115808	0.00300578	7.11414	1	0.00409412	7.65983	0.754629	0.00747176	6.15089	1	0.202836	2.18	1.47	1.77	1.57	1.31	1.23	2	0.84	3.3	1.05	0.32	0.62	0	0	S00343406	I:9380005:F16A11.6:noncoding
unknown	TTCATCAGGCCATAGCTGGCCA	4.96747	0.109254	0.000745333	-2.75737	1	0.529234	-2.70289	1	0.538885	4.2039	1	0.0317202	-2.68435	1	0.522214	0.910927	1	0.809073	1.72	3.74	0	0	0	0	1.13	1.49	0	0	0.38	0	0	0.19	S01107847	II:12519350:mir-77:noncoding
unknown	TACAAAGAATTTGAAAAGTCGTGC	-3.71905	0.109254	0.000746081	-8.69637	1	0.0135816	-6.04452	0.0026988	2.26e-05	-1.12134	1	0.243973	-8.76007	0.02531	5.24e-05	0.104354	1	0.94319	0.34	0.34	0	0	0	0.1	0.44	3.25	0	0	15.45	0	5.21	6.22	S01007470	II:8393640:F49E12.14:noncoding
unknown	TTCATCAGGCCATAGCTGACCA	3.77895	0.109905	0.000751553	-4.87387	1	0.329693	-4.78377	1	0.27028	2.92508	1	0.0348946	-1.58887	1	0.721988	0.550776	1	0.865109	3.67	5.1	0	0	0	0	0.96	3.25	0.1	0.11	1.24	0.08	0.38	0.39	S00738683	II:12519350:mir-77:noncoding
unknown	TGACATCATCGTGAAAGCTAGT	-2.37009	0.109905	0.000752884	-2.71833	1	0.0860658	-0.217039	1	0.750248	-0.67599	1	0.391593	-2.30642	0.696149	0.00632662	0.486359	1	0.705096	6.19	7.26	6.84	2.22	22.88	26.18	16.72	23.11	6.9	7.58	30.15	51.18	41.84	41.19	S00004807	X:2431159:mir-81:noncoding
unknown	AATTCTCTCGTGGAACGTGTCGCT	7.26849	0.109905	0.000753345	0	1	1	7.70609	0.0115364	0.000145122	4.01061	1	0.356596	0	1	1	3.80024	1	0.386139	2.06	1.59	0	0	1.84	2.25	0	0.28	0	0	0	0.15	0	0	S00140462	X:1011662:rncs-1:noncoding
unknown	GATAACAGGTCTGTGATG	-5.29815	0.110612	0.000759143	-5.4608	1	0.124019	-4.36162	0.136373	0.00375778	-3.67912	1	0.00930317	-7.99112	0.44635	0.00256776	-0.864653	1	0.614836	0	0.11	0.08	0	0	0.2	0.09	0.28	0	0	4.48	0	3.31	3.11	S00238525	I:15063476:rrn-1.1:noncoding;I:15070673:rrn-1.2:noncoding
unknown	AGCATCGAGAGACTTGGACTTT	7.26603	0.110838	0.000761642	2.45227	1	0.553408	8.32675	0.000593977	3.43e-06	0	1	1	0	1	1	6.1627	1	0.202089	1.95	1.7	0.08	0	3.86	2.45	0	0	0	0	0.16	0.7	0	0	S00050165	X:1011743:rncs-1:noncoding;X:1012103:rncs-1:noncoding
unknown	TCCCTGAGAATTCTCGAACAGCTA	-3.71745	0.11106	0.000765065	-2.70342	1	0.267503	-8.59359	0.000336542	1.71e-06	-1.05761	1	0.269439	-3.69739	0.976178	0.0114194	-3.94512	1	0.0361873	0.23	0.45	0.84	0.37	0	0	2.26	1.86	0.39	0.32	0.38	0.23	5.21	6.12	S00453657	X:8154121:mir-237:noncoding
unknown	TTGGTAAGCAGAACTGGCGC	-2.50266	0.111733	0.000770655	-1.99096	1	0.231552	-3.68885	0.00176022	1.34e-05	-1.54421	1	0.0591195	-2.73745	0.462626	0.00280365	-1.36307	1	0.311592	4.01	3.18	5.24	3.8	1.67	0.92	7.32	5.66	3.4	2.74	21.34	1.39	20.6	31.28	S00900087	I:15066032:rrn-3.1:noncoding
unknown	ATGCAGTGTGGTTAGCTGGTTG	4.85319	0.111763	0.000771819	2.85478	1	0.449183	4.08887	0.468266	0.0208814	4.83046	0.731923	0.00199497	2.24278	1	0.639059	3.45817	1	0.250083	3.21	2.5	0.68	0.65	2.19	0.61	3.31	1.86	0.68	0.32	0.86	1.08	0.13	0.1	S00731024	X:2969833:mir-34:noncoding
unknown	CGGTACGATCGTGGCGGGATATC	3.46348	0.113646	0.000786772	-5.57336	1	0.257228	-0.870449	1	0.721405	0.807667	1	0.634803	-3.25812	1	0.510969	-2.3563	1	0.542449	4.13	6.69	0	0	0.35	0.1	0.44	1.21	0.1	0	0.27	0	0.89	0.19	S00802784	IV:4450861:mir-243:noncoding
unknown	TGAAAGACATGGGTACTGAGAC	4.28913	0.114029	0.000790399	3.44768	1	0.330269	3.72113	0.3318	0.0128169	3.11197	1	0.0826923	4.12552	1	0.0321703	2.55459	1	0.381171	3.55	3.18	1.18	2.13	1.67	2.05	1.31	1.3	3.59	2.1	0.49	1.08	0.13	0.29	S00601389	I:9380005:F16A11.6:noncoding
unknown	TGAGCTCATCGTGAAAGCTAGT	-2.46762	0.114043	0.000791471	-2.47	1	0.019237	-0.24098	1	0.733501	-0.728619	1	0.465752	-2.35985	1	0.0244814	0.392128	1	0.79513	142.37	144.27	151.75	98.66	486.51	613.35	395.07	496.09	156.87	166.78	801.08	1025.78	1059.9	753.02	S01245199	X:2431159:mir-81:noncoding
unknown	CTTTACCTCGTTCGACATTT	-3.282	0.114841	0.000797992	-3.57534	1	0.134515	-5.63066	0.00106598	7.21e-06	-1.58978	1	0.091372	-2.86243	1	0.0196882	0.378767	1	0.787447	0.23	1.02	0.84	0	0.18	0	0.61	2.97	0.58	1.16	22.91	0.77	7.63	6.9	S00179817	II:15165913:Y53F4B.48:noncoding
unknown	TGCAAGACATGGGTAGTGA	3.60636	0.114987	0.000799989	3.64748	1	0.154215	3.01896	0.352565	0.013966	2.70426	1	0.0433302	3.40214	1	0.0257643	1.4176	1	0.577493	4.36	5.1	4.39	4.26	2.19	2.97	1.65	2.78	5.83	2.21	0.49	1.16	0.38	0.58	S00806046	I:9380005:F16A11.6:noncoding
unknown	TAATACGTCGTTGGTGTTTC	5.40083	0.115049	0.000801438	0.638653	1	0.887485	0.927096	1	0.818599	4.52993	1	0.0294319	-2.79789	1	0.525897	2.34608	1	0.596769	2.64	2.38	0.17	0	0	0.2	2.09	0.65	0	0	1.03	0	0.13	0	S00718418	V:6665574:mir-70:noncoding
unknown	AGGCAGTGTTGTTAGCTGGTTG	4.2121	0.115049	0.000802392	3.56951	1	0.279208	3.712	0.273524	0.00980041	4.03627	1	0.0036769	2.23256	1	0.4933	2.95756	1	0.241942	5.04	1.93	1.35	2.96	2.8	1.33	4.01	1.86	0.97	0.95	1.24	1.47	0.25	0.19	S00574539	X:2969833:mir-34:noncoding
unknown	TATTGCACCCTCCCCGGCCTGA	-3.13091	0.115072	0.000803921	-3.78786	1	0.104825	-3.30675	0.0497018	0.000982493	-1.53908	1	0.0922868	-3.56253	0.539836	0.00391659	-3.17106	1	0.0560438	0.92	0.68	0.84	0	0.35	0.82	2.09	2.41	0.39	0.84	0.32	0.93	8.52	8.55	S00435613	I:6162327:mir-235:noncoding
unknown	TGAACGGAGGATGGAATTGGCAGC	7.25363	0.115072	0.000804521	6.30912	1	0.142519	6.13099	0.790893	0.0457181	4.01061	1	0.356596	0	1	1	1.89069	1	0.595451	1.38	2.27	0.08	1.57	0.44	0.92	0	0.28	0	0	0.05	0	0	0	S00252585	II:12897026:clec-63:CDS
unknown	TGAAAGGCATGGGTAGTGAG	7.24865	0.117478	0.000822344	6.55208	1	0.121974	5.57482	1	0.13849	6.12359	1	0.066061	6.9128	1	0.0627443	4.04271	1	0.358818	1.15	2.5	0.93	0.93	0.61	0.31	0.61	0.74	1.55	1.05	0.05	0.15	0	0	S00516838	I:9380005:F16A11.6:noncoding
unknown	TGAGATCATCGTGAAAGCTAGTTT	-2.27955	0.117771	0.000825404	-2.77289	1	0.0573746	-1.6503	0.408824	0.0172303	-0.747266	1	0.348394	-2.59978	0.372699	0.00185509	-1.07739	1	0.406051	12.72	11.8	12.67	2.13	15.43	15.75	25.26	40.2	10.68	9.89	22.59	27.56	80.11	56.15	S00477880	X:2431161:T07D1.2:intron
unknown	TCAGATCATCGTGAAAGCTAGT	-2.26661	0.117792	0.00082656	-2.56189	1	0.0694751	-0.130484	1	0.844402	-0.808107	1	0.313393	-2.1792	0.79307	0.00808603	0.464673	1	0.719586	15.7	13.16	14.44	5.93	47.59	56.75	36.93	37.32	16.03	15.78	66.08	98.17	86.6	77.61	S00783519	X:2431159:mir-81:noncoding
unknown	TGAGATCATCGTGAAATCTAGT	-2.31076	0.118592	0.000833188	-2.34065	1	0.116441	-0.147622	1	0.826383	-0.724657	1	0.359479	-2.38058	0.574536	0.00441508	0.513793	1	0.689624	9.29	8.62	10.98	4.17	28.13	37.73	23.08	26.83	9.13	8.52	41.66	65.81	55.19	49.93	S01191737	X:2431159:mir-81:noncoding
unknown	TAGTGCACTCTCCCCGGCCTGA	-2.74127	0.119375	0.000839713	-3.63468	1	0.0782461	-3.48459	0.0115591	0.000145506	-1.18464	1	0.158341	-2.22363	1	0.0225443	-3.04509	1	0.0483265	1.15	2.27	1.52	0	1.14	0.51	3.05	6.03	2.82	2.21	0.7	1.55	14.24	12.73	S00501621	I:6162327:mir-235:noncoding
unknown	GTTGAGTATGAGATAGTGACTAA	7.24459	0.119549	0.000841961	5.20695	1	0.291953	7.83776	0.00675275	7.17e-05	6.97252	1	0.00658031	4.86203	1	0.307832	8.02957	1	0.0128166	2.98	0.57	0.68	0	3.68	0.82	2.61	0.09	0	0.63	5.24	0.54	0	0	S00402816	I:15069729:rrn-1.2:noncoding;I:15062532:rrn-1.1:noncoding
unknown	TTAGTAGGCGTTGTGGGAAGT	3.07242	0.119738	0.000844478	-1.46396	1	0.666427	3.10376	0.0657267	0.00142188	2.95656	1	0.0037827	-1.73995	1	0.596563	1.50082	1	0.424243	5.16	9.41	0.51	0	5.08	7.06	4.62	7.24	0.39	0.11	2.11	2.32	0.89	1.26	S01026920	V:5780553:F44E7.15:noncoding
unknown	TGAGATCATCCTGAAAGCTAGT	-2.28574	0.119738	0.000845338	-2.62098	1	0.074996	-0.136806	1	0.837982	-0.69719	1	0.379583	-2.20611	0.754484	0.00743182	0.424056	1	0.741857	10.55	11.34	10.3	4.72	35.85	43.77	30.83	30.82	12.72	11.26	53.49	71.38	68.03	56.63	S00596007	X:2431159:mir-81:noncoding
unknown	ATCGGTCCGGCGTCAGTGG	7.24208	0.120333	0.000851256	0	1	1	4.28978	1	0.301633	4.46671	1	0.29335	0	1	1	0	1	1	2.87	0.68	0	0	0.26	0.1	0.35	0.09	0	0	0	0	0	0	S00665174	X:14477565:M163.12:noncoding;X:14477216:M163.15:noncoding
unknown	TATTGCACTCTCCCCGGCCTGT	-2.30814	0.120333	0.000851603	-3.4483	1	0.0301858	-3.76171	0.000322029	1.61e-06	-1.10631	1	0.164299	-2.7049	0.318001	0.00145589	-3.26882	1	0.0207153	6.3	11.46	6.59	0.09	2.1	3.17	13.15	23.58	5.44	8.42	6.21	3.33	52.26	52.45	S00491464	I:6162327:mir-235:noncoding
unknown	TACAAAGTATTTTAAAAGTCGTGC	-4.25305	0.122074	0.000864965	-5.8493	1	0.0755225	-8.20228	0.00232933	1.87e-05	-1.88267	1	0.0847295	-8.37889	0.122094	0.000403297	-0.194538	1	0.900384	0.34	0	0.08	0	0	0	0.61	1.11	0	0	9.29	0.08	4.32	4.08	S00792177	II:8393640:F49E12.14:noncoding
unknown	AGGCAGTGTGGTTAGCTGGTTA	4.93618	0.122511	0.000870032	3.82264	1	0.303401	4.87726	0.0832221	0.00192428	4.62961	1	0.00800739	2.56915	1	0.575093	3.19194	1	0.386878	3.55	1.7	0.59	1.39	2.72	1.43	2.87	0.93	0.49	0.32	0.65	0.62	0	0.19	S00836316	X:2969833:mir-34:noncoding
unknown	TCATTTAGCGGAGGAAAAGA	7.23706	0.122511	0.000870156	4.24417	1	0.365349	7.82166	0.0072473	7.85e-05	4.90926	1	0.241975	2.47561	1	0.53005	7.02838	1	0.0729448	2.64	0.91	0.34	0	2.8	1.64	0.52	0.09	0.1	0	1.62	0.7	0	0	S01012781	I:15064901:rrn-3.1:noncoding
unknown	TAGGGAACGTGAGCTGGGTTTAG	-2.71057	0.122778	0.000873105	-1.9405	1	0.291967	-0.926209	1	0.234132	-0.792495	1	0.335701	-2.9107	0.52954	0.00377205	-1.13318	1	0.416061	2.98	0.57	5.15	0	6.66	3.58	6.01	6.96	1.07	2.31	11.45	2.25	18.06	7.58	S01152793	I:15060710:rrn-3.56:noncoding;I:15067906:F31C3.14:noncoding
unknown	TGAAAGACAAGGGTAGTGAGACGT	3.70131	0.123269	0.00087841	2.69296	1	0.386372	4.21596	0.0103218	0.000125726	2.56927	1	0.071851	2.32864	1	0.265021	2.00201	1	0.400113	4.13	4.76	2.03	2.13	4.91	5.52	2.53	1.39	2.23	1.47	0.97	1.47	0.51	0.29	S00446897	I:9380005:F16A11.6:noncoding
unknown	TGAGATCATCGTGATAGCTAGT	-2.38731	0.123269	0.000879202	-2.45163	1	0.130671	-0.184953	1	0.789421	-0.709752	1	0.36922	-2.3649	0.681469	0.00605908	0.3437	1	0.789335	5.04	5.33	6	2.59	17.53	21.68	14.11	16.71	4.86	6.1	25.12	34.69	34.33	29.43	S00483064	X:2431159:mir-81:noncoding
unknown	AGAGAGCAGAACAGCGGAGCC	7.23454	0.123269	0.000879763	4.24417	1	0.365349	7.19218	0.0705868	0.001553	2.56384	1	0.553997	6.24687	1	0.186898	4.82378	1	0.286481	2.52	1.02	0.34	0	1.84	1.02	0	0.09	0	1.68	0	0.31	0	0	S00329276	X:1011607:rncs-1:noncoding
unknown	TCGGAGATTGTGAGACTTGAAACATTT	-7.35255	0.123927	0.00088552	-7.45745	1	0.0835057	-7.35015	0.0629578	0.00134242	-0.967025	1	0.426438	-7.58927	0.976178	0.0114123	-0.840028	1	0.654893	0	0	0	0	0	0	0.96	0.93	0	0	3.3	0	3.05	1.17	S01159068	II:10545225:R166.7:noncoding
unknown	CGGTACGATTGCGGCGGGATATC	3.43838	0.124575	0.000891218	-1.0747	1	0.785168	-2.61653	1	0.464149	1.16182	1	0.505212	-1.0145	1	0.824453	-3.91209	1	0.386117	3.55	6.58	0.25	0.09	0	0.1	0.61	1.11	0.39	0	0.05	0	0.25	0.97	S00153062	IV:4450861:mir-243:noncoding
unknown	GTTCATAACTGTCACCACAATT	-3.20878	0.124578	0.000892658	-2.56537	1	0.248267	-3.98144	0.0170305	0.000240031	-0.683993	1	0.439386	-2.39674	1	0.0401786	-2.84514	1	0.0856998	0.11	1.25	1.77	0	0.53	0.1	2.87	4.36	2.43	0	0.76	0.85	8.39	6.22	S00952388	V:16370355:W08G11.6:noncoding
unknown	TCAAGGTGTTGTATTCAGTAGAGCAGTCC	-2.55433	0.124578	0.000893369	-3.07766	1	0.0988404	-3.47845	0.00587779	6.04e-05	-0.722451	1	0.371645	-3.97891	0.0569833	0.000146419	-1.6593	1	0.231403	3.78	1.59	3.12	0	0.7	1.64	7.93	8.45	1.07	0.74	14.43	0.46	3.56	45.85	S00435112	I:15068300:F31C3.14:noncoding;I:15061104:rrn-3.56:noncoding
unknown	CTGGACGATGGATTCTTTGGAGC	4.1549	0.124685	0.000895204	3.99026	1	0.21363	6.20223	2.19e-06	3.37e-09	2.01494	1	0.424789	-3.7878	1	0.410132	2.02168	1	0.541824	3.9	2.84	0.34	4.72	15.16	8.28	0.96	0.28	0	0	0.11	0.85	0	0.49	S01006799	X:1012144:rncs-1:noncoding
unknown	TTTGTATTACACATAGGTACTGG	4.92946	0.124953	0.000898193	-2.75737	1	0.529234	-2.70289	1	0.538885	4.82296	1	0.00379915	-2.68435	1	0.522214	2.73578	1	0.50513	3.1	2.16	0	0	0	0	0.35	3.53	0	0	0.59	0.39	0	0.19	S01147949	X:11792482:mir-239.1:noncoding
unknown	GATCGGCAAAATACAAGTAGACTACT	-7.3343	0.125757	0.000905052	-7.40156	1	0.0872582	-7.32722	0.0651959	0.00140147	0.16333	1	0.8813	-7.3421	1	0.023619	1.94661	1	0.202528	0	0	0	0	0	0	0	3.43	0	0	22.64	0.08	0.76	4.86	S00991543	I:5233032:C32E12.1:5'UTR
unknown	AACTGGAAGAGTGCCATAAAATCT	3.84478	0.125957	0.000907567	-0.363102	1	0.92948	-1.50277	1	0.687294	2.9036	1	0.0398521	-5.09881	1	0.30542	-1.28141	1	0.756334	4.59	3.74	0.42	0	0.18	0	2.53	1.86	0	0	0.38	0	0.64	0	S00735441	II:6328778:C32D5.15:noncoding
unknown	TTAGTCGGCGTTGTGGGAAGG	4.4901	0.126176	0.000910224	-0.331561	1	0.941434	3.76143	0.490313	0.0222967	4.56077	0.629833	0.00159537	0.937289	1	0.829521	2.85463	1	0.344694	2.52	3.63	0	0.19	2.02	1.02	1.92	3.62	0.39	0.11	0.11	1.24	0.13	0.19	S00786200	V:5780553:F44E7.15:noncoding
unknown	TCCCTGAGAATTCTCGAACAGAT	-2.73945	0.127127	0.000918679	-2.39316	1	0.213548	-3.70555	0.00720895	7.8e-05	-0.699312	1	0.397112	-1.59774	1	0.0902818	-3.03481	1	0.0489563	1.03	2.27	1.86	1.85	1.05	0.31	7.49	5.38	5.05	2.42	2.49	0.7	13.99	11.85	S00718604	X:8154121:mir-237:noncoding
unknown	ATATCATTTAGCGGAGGAAAAGAAACTAAA	7.22441	0.127127	0.000919265	6.27394	1	0.145754	6.81152	0.201401	0.00635967	6.77694	1	0.0121479	0	1	1	7.22096	1	0.0553424	2.06	1.47	1.44	0	0.96	1.23	2.26	0.09	0	0	1.73	0.85	0	0	S00964773	I:15064908:rrn-3.1:noncoding
unknown	ATACAAGTGCACGGATAACGCTCA	3.30047	0.127131	0.000920379	-2.49538	1	0.526414	-5.7167	1	0.129718	0.801189	1	0.608546	-3.4897	1	0.465577	-2.9936	1	0.436218	6.19	5.33	0.17	0	0	0	0.44	1.49	0.1	0	0.05	0.08	1.02	0.29	S00410622	X:2262411:mir-248:noncoding
unknown	TACAGAGTATTTGAAAAGTCGTGC	-3.99484	0.129281	0.000938165	-8.41537	1	0.0224498	-4.87123	0.0239732	0.000373168	-2.15942	1	0.047892	-8.50191	0.0772238	0.000219399	-0.561477	1	0.719971	0.23	0.23	0	0	0	0.2	0.52	1.02	0	0	7.94	0	4.83	4.18	S00615919	II:8393640:F49E12.14:noncoding
unknown	GAGCTGGACGATGGATTCTTTGG	7.21933	0.129281	0.000939676	5.52122	1	0.2547	10.4707	3.5e-10	1.32e-13	4.82015	1	0.252344	6.61791	1	0.110238	5.40576	1	0.27625	1.83	1.7	0.84	0	16.83	11.15	0.26	0.28	0.78	1.37	0.32	0.31	0	0	S00674090	X:1012141:rncs-1:noncoding
unknown	AATGATGGAGAGAAAGTTGGAGC	7.21933	0.129281	0.000939676	7.65052	1	0.0651161	5.76697	1	0.104231	5.83822	1	0.113	0	1	1	4.04271	1	0.358818	1.83	1.7	0.17	4.08	0.44	0.61	0	1.02	0	0	0.05	0.15	0	0	S00715316	I:3717173:lin-59:CDS
unknown	TTAGTTGGCGTTGTGGGAAGGG	4.91931	0.129281	0.000942165	-2.75737	1	0.529234	4.43206	0.297043	0.011032	4.83092	1	0.00364768	1.19006	1	0.785468	2.32016	1	0.594556	2.41	2.84	0	0	2.19	0.82	1.83	2.32	0.29	0	0.22	0.39	0	0.19	S01047998	V:5780553:F44E7.15:noncoding
unknown	TTGGTGTAGTTTGAAAGTAGG	-7.33481	0.129281	0.000942263	-2.87919	1	0.392761	-7.33115	0.0659744	0.00142894	-1.39844	1	0.27958	-7.51414	1	0.014507	-0.45313	1	0.803542	0	0	0.42	0	0	0	0.7	0.65	0	0	4.27	0	2.42	2.14	S01050818	IV:6023975:21ur-3768:noncoding
unknown	TTAGTAGGCGTTGTGGGAAGGGA	2.53213	0.129281	0.000942582	-1.97161	1	0.469892	2.67558	0.0487783	0.000958058	2.69444	0.731923	0.00199803	0.211547	1	0.859342	1.46632	1	0.322735	14.79	17.69	1.18	0	17.09	12.37	13.5	19.31	5.05	1.47	3.13	8.9	3.18	3.69	S00951414	V:5780553:F44E7.15:noncoding
unknown	CTGAAAGACATGGGTAGTGAGACG	2.64463	0.12942	0.000944703	3.99673	1	0.0194595	2.31884	0.224482	0.00745379	2.53329	1	0.00473145	2.33021	1	0.0188217	1.63448	1	0.287845	17.31	8.17	10.64	52.06	6.49	10.43	13.41	10.03	9.81	13.15	1.57	7.97	3.69	0.58	S01004928	I:9380006:F16A11.6:noncoding
unknown	CGGTACGATCGCGGCGAGATATC	3.35192	0.130669	0.000954937	-1.39036	1	0.70873	-1.55799	1	0.55986	1.10841	1	0.479865	-3.2714	1	0.508134	-2.18838	1	0.556112	3.9	7.03	0.34	0	0.09	0.2	0.17	1.86	0.1	0	0.32	0	0.76	0.49	S00337403	Intergenic
unknown	GCATCGAGCTGAAAGAGAGAGC	7.21422	0.131235	0.000960541	3.8536	1	0.403743	5.10326	1	0.215573	0	1	1	0	1	1	2.79201	1	0.503893	1.6	1.93	0.25	0	0.35	0.31	0	0	0	0	0	0.08	0	0	S00251250	X:1011593:rncs-1:noncoding
unknown	TGAGATCGTCGTGAAAGCTAGT	-2.28732	0.131235	0.000961318	-2.38247	1	0.113984	-0.143921	1	0.83099	-0.737656	1	0.350739	-2.29155	0.681469	0.00605715	0.448844	1	0.726883	9.06	8.17	9.96	3.98	30.59	32.01	21.69	25.25	9.81	8	38.15	59.38	53.41	45.27	S00663723	X:2431159:mir-81:noncoding
unknown	TGCAAAGTATTTGAAAAGTCGTGC	-4.60657	0.131364	0.000963387	-8.10079	1	0.0375167	-8.00064	0.00590101	6.08e-05	-1.79939	1	0.110453	-5.72213	0.653721	0.00551598	-0.545013	1	0.738642	0.11	0.11	0	0	0	0	0.26	1.3	0.1	0	6.43	0	4.2	2.82	S00879222	II:8393640:F49E12.14:noncoding
unknown	CTTTGTACTCCGATGCCATTCAGA	3.15326	0.131695	0.000966947	-5.96721	1	0.194136	1.10878	1	0.41646	1.91307	1	0.114926	0.0194181	1	0.994276	-1.39688	1	0.641344	8.48	3.97	0	0	1.67	0.82	4.35	0.74	1.36	0	0.43	0.15	0.64	1.17	S00025800	III:8867365:mir-238:noncoding
unknown	ATATGTCGAGACACCTTGGCTGTCTGAGGACG	-2.33967	0.13196	0.000970167	-3.28338	1	0.0495995	-4.91681	7.68e-06	1.63e-08	-0.0811201	1	0.917787	-1.98881	1	0.0177897	1.00783	1	0.436322	4.36	7.6	5.15	0	0.7	0.92	7.49	42.89	10.3	5.58	178.14	4.41	42.09	25.64	S00430240	II:14018385:F01D5.14:noncoding
unknown	TAAAAGACATGGGTAGTG	7.21167	0.13196	0.000971146	7.49565	1	0.0760548	6.89319	0.163678	0.00479029	6.35165	1	0.0391301	6.96121	1	0.056508	6.09347	1	0.210062	1.49	2.04	0.84	2.87	1.4	0.92	0.87	0.74	1.94	0.74	0.43	0.54	0	0	S00666292	I:9380005:F16A11.6:noncoding
unknown	TGAAAGACATGGGTAGTAAGAC	4.29512	0.134577	0.000992112	3.34794	1	0.329904	2.99628	1	0.0856008	2.28189	1	0.270234	2.97847	1	0.219884	2.38877	1	0.402382	2.75	3.97	2.11	1.48	1.05	1.33	0.7	1.02	1.85	1.47	0.43	1.16	0.38	0	S00017428	I:9380005:F16A11.6:noncoding
unknown	GTTCCAAGCTGCTGAACATGTGCAC	7.20654	0.134577	0.000992709	3.31654	1	0.45866	3.49727	1	0.410125	5.63887	1	0.142386	0	1	1	0	1	1	1.26	2.27	0.17	0	0	0.2	0.17	0.74	0	0	0	0	0	0	S01008516	Intergenic
unknown	TTATTAGGCGTTGTGGGAAGG	5.50175	0.135379	0.000999783	-1.9976	1	0.6158	4.31922	1	0.0769987	4.60976	1	0.0501368	1.94085	1	0.662436	4.35697	1	0.220623	2.06	2.5	0	0	0.96	0.61	0.78	1.21	0.19	0.11	0.22	1.08	0	0.1	S01212433	V:5780553:F44E7.15:noncoding
unknown	TGAAAGGCATGGGTAGTG	5.4998	0.136467	0.00100899	5.85539	1	0.10593	4.16175	1	0.108369	4.55623	1	0.057306	5.28393	1	0.0646474	2.30633	1	0.577111	1.95	2.61	1.01	3.89	0.79	0.61	0.7	1.21	2.33	1.05	0.27	0.15	0	0.1	S00822348	I:9380005:F16A11.6:noncoding
unknown	TTTACGTGAAGCTGAGATC	-3.43696	0.137491	0.00101774	-4.28669	1	0.102784	-8.73778	0.000159638	6.69e-07	-0.844919	1	0.360457	-8.94366	0.0123451	1.65e-05	1.25716	1	0.368377	0.69	0.23	0.42	0	0	0	4.44	1.21	0	0	37.66	0.15	7.12	4.47	S01043551	V:12303783:C51F7.3:noncoding
unknown	ATAACGAGCGAGACTCTAGCCTGCTAAAT	-7.30431	0.138199	0.00102416	-7.36733	1	0.089964	-7.29673	0.0713319	0.00157366	-7.34321	0.759095	0.00210795	-0.758988	1	0.667438	-2.82193	1	0.217262	0	0	0	0	0	0	0	0	1.46	0.53	0.27	0.23	0.51	5.15	S01206310	I:15070585:rrn-1.2:noncoding;I:15063388:rrn-1.1:noncoding
unknown	TGTAAGACATGGGTAGTGA	4.06099	0.139151	0.0010324	3.58162	1	0.275055	3.76419	0.192808	0.0059827	3.13464	1	0.0546682	3.54161	1	0.0910845	1.86204	1	0.553844	2.87	4.08	2.03	2.22	2.45	2.15	1.92	1.3	3.5	0.95	0.76	0.62	0.13	0.39	S01210625	I:9380005:F16A11.6:noncoding
unknown	CGGACACCATTAGGACTGACAGATTGAAA	-3.07359	0.139537	0.00103717	-2.28565	1	0.283994	-4.49051	0.00518631	5.12e-05	-2.11225	1	0.0260702	-1.93826	1	0.0753326	-1.58596	1	0.293311	1.38	0.23	2.36	0	0.09	0.41	1.65	1.39	2.72	1.05	6.7	0.15	10.05	5.34	S00295803	I:15070482:F31C3.13:noncoding;I:15063285:rrn-1.1:noncoding
unknown	AGCTGGACGATGGATTCTTTGG	5.34461	0.139537	0.00103766	-0.22562	1	0.964881	7.24047	9.3e-06	2.13e-08	4.27027	1	0.0546355	-2.79789	1	0.525897	3.58857	1	0.320828	3.32	1.47	0.08	0	9.99	4.5	0.44	1.67	0	0	0.27	0.93	0.13	0	S00920717	X:1012141:rncs-1:noncoding
unknown	ATGGTTAAGAGGGACAAACC	3.02374	0.139591	0.00103925	2.24365	1	0.360986	2.73285	0.201401	0.00634623	2.77227	1	0.00721995	1.687	1	0.278058	1.94702	1	0.274085	9.4	4.54	5.32	1.67	5.96	3.48	10.02	1.39	2.72	2.74	6.75	1.47	0.76	1.46	S01115481	I:15062921:rrn-1.1:noncoding;I:15070118:rrn-1.2:noncoding
unknown	TATGACACTGAAGAGAGTTGGAAA	2.76288	0.139794	0.00104196	-1.84219	1	0.585373	-1.24902	1	0.377267	1.69791	1	0.0887737	-1.54897	1	0.47582	-0.855856	1	0.680254	8.14	11.8	0.51	0.19	0.79	0.2	4.01	4.64	0.68	0.32	1.57	0.39	1.65	1.94	S00514098	X:17598808:mir-63:noncoding
unknown	TATTCCACTCTCCCCGGCCTGA	-3.53476	0.140637	0.00104945	-3.21096	1	0.200212	-3.73044	0.0579217	0.00120149	-1.08035	1	0.257641	-2.19601	1	0.0830666	-3.13389	1	0.0792597	0.34	0.45	0.76	0.09	0.26	0.31	1.13	2.88	1.07	1.05	0.27	0.62	5.85	5.44	S00902712	I:6162327:mir-235:noncoding
unknown	TATTGCATTCTCCCCGGCCTGA	-3.78374	0.141737	0.00105887	-3.50791	1	0.190912	-4.11966	0.0472927	0.000919492	-1.50556	1	0.137022	-2.8088	1	0.0466664	-3.26705	1	0.0775033	0.46	0.11	0.59	0	0.26	0.1	0.87	1.76	0.68	0.53	0.43	0.39	5.47	4.08	S00631281	I:6162327:mir-235:noncoding
unknown	TTAGAAGGCGTTGTGGGAAGG	4.78355	0.142937	0.00106906	1.00223	1	0.825785	4.03409	0.522439	0.0244818	4.52092	1	0.00651912	0.58021	1	0.893845	3.15531	1	0.327274	2.41	3.06	0.25	0.09	2.19	0.51	1.48	2.51	0.29	0	0.59	0.93	0.13	0.1	S00913829	V:5780553:F44E7.15:noncoding
unknown	TTCTTTAGTGAACTGTCAACGTGAATGC	7.18845	0.143054	0.00107201	2.45227	1	0.553408	0	1	1	6.55812	1	0.0229108	0	1	1	5.85505	1	0.236013	0.46	3.06	0.08	0	0	0	1.48	0.46	0	0	1.4	0	0	0	S00659182	I:15065992:rrn-3.1:noncoding
unknown	TGAAAGACATGGGTAGTCA	3.66235	0.143054	0.00107344	3.80365	1	0.150659	3.67849	0.0752945	0.00168621	3.30638	1	0.00985627	3.84256	0.913686	0.0103365	1.4855	1	0.582317	3.1	5.33	4.73	3.24	4.29	2.66	3.14	2.69	6.8	2.21	0.97	0.77	0.25	0.58	S01095789	I:9380005:F16A11.6:noncoding
unknown	TTACATGTTTCGGGTAGGAGA	-4.57579	0.143054	0.00107361	-8.08321	1	0.0385292	-4.57652	0.0757552	0.00170091	-0.801498	1	0.43988	-4.82758	1	0.0125981	0.14406	1	0.926645	0.23	0	0	0	0.09	0.1	0.35	2.69	0.1	0.11	9.24	0.46	4.07	2.91	S00548028	IV:10940214:mir-246:noncoding
unknown	TGAAAGACATGGGTTGTGAGAC	5.48608	0.14319	0.00107585	4.36617	1	0.264755	5.10207	0.238083	0.00808028	4.50958	1	0.0640783	4.82496	1	0.167051	3.84419	1	0.350935	1.15	3.4	0.25	1.48	1.05	1.74	0.96	0.93	1.36	1.05	0.43	0.62	0	0.1	S00800773	I:9380005:F16A11.6:noncoding
unknown	TGAGATTATCGTGAAAGCTAGT	-2.3325	0.144016	0.00108388	-2.08974	1	0.186681	-0.125438	1	0.855788	-1.0582	1	0.183625	-2.18803	0.911535	0.010281	0.227435	1	0.85961	5.39	5.67	4.64	7.13	17.88	24.03	13.41	11.79	4.66	8.1	23.07	33.14	35.22	30.21	S00212746	X:2431159:mir-81:noncoding
unknown	TTGGATTCATGACATTGTGACAATT	-7.3066	0.144016	0.00108576	-3.16965	1	0.358206	-3.3349	0.68343	0.0363305	-2.53993	1	0.0806988	-7.55266	1	0.0129106	0.42275	1	0.802262	0	0	0.34	0	0.09	0.2	0.44	0.19	0	0	7.62	0.08	3.05	0.97	S00740741	IV:653926:K11H12.12:noncoding
unknown	TATTAAACGGTAAGGGCCGGC	-7.3066	0.144016	0.00108576	-7.41322	1	0.0870771	-7.30439	0.0728455	0.00161578	-1.67053	1	0.209589	-7.55266	1	0.0129106	-0.431533	1	0.8134	0	0	0	0	0	0	0.35	0.74	0	0	4.27	0	3.05	0.97	S01078078	X:13759310:mir-5592.2:noncoding;X:13759265:mir-5592.2:noncoding
unknown	TATTGCCCTCTCCCCGGCCTGA	-2.57172	0.144804	0.00109294	-3.47006	1	0.0778927	-3.49205	0.00782582	8.7e-05	-1.05973	1	0.198766	-2.05448	1	0.028311	-2.72863	1	0.0666589	1.83	2.72	2.03	0	1.14	0.82	2.87	8.63	2.82	3.89	1.46	2.09	16.02	16.61	S00910327	I:6162327:mir-235:noncoding
unknown	TATGACACTGAAGCGAGTAGGAAA	2.98777	0.145428	0.00109889	-3.93387	1	0.308511	-0.823112	1	0.622207	2.01751	1	0.0643516	-2.20341	1	0.498502	-0.49988	1	0.832672	6.99	7.6	0.08	0	0.44	0.41	3.22	3.62	0.39	0	1.62	0.15	1.14	1.07	S00913117	X:17598808:mir-63:noncoding
unknown	CGGTACGATCCCGGCGGGATATC	3.26351	0.145844	0.00110328	-2.49538	1	0.526414	-1.07038	1	0.632148	0.785373	1	0.616617	-3.46179	1	0.468411	-1.69902	1	0.610099	5.04	6.24	0.17	0	0.26	0.2	0.52	1.39	0	0.11	0.38	0.08	1.02	0.29	S00601060	IV:4450861:mir-243:noncoding
unknown	TACATGTTTCGGGTAGGAGCC	-7.29371	0.146349	0.00110835	-4.92803	1	0.20312	-3.831	0.493561	0.0224824	-1.66096	1	0.22227	-7.41468	1	0.0195147	-0.168374	1	0.925043	0	0	0.08	0	0	0.2	0.17	0.84	0	0	4.7	0.15	1.78	3.01	S01196261	IV:10940214:mir-246:noncoding
unknown	GCGCGATGAACTCTTTACC	-2.20762	0.146508	0.00111081	-2.96826	1	0.0208083	-3.20247	0.00128371	9.02e-06	-1.06415	1	0.209014	-1.93566	1	0.0235069	0.546946	1	0.684234	29.58	45.03	28.54	9.08	21.47	9.2	120.19	44	46.33	49.25	715.39	27.1	254.33	119.48	S00383768	V:15873924:T06C12.16:noncoding
unknown	GTCATCAGGCCATAGCTGTCCA	3.04488	0.146583	0.00111263	-3.77693	1	0.334048	-6.13347	0.873464	0.0537053	1.24484	1	0.325334	-2.93877	1	0.445399	-0.657267	1	0.793802	5.27	8.39	0.08	0	0	0	1.31	2.23	0	0.21	1.57	0	1.02	0.97	S00004264	II:12519350:mir-77:noncoding
unknown	TACATGTTTCGGGTAGGAG	-3.15046	0.146837	0.00111582	-2.60117	1	0.245428	-5.08456	0.0025453	2.09e-05	-1.02897	1	0.257831	-3.12876	1	0.012887	-0.351245	1	0.807489	0.8	0.57	1.69	0	0.18	0.1	0.87	4.36	0.87	0.53	12.27	1.16	6.49	9.03	S00559856	IV:10940213:mir-246:noncoding
unknown	CCGGACACCATTAGGACTGACAGAT	-2.36568	0.146907	0.00111761	-2.11995	1	0.192657	-4.7394	2.9e-05	8.75e-08	-0.988192	1	0.214783	-2.15289	1	0.0127687	0.318702	1	0.804738	5.73	3.52	9.2	0	1.14	0.31	12.54	10.12	7.67	3.26	88.34	2.01	27.85	30.31	S00389092	I:15070477:F31C3.13:noncoding;I:15063280:rrn-1.1:noncoding
unknown	CGGTACGATCGCGGCGGAATATC	3.12919	0.148777	0.0011331	-5.98011	1	0.192524	-0.579037	1	0.755976	0.405397	1	0.799735	-2.68504	1	0.530566	-6.44481	1	0.137142	5.16	7.15	0	0	0.35	0.41	0.09	1.49	0.1	0.11	0	0	0.76	0.97	S00198315	IV:4450861:mir-243:noncoding
unknown	TTACATGTTTCGAGTAGGAGCT	-7.28839	0.151214	0.00115426	-7.38477	1	0.0891985	-7.28491	0.076531	0.00172307	-1.69637	1	0.210652	-7.47555	1	0.016389	0.332252	1	0.845607	0	0	0	0	0	0	0.17	0.84	0	0	6.48	0.31	2.42	1.94	S00771134	IV:10940214:mir-246:noncoding
unknown	TATTGCACTCTCCCCTGCCTGA	-3.19845	0.151965	0.00116129	-3.02775	1	0.194946	-2.9712	0.133955	0.00366478	-1.40932	1	0.133512	-2.35645	1	0.049813	-2.88638	1	0.0867091	0.46	0.79	1.1	0.09	0.79	0.41	1.13	2.78	1.17	1.16	0.49	0.85	6.99	6.99	S01197138	I:6162327:mir-235:noncoding
unknown	GAGAAGGTGTCTTGCTGGC	-7.27918	0.152063	0.00116334	0.334195	1	0.892872	-2.86377	0.951324	0.0610569	-2.55909	1	0.0921623	-0.585057	1	0.727721	-2.66712	1	0.234553	0	0	0.93	3.34	0	0.41	0.26	0.28	0	2.42	0.81	0	1.27	3.79	S00044005	I:15065423:rrn-3.1:noncoding
unknown	GTCCGATCGCGGCGGGATATC	4.65298	0.152484	0.00116786	-1.1665	1	0.802278	-1.04133	1	0.803214	2.36686	1	0.357733	-3.77297	1	0.420527	-2.12857	1	0.593271	2.98	2.72	0.08	0	0.09	0	0.61	0.65	0	0	0.05	0	0.25	0	S00305703	IV:4450861:mir-243:noncoding
unknown	TTAGTAGGCGTTGTTGGAAGG	4.43699	0.152842	0.00117276	-3.6102	1	0.441768	3.16122	1	0.0984599	4.10114	1	0.00944867	0.246321	1	0.954524	2.88103	1	0.337294	2.52	3.4	0	0	1.49	0.51	1.22	2.78	0.19	0.11	0.16	1.24	0.13	0.19	S00275986	V:5780553:F44E7.15:noncoding
unknown	GAGGAAACTCTGGTGGAA	7.16844	0.152842	0.00117323	8.08614	1	0.0357572	8.19666	0.00119709	8.26e-06	8.43309	0.0130605	6.82e-06	5.22281	1	0.28106	9.63882	1	0.000215689	1.6	1.81	0.93	4.72	4.03	1.74	6.1	1.21	0.78	0	18.37	0.7	0	0	S00644154	I:15065751:rrn-3.1:noncoding
unknown	ACGCAGTGTGGTTAGCTGGTTG	4.34696	0.153214	0.00117739	3.3241	1	0.358042	3.88278	0.293712	0.0107952	4.40178	0.712435	0.00191467	1.99912	1	0.612735	2.84735	1	0.30785	4.13	2.04	1.1	1.95	2.54	1.23	3.48	2.51	0.68	0.74	0.54	1.32	0.25	0.1	S00305440	X:2969833:mir-34:noncoding
unknown	TGAAAGACATGGGTAGAG	3.38186	0.153518	0.00118104	3.50075	1	0.160854	2.53658	0.754987	0.0423827	2.78653	1	0.0242512	2.8328	1	0.085948	0.0321439	1	0.991758	4.47	5.22	2.03	7.32	2.02	2.35	2.79	2.78	3.89	2.21	0.49	0.39	0.25	0.97	S00779642	I:9380005:F16A11.6:noncoding
unknown	TACAAAGTATTTGAAAAGACGTGC	-2.97806	0.153814	0.00118463	-6.8926	1	0.013899	-9.24667	8.74e-06	1.94e-08	-1.58455	1	0.0831296	-6.0654	0.0203115	3.78e-05	0.0170632	1	0.990248	0.92	0.91	0.08	0	0	0	0.61	3.62	0.1	0.11	22.26	0.23	8.77	8.65	S00638581	II:8393640:F49E12.14:noncoding
unknown	TTTGGTAAGCAGAACTGGCGC	-2.43987	0.153896	0.00118658	-2.95228	1	0.102049	-2.86433	0.028825	0.000472865	-1.72277	1	0.0379476	-1.56599	1	0.0721799	-1.03669	1	0.439655	3.9	2.72	3.88	0	2.63	1.43	6.01	4.27	5.34	7.16	23.29	1.7	20.47	23.7	S00342224	I:15066032:rrn-3.1:noncoding
unknown	CATGACATTGTGACAATT	-2.79407	0.155185	0.00119785	-3.99834	1	0.0732116	-7.00764	1.64e-05	4.36e-08	-2.11926	1	0.0205517	-3.05645	0.690921	0.00620627	-2.21263	1	0.14151	0.69	1.93	0.93	0	0	0.1	1.13	2.51	0.58	1.58	5.4	0.23	8.01	15.74	S01149640	IV:653919:K11H12.12:noncoding
unknown	GAGATTATAACTGAACGCCT	-2.28396	0.155684	0.00120352	-2.32526	1	0.140669	-3.04164	0.00792304	8.88e-05	-1.56637	1	0.0520747	-1.8165	1	0.0303734	-1.84527	1	0.169815	4.81	7.94	6.5	4.26	3.59	2.56	11.06	7.15	5.05	11.15	21.29	2.25	9.03	85.38	S00176954	I:15060873:rrn-3.56:noncoding;I:15068069:F31C3.14:noncoding
unknown	GGACACCATTAGGACTGACAGATTGAAA	-2.69294	0.155684	0.00120522	-2.20438	1	0.251139	-2.70634	0.0927005	0.00220691	-1.91338	1	0.0296311	-2.14182	1	0.0301443	-1.95144	1	0.181995	2.41	0.79	3.8	0	1.4	1.23	1.92	3.16	0.97	4	7.08	0.54	12.72	12.43	S00643761	I:15063285:rrn-1.1:noncoding;I:15070482:F31C3.13:noncoding
unknown	CGGACTGGAGCACATTGGAAAAA	3.09735	0.155684	0.0012057	2.32349	1	0.37165	5.3664	1.22e-06	1.73e-09	1.78981	1	0.150049	1.33878	1	0.487687	2.19876	1	0.230615	9.4	2.61	1.01	5.47	33.13	15.34	1.31	2.88	2.23	1.16	0.32	4.1	0.51	1.36	S00352351	X:1011787:rncs-1:noncoding;X:1012060:rncs-1:noncoding
unknown	TACAAAGTATTTGAGAAGTCGTGC	-3.93829	0.155704	0.00120719	-3.56707	1	0.20166	-8.272	0.00162744	1.21e-05	-1.21171	1	0.233984	-5.98134	0.367825	0.00181934	-0.265376	1	0.863829	0.34	0.11	0.51	0	0	0	0.61	2.23	0.1	0	9.29	0.08	4.83	3.79	S01236585	II:8393640:F49E12.14:noncoding
unknown	TAGGCGTTGTGGGAAGGG	7.16051	0.156228	0.00121259	0	1	1	6.74008	0.235001	0.00794552	6.94391	1	0.00738631	0	1	1	4.11578	1	0.344562	1.26	2.16	0	0	1.58	0.51	1.22	1.21	0	0	0.38	0	0	0	S00043886	V:5780549:F44E7.15:noncoding
unknown	GAAATTGACGGAAGGGCACC	3.82541	0.156672	0.00121737	4.69581	1	0.0654801	2.18605	1	0.226967	4.58605	0.0820994	8.57e-05	4.31097	0.658493	0.00566844	2.32487	1	0.375488	2.75	4.54	0.51	10.93	0.88	0.92	10.63	0.93	1.75	7.26	2.27	0.54	0	0.68	S00817396	I:15063200:rrn-1.1:noncoding;I:15070397:rrn-1.2:noncoding
unknown	CCGAAAATGATGCTCTTCCCACAATT	-2.9086	0.156961	0.00122096	-2.94677	1	0.172937	-1.96726	0.56189	0.0271741	-1.69581	1	0.0607895	-0.674935	1	0.473555	-1.03965	1	0.473367	1.26	0.79	1.69	0	3.07	0.2	2.09	2.51	3.4	7.26	3.67	3.48	12.46	4.18	S00511712	I:2935920:Y71F9AM.7:noncoding
unknown	CCGAAAGATGGTGAACTAT	-2.8782	0.156978	0.00122244	-3.0604	1	0.15706	-1.98362	0.536017	0.0254301	-1.20921	1	0.168468	-2.41971	1	0.0268855	1.21962	1	0.365492	1.38	0.79	1.6	0	0.18	3.17	4.96	1.76	0.68	2.42	55.65	1.24	8.9	11.07	S01145655	I:15065713:rrn-3.1:noncoding
unknown	AACGTGAGCTGGGTTTAG	-2.37586	0.157087	0.00122463	-1.81816	1	0.264607	-1.86442	0.350951	0.0138166	-1.27399	1	0.114229	-1.70368	1	0.0456364	-0.900185	1	0.496467	5.73	2.5	10.22	0	6.57	3.17	9.84	7.33	4.86	9.26	24.96	4.65	30.77	17.39	S01181593	I:15067906:F31C3.14:noncoding;I:15060710:rrn-3.56:noncoding
unknown	ACATGACACTGATTAGGGATGTGA	7.15785	0.15709	0.001226	3.31654	1	0.45866	7.43755	0.031762	0.000539528	7.11414	1	0.00409412	0	1	1	7.74965	1	0.0228678	1.15	2.27	0.17	0	1.14	2.25	2	0.84	0	0	1.95	1.47	0	0	S01218094	III:2173146:mir-66:noncoding
unknown	TGAGATCATCGCGAAAGCTAGT	-2.27569	0.157137	0.0012277	-2.99613	1	0.0659987	-0.292919	1	0.669767	-0.748829	1	0.343184	-2.26705	0.754484	0.00743895	0.327443	1	0.798758	6.08	7.15	4.56	2.41	17.97	24.85	17.07	18.57	6.12	7.79	25.5	41.96	42.09	31.76	S00214983	X:2431159:mir-81:noncoding
unknown	TGAAAGACATGGGTAGTGACAC	3.72276	0.157922	0.00123519	2.21325	1	0.519498	2.77957	0.83129	0.0494049	2.71847	1	0.0606735	2.70385	1	0.170213	0.599179	1	0.853783	3.44	4.65	0.93	1.85	1.58	1.94	1.65	2.14	2.72	1.68	0.27	0.54	0.51	0.19	S00807999	I:9380005:F16A11.6:noncoding
unknown	AATGGGTAGCACGTGGCAAGACT	7.15253	0.160057	0.00125326	0	1	1	0	1	1	4.59908	1	0.278234	0	1	1	0	1	1	0.92	2.5	0	0	0	0	0.17	0.28	0	0	0	0	0	0	S00014187	X:8077597:mir-5553:noncoding
unknown	TTACATGATTCGGGTAGGAGC	-4.54748	0.160784	0.00126033	-4.72175	1	0.15	-7.94077	0.00762173	8.38e-05	-1.86486	1	0.106416	-8.10692	0.331139	0.00155288	-0.284931	1	0.8604	0.11	0.11	0.17	0	0	0	0.09	1.3	0	0	6.32	0.46	3.43	3.69	S00406949	IV:10940214:mir-246:noncoding
unknown	TTACATGTTTCGGGTAGGACCT	-5.17339	0.162281	0.00127345	-5.35343	1	0.139977	-5.14227	0.0901742	0.00212979	-2.06515	1	0.0994537	-4.52868	1	0.0328252	0.237169	1	0.883201	0.11	0	0.08	0	0	0.1	0	1.02	0.1	0.11	8.16	0.39	3.05	2.91	S00367852	IV:10940214:mir-246:noncoding
unknown	TTAGTAGGCGTTGGGGGAAG	4.41917	0.162368	0.00127552	-1.15793	1	0.800296	3.58794	0.689267	0.0366997	4.17825	1	0.00721962	0.234007	1	0.956741	2.97528	1	0.310918	3.21	2.61	0.08	0	1.05	1.64	1.92	2.41	0.29	0	0.54	1.16	0.13	0.19	S00119981	V:5780553:F44E7.15:noncoding
unknown	ATCCACGTGCACGGATAACGCTCA	4.32854	0.162787	0.00128021	-1.49977	1	0.744782	-3.82582	1	0.395061	2.65405	1	0.199602	-4.03226	1	0.39354	-0.675981	1	0.864594	2.75	3.4	0	0.09	0	0	0.61	1.21	0	0	0.27	0	0.25	0.1	S00058963	X:2262411:mir-248:noncoding
unknown	TACAAAGTATTTGAAAAGTCGTCC	-5.18227	0.163588	0.00128819	-7.79975	1	0.0577293	-7.69836	0.0196032	0.00028753	-2.01881	1	0.104402	-5.40711	1	0.0167585	-0.380209	1	0.821714	0	0.11	0	0	0	0	0.26	0.84	0	0.11	5.84	0	3.43	2.23	S00722583	II:8393640:F49E12.14:noncoding
unknown	TGAAAGACATGGGTAGTTAGAC	3.88637	0.163588	0.00129111	3.3739	1	0.273663	2.65334	1	0.0964503	2.99938	1	0.0470649	3.54394	1	0.0451592	2.10036	1	0.429063	3.67	3.63	2.62	2.22	1.49	1.12	1.74	1.95	2.23	4	0.38	1.32	0.38	0.19	S00326018	I:9380005:F16A11.6:noncoding
unknown	TATTGCACTCTCCCCGGCCTG	-2.2102	0.163588	0.00129251	-3.31014	1	0.0343654	-2.86692	0.00972019	0.00011587	-0.687154	1	0.384735	-1.51404	1	0.0607338	-2.21514	1	0.0998147	8.71	11.34	7.77	0	6.22	4.19	20.64	30.91	11.07	21.78	10.1	8.83	46.8	70.33	S00239619	I:6162327:mir-235:noncoding
unknown	AGAGATCATCGTGAAAGCTAG	-2.77954	0.163588	0.00129279	-2.20515	1	0.268891	-0.631974	1	0.427804	-0.987726	1	0.247324	-1.89787	1	0.061339	0.051105	1	0.970258	0.69	1.93	1.69	1.76	4.38	5.11	4.79	3.71	2.72	2.21	3.35	10.84	10.81	10.69	S01116093	X:2431158:mir-81:noncoding
unknown	TGAGATAATCGTGAAAGCTAGT	-2.40355	0.163588	0.00129351	-2.62379	1	0.011647	-0.209391	1	0.770787	-0.808597	1	0.431322	-2.34341	1	0.0316186	0.395547	1	0.797893	180.43	194.41	199.37	78	640.33	765.2	490.97	563.02	199.61	207.08	903.53	1327.26	1277.22	1023.93	S00048851	X:2431159:mir-81:noncoding
unknown	TGAAAGACATGGCTAGTGA	3.35067	0.164752	0.00130468	3.04542	1	0.245933	2.88008	0.340067	0.0132381	2.51481	1	0.0475006	2.98555	1	0.0487717	1.00101	1	0.688156	4.7	5.1	4.56	2.41	3.16	2.66	2.35	2.6	5.05	2.53	0.81	0.93	0.51	0.68	S00742180	I:9380005:F16A11.6:noncoding
unknown	AGGCAGTGTGGTTAGCTGG	4.07915	0.164752	0.00130553	0.668234	1	0.881019	3.21553	0.79341	0.0459383	3.8268	1	0.00891478	-3.7878	1	0.410132	2.1768	1	0.48998	3.44	2.95	0.42	0	1.67	1.12	3.66	1.11	0	0	0.7	0.7	0	0.49	S00727282	X:2969833:mir-34:noncoding
unknown	CGGACACCATTAGGACTGACAGATTGA	-3.16577	0.165241	0.00131082	-2.58331	1	0.255689	-4.54892	0.00840296	9.54e-05	-1.68689	1	0.0773882	-3.20511	1	0.0121181	-1.91522	1	0.225108	0.92	0.34	1.52	0.09	0.09	0.31	1.48	1.86	1.26	0	4.65	0	7.88	5.34	S01104396	I:15070480:F31C3.13:noncoding;I:15063283:rrn-1.1:noncoding
unknown	AACTTGGACTTTTTCGCTGGTT	7.14277	0.165352	0.00131311	3.8536	1	0.403743	6.40461	0.486638	0.0220338	6.0019	1	0.0824412	0	1	1	4.08244	1	0.351173	2.52	0.79	0.25	0	1.14	0.51	1.05	0.28	0	0	0.22	0.08	0	0	S00633737	X:1012113:rncs-1:noncoding
unknown	TACATGTTTCGGGTAGGAGCTT	-3.49117	0.165408	0.00131498	-8.67873	1	0.0140608	-6.02219	0.00298215	2.58e-05	-2.03979	1	0.0473614	-8.78087	0.0231868	4.62e-05	0.983701	1	0.489067	0.23	0.57	0	0	0	0.1	0.09	1.86	0	0	27.99	0.08	6.23	4.27	S00269331	IV:10940214:mir-246:noncoding
unknown	TGACTAGAACCGTTACTCAT	-2.16408	0.165707	0.00131877	-3.44638	1	0.0176867	-4.43313	6.85e-06	1.4e-08	-0.890974	1	0.269411	-2.47247	0.482477	0.00302502	-3.12056	1	0.0248061	18.69	17.01	12.24	0	4.03	2.05	39.54	40.66	15.54	14.1	20.32	3.48	95.25	96.94	S00305354	V:11770096:mir-61:noncoding
unknown	TACAAAGTATTTGAAAAGTCATGC	-7.24976	0.168344	0.0013412	-7.33823	1	0.0921923	-3.78675	0.538062	0.0255455	-1.248	1	0.341069	-7.39019	1	0.0210133	-0.134272	1	0.94051	0	0	0	0	0	0.2	0.52	0.84	0	0	5.02	0	1.91	2.62	S00169647	II:8393640:F49E12.14:noncoding
unknown	TGAGAGACATGGGTAGTGAGAC	3.09268	0.168353	0.00134271	2.69283	1	0.270897	2.65876	0.331199	0.0127909	2.35604	1	0.0381743	2.37441	1	0.103487	0.674618	1	0.76561	5.62	6.35	3.88	4.26	3.59	3.68	3.4	3.16	4.57	2.74	0.59	1.24	0.76	0.97	S00641448	I:9380005:F16A11.6:noncoding
unknown	CGGTACGATCGCGGCGGCATATC	2.96413	0.170005	0.00135734	-3.02232	1	0.410568	-2.31614	1	0.26878	0.96608	1	0.451829	-3.95204	1	0.321068	-3.20324	1	0.315579	5.5	8.39	0.17	0	0.18	0.1	0.44	2.6	0.1	0	0.11	0.08	1.14	0.97	S00903693	IV:4450861:mir-243:noncoding
unknown	TGAATGACATGGGTAGTGA	3.07962	0.17076	0.00136483	2.97254	1	0.207442	2.2467	0.783892	0.0448782	2.50051	1	0.0252401	2.7954	1	0.0373116	0.977429	1	0.651259	5.27	6.69	4.64	5.19	3.24	2.25	4.09	3.16	6.9	2.63	1.19	1.32	0.64	1.17	S01111578	I:9380005:F16A11.6:noncoding
unknown	TGAAGATTTAACGAAAGTAGTACTGACACA	-7.23859	0.173734	0.00139009	-7.32043	1	0.0929229	-7.23331	0.088152	0.00207004	-2.16963	1	0.139374	-7.33894	1	0.0241748	-0.0170125	1	0.992427	0	0	0	0	0	0	0.44	0.28	0	0	5.4	0	1.53	3.21	S01033275	X:6868007:C53B7.8:noncoding;IV:9191291:C46C2.8:noncoding
unknown	CCAAACTGGATTGACGAGCATC	7.12658	0.175141	0.00140285	8.1885	1	0.0303948	7.47815	0.0275461	0.000445991	5.39069	1	0.174492	0	1	1	3.80024	1	0.386139	1.83	1.47	0	6.21	1.75	1.74	0.78	0.09	0	0	0	0.15	0	0	S00053067	X:1012087:rncs-1:noncoding
unknown	CGGCACGATCGCGGCGGGATATC	4.09399	0.176203	0.00141286	-4.16725	1	0.385775	-1.60491	1	0.68637	1.31517	1	0.637133	-1.74535	1	0.698501	-0.998768	1	0.804577	3.21	3.29	0	0	0.09	0	0.44	0.46	0	0.11	0.11	0.08	0.25	0.19	S00027260	IV:4450861:mir-243:noncoding
unknown	TTGACGAGCATCGAGAAACTTGGACTTT	7.12386	0.176515	0.00141838	3.31654	1	0.45866	8.13398	0.0016547	1.24e-05	6.67359	1	0.0167554	0	1	1	0	1	1	1.72	1.59	0.17	0	3.68	1.84	0.87	1.11	0	0	0	0	0	0	S00451980	X:1012103:rncs-1:noncoding
unknown	CTAGTAGGCGTTGTGGGAAGG	7.12386	0.176515	0.00141838	0	1	1	6.28859	0.6051	0.0303387	6.48426	1	0.0287556	2.47561	1	0.53005	5.15207	1	0.28233	1.72	1.59	0	0	0.7	0.82	0.26	1.39	0.1	0	0.16	0.31	0	0	S00666629	V:5780553:F44E7.15:noncoding
unknown	CACGGCCAGTTTGAGTTGATTCGCTCTTT	-3.89777	0.177331	0.00142645	-8.33759	1	0.0255782	-8.24124	0.00188991	1.47e-05	-1.21089	1	0.237644	-8.41829	0.105894	0.000333475	-1.34829	1	0.418411	0.46	0	0	0	0	0	0.52	2.23	0	0	3.78	0.23	4.45	4.18	S00835285	I:2935813:Y71F9AM.7:noncoding
unknown	TCAGTAGGCGTTGTGGGAAGGG	4.71761	0.178386	0.00143894	-0.776863	1	0.86667	5.06869	0.0273429	0.000441531	5.29107	0.187457	0.000232561	1.92631	1	0.676626	2.55847	1	0.499612	2.06	3.18	0.08	0	3.94	1.53	2.87	3.9	0.68	0.11	0.22	0.7	0.13	0.1	S00458432	V:5780553:F44E7.15:noncoding
unknown	TGTTGCACTCTCCCCGGCCTGA	-2.82228	0.178386	0.00143896	-3.31868	1	0.130697	-3.89144	0.0106893	0.000132088	-0.958381	1	0.268035	-1.84467	1	0.0757721	-3.26492	1	0.0455466	1.03	1.25	1.18	0.19	0.18	0.72	2.09	5.38	1.94	2.74	0.49	0.93	10.05	9.23	S00987121	I:6162327:mir-235:noncoding
unknown	TACCCTGTAGATCGAGCTGT	-2.32967	0.178386	0.00143952	0.23447	1	0.87095	-1.53069	0.720967	0.0393192	-0.356575	1	0.651107	-0.936108	1	0.255699	-0.877104	1	0.507332	3.67	5.1	6	42.34	6.57	5.93	20.21	12.53	7.28	16.63	2.7	14.63	26.45	26.23	S01223350	II:7850582:mir-57:noncoding
unknown	TTGTACTACACATAGGTACTGG	7.11842	0.179491	0.00144997	0	1	1	0	1	1	6.84741	1	0.0100582	0	1	1	4.82677	1	0.298304	1.49	1.81	0	0	0	0	1.05	1.21	0	0	0.16	0.23	0	0	S00250021	X:11792482:mir-239.1:noncoding
unknown	GGACACCATTAGGACTGACAGATTGA	-3.13992	0.182887	0.00147959	-2.34748	1	0.296039	-2.68929	0.225681	0.00751259	-1.66346	1	0.081809	-3.29346	0.933241	0.0106376	-2.50271	1	0.127119	0.92	0.34	1.86	0	1.31	0.1	1.39	1.95	0.68	0.53	2.49	0.23	8.27	4.37	S00182635	I:15063283:rrn-1.1:noncoding;I:15070480:F31C3.13:noncoding
unknown	TCAAAGACATGGGTAGTG	5.41739	0.182887	0.00148213	5.57382	1	0.144398	4.1865	1	0.102194	4.54925	1	0.0578485	5.20622	1	0.0781611	2.64652	1	0.535991	1.26	3.06	1.1	2.87	1.23	0.2	1.13	0.84	1.94	1.26	0.43	0.15	0	0.1	S00892397	I:9380005:F16A11.6:noncoding
unknown	TCTCTCTTTCAGCTCAATGCCAC	7.11295	0.182887	0.00148225	0	1	1	6.39504	0.499124	0.0228964	4.39706	1	0.301328	0	1	1	4.24286	1	0.337927	1.26	2.04	0	0	0.61	1.02	0.44	0	0	0	0.11	0.15	0	0	S00100281	X:1012256:rncs-1:noncoding
unknown	TGAAAGACATGGGTAGTGCGAC	3.34391	0.183493	0.00149016	3.45521	1	0.159232	2.72905	0.499205	0.0229297	3.15164	1	0.00660706	3.02245	1	0.0425804	1.68072	1	0.451503	4.7	4.88	3.72	5.93	2.72	2.45	4.27	3.53	5.93	2	0.65	1.78	0.64	0.49	S00883223	I:9380005:F16A11.6:noncoding
unknown	GCCAGACACGTAGAACTTTTTAATTA	-5.13504	0.183518	0.00149193	-7.75538	1	0.0609682	-7.66686	0.0217131	0.000327582	-0.275949	1	0.794435	-1.0588	1	0.489705	0.64744	1	0.681595	0.11	0	0	0	0	0	0.09	3.25	2.23	0	11.35	0.15	2.16	4.18	S00043462	I:5525310:F59A3.8:5'UTR
unknown	TACAAAGTATTTGAAAAGTCGTT	-7.23098	0.183855	0.00149624	-7.33822	1	0.0923592	-7.22886	0.0919329	0.00218155	-1.84749	1	0.182833	-7.48023	1	0.0162803	-2.00975	1	0.349395	0	0	0	0	0	0	0.26	0.65	0	0	1.3	0	2.92	0.87	S00354940	II:8393639:F49E12.14:noncoding
unknown	TTGCTTTCCTCATCTCTGATCTTT	7.11022	0.183926	0.00149866	3.31654	1	0.45866	8.77102	5.32e-05	1.77e-07	4.64506	1	0.270018	0	1	1	0	1	1	1.15	2.16	0.17	0	2.63	5.93	0.52	0	0	0	0	0	0	0	S01137716	X:1012028:rncs-1:noncoding
unknown	AGATTTAACGAAAGTAGTACTGACACAG	-2.89211	0.183926	0.00149996	-3.46411	1	0.127076	-9.26064	8.1e-06	1.76e-08	-0.904033	1	0.301458	-2.99924	0.909334	0.0102095	-0.103746	1	0.940994	1.38	0.57	1.1	0	0	0	3.4	3.9	1.85	0	21.18	0	9.54	7.58	S00603614	X:6868008:C53B7.8:noncoding;IV:9191288:C46C2.8:noncoding
unknown	GATTGTGAGACTTGAAACATTT	-3.04954	0.184129	0.0015032	-3.10229	1	0.180604	-5.55918	0.00128371	9.03e-06	-0.904469	1	0.314893	-2.05414	1	0.0728916	-1.99904	1	0.204068	0.23	1.25	1.18	0	0	0.2	2.44	3.62	3.01	0	3.78	0.39	8.39	5.63	S00650052	II:10545220:R166.7:noncoding
unknown	TGAGATCATCGTGAAAGCTAC	-2.47251	0.184804	0.00151029	-2.86499	1	0.129051	-1.1012	1	0.151581	-1.4716	1	0.0786412	-2.38194	1	0.0125324	-0.534461	1	0.691055	2.52	2.5	2.53	0.74	4.65	6.03	5.23	4.08	2.04	3.37	2.76	11.54	14.12	21.27	S00126880	X:2431158:mir-81:noncoding
unknown	TACTGGCCCCCAAATCTTCGCTT	-7.21782	0.185883	0.0015207	-7.30239	1	0.0937525	-7.21288	0.0937018	0.00224758	-1.20203	1	0.362499	-1.31964	1	0.48633	-2.80116	1	0.223831	0	0	0	0	0	0	0.52	0.84	1.36	0	0.7	0	1.65	2.91	S00359252	X:7882703:mir-240:noncoding
unknown	TATCACTATTCTGTTTTTAGCC	4.81785	0.186141	0.0015244	5.20275	1	0.123914	5.78472	0.00185304	1.43e-05	2.81629	1	0.389964	5.02705	1	0.0244585	5.2369	1	0.0245399	3.78	1.02	4.31	0.56	3.51	4.4	0.35	0.56	3.11	1.79	0.86	3.56	0	0.19	S00748465	I:9379968:F16A11.6:noncoding
unknown	ATGAGATCATCGTGAAAGCTAGT	-2.76409	0.187336	0.00153579	-2.80209	1	0.182231	-0.761678	1	0.346801	-1.65228	1	0.0644563	-3.73346	0.331546	0.00156224	-0.226071	1	0.870736	0.8	1.7	2.03	0	3.94	4.29	2.96	2.14	1.26	0	8.21	6.12	10.17	10.3	S00123546	X:2431159:mir-81:noncoding
unknown	CCTGTAGATCGAGCTGTGT	-2.52293	0.18969	0.00155763	-1.28942	1	0.462105	-2.07743	0.315	0.0119388	-0.767634	1	0.349037	-1.43408	1	0.115905	-0.896308	1	0.515178	3.32	0.91	1.6	7.78	1.31	3.48	9.84	4.46	5.34	4.31	1.35	8.21	17.8	9.71	S00562180	II:7850579:mir-57:noncoding
unknown	TTAGTAGGCGTTGTGGGAAT	2.85358	0.18969	0.00155834	-1.95682	1	0.571045	1.70636	1	0.111577	2.48539	1	0.0146312	-1.72845	1	0.552446	1.15615	1	0.535045	5.85	8.96	0.42	0	3.42	2.05	4.01	6.13	0.58	0	0.7	2.71	1.02	1.55	S00632279	V:5780553:F44E7.15:noncoding
unknown	CGCTACGATCGCGGCGGGATATC	3.03174	0.190035	0.0015628	-2.72433	1	0.468025	-1.0131	1	0.605395	1.22087	1	0.362717	-3.61649	1	0.426967	-1.46841	1	0.618831	4.47	7.6	0.17	0	0.18	0.41	0.52	2.41	0.1	0	0.43	0.15	0.76	1.07	S00787397	IV:4450861:mir-243:noncoding
unknown	CGGTACGATCGCCGCGGGATATC	3.45366	0.193641	0.00159576	-1.42279	1	0.73341	-1.24809	1	0.689242	1.10092	1	0.54068	-2.91286	1	0.540913	-3.14418	1	0.473095	4.7	4.08	0.17	0.09	0.18	0.1	0.17	1.39	0.1	0	0.11	0	0.64	0.29	S00665879	IV:4450861:mir-243:noncoding
unknown	TTGGCATGGGAGAGGGCTGGG	-3.56098	0.194394	0.00160366	-3.48659	1	0.194696	0.806303	1	0.333309	-0.445489	1	0.638858	-8.43991	0.0980548	0.00029872	-0.166453	1	0.912443	0.11	0.57	0.59	0	7.27	4.6	0.17	4.64	0	0	8.16	1.32	1.53	10.69	S00643328	II:4565057:M03A1.10:noncoding;X:9622865:C11E4.t1:noncoding;V:13003550:F15B9.t1:noncoding
unknown	GAATCTGCTCCGGAAAATCGTCGTTC	-3.4377	0.194394	0.0016053	-3.83715	1	0.150623	-8.54758	0.000424294	2.27e-06	-1.17966	1	0.226117	-2.31891	1	0.0792269	0.700941	1	0.625779	0.57	0.23	0.51	0	0	0	0.09	3.25	1.75	0	21.45	0.46	4.71	6.51	S00451035	Intergenic
unknown	CGATACGATCGCGGCGGGATATC	3.61423	0.196977	0.00163111	-1.55709	1	0.732922	-0.800231	1	0.814767	1.05494	1	0.62279	-0.369573	1	0.936038	-1.71338	1	0.688883	2.75	5.1	0.17	0	0.09	0.2	0.35	0.84	0.39	0.11	0.11	0.08	0.38	0.39	S01178697	IV:4450861:mir-243:noncoding
unknown	TTTAACGAAAGTAGTACTGACACAG	-3.87093	0.196977	0.00163233	-8.32086	1	0.0263771	-4.85005	0.0308705	0.000518837	-2.34965	1	0.0361934	-8.46043	0.0910386	0.000271113	1.56805	1	0.275809	0.46	0	0	0	0.18	0	0.78	0.56	0	0	31.99	0.39	5.72	1.85	S00751545	X:6868008:C53B7.8:noncoding;IV:9191285:C46C2.8:noncoding
unknown	TCCCTGAGAATTCTCGCACAGCT	-2.21055	0.196977	0.00163389	-2.23831	1	0.151786	-3.76539	0.000528043	2.99e-06	-0.748683	1	0.343244	-1.72049	1	0.0374857	-2.76852	1	0.0475811	4.93	8.96	6.08	5.93	2.72	1.12	18.99	16.9	13.99	6	8.32	2.63	41.2	33.22	S00875355	X:8154121:mir-237:noncoding
unknown	GTGAAGATTTAACGAAAGTAGTACTGACACAG	-3.69214	0.196977	0.00163506	-3.87406	1	0.168916	-5.76792	0.00875937	0.000101129	-3.40305	1	0.0046054	-8.50363	0.0770008	0.000217447	0.704452	1	0.630326	0.34	0.23	0.42	0	0	0.1	0.7	0	0	0	17.78	0.7	4.71	4.47	S00969040	X:6868008:C53B7.8:noncoding;IV:9191292:C46C2.8:noncoding
unknown	CGGGTGGAAACTAGCAGT	-2.34579	0.197037	0.00163724	-0.4201	1	0.784064	-1.83246	0.407276	0.0170956	0.0571043	1	0.942236	-0.582947	1	0.478368	-1.26288	1	0.349948	3.44	3.97	15.79	8.8	5.52	3.17	8.97	26.27	12.92	13.47	4.16	8.59	25.43	17.68	S01209858	II:11537689:mir-35:noncoding
unknown	TTCATCAGGCCATAGATGTCCA	3.61303	0.197144	0.00163981	-2.4213	1	0.610054	-2.3153	1	0.554778	2.64245	1	0.0708945	-2.46675	1	0.589558	0.0274123	1	0.993557	2.64	5.22	0.08	0	0.09	0	2	1.67	0.1	0	0.97	0	0.38	0.39	S00935579	II:12519350:mir-77:noncoding
unknown	TGAAACACATGGGTAGTGA	3.33268	0.198758	0.00165535	3.28244	1	0.204275	3.38298	0.0931856	0.00222723	2.75576	1	0.0270574	3.31835	1	0.0228624	1.74788	1	0.440202	3.44	5.78	4.22	3.52	3.59	4.19	3.57	2.04	6.41	2.31	0.86	1.63	0.38	0.78	S01003806	I:9380005:F16A11.6:noncoding
unknown	TGAGATCATCGTGAAAGCTAGTT	-2.30761	0.198758	0.0016567	-3.09043	1	0.00440592	-1.7244	0.382762	0.0156928	-1.05382	1	0.290608	-2.5788	1	0.014769	-0.642936	1	0.66185	148.45	182.61	131.23	32.7	172.22	233.25	323.57	405.02	149.78	133.74	537.94	459.43	1030.4	885.51	S00674436	X:2431160:T07D1.2:intron
unknown	TGAAAGCCATGGGTAGTGAGAC	4.36169	0.198758	0.00165914	3.93831	1	0.263728	3.67846	0.581067	0.0285022	2.77194	1	0.214525	3.27747	1	0.264383	2.04457	1	0.582206	3.1	2.5	2.03	1.67	1.23	1.64	1.05	0.65	1.94	0.63	0.43	0.54	0.13	0.19	S00694676	I:9380005:F16A11.6:noncoding
unknown	ATGCTCGTCGATCCAGTTTGGCC	7.08625	0.198758	0.00166005	3.31654	1	0.45866	7.33404	0.0447181	0.000851067	6.90392	1	0.00836775	0	1	1	0	1	1	2.18	1.02	0.17	0	1.31	1.84	1.48	0.93	0	0	0	0	0	0	S00513076	X:1011761:rncs-1:noncoding
unknown	CGAAAGACATGGGTAGTGAGAC	2.9997	0.199408	0.00166718	3.29782	1	0.139107	2.78014	0.212945	0.00689911	2.59376	1	0.0163258	2.23165	1	0.121445	0.783605	1	0.715687	5.85	6.35	4.05	9.82	4.73	3.89	4.7	3.81	5.25	2	1.03	1.32	0.89	0.97	S00663038	I:9380005:F16A11.6:noncoding
unknown	AAGATTTGACTGATATTT	-3.69657	0.199988	0.00167518	-3.40079	1	0.21304	-5.75591	0.0092537	0.000108409	-1.44626	1	0.157153	-1.02201	1	0.398719	0.979846	1	0.49955	0.11	0.45	0.59	0	0	0.1	1.92	0.84	2.62	1.37	22.86	0.23	5.98	2.23	S00952727	V:12596864:C14C10.8:noncoding
unknown	TGAGATCTTCGTGAAAGCTAGT	-2.22523	0.199988	0.00167545	-2.63495	1	0.10502	-0.184472	1	0.789218	-0.836005	1	0.291061	-2.35592	0.680072	0.00600592	0.421558	1	0.743066	6.42	5.78	5.07	2.96	18.49	22.8	13.59	16.25	5.05	6.63	24.96	39.8	37.39	28.85	S01232229	X:2431159:mir-81:noncoding
unknown	GTGTTGTATTCAGTAGAGCAGTC	-2.69825	0.200128	0.00167833	-4.2583	1	0.0613516	-4.35571	0.0028831	2.46e-05	-1.29827	1	0.138056	-5.7106	0.0187374	3.37e-05	-2.35737	1	0.120894	1.38	1.36	0.76	0	0	0.72	3.31	3.06	0.29	0	4.21	0.46	4.71	20.98	S00241972	I:15068299:F31C3.14:noncoding;I:15061103:rrn-3.56:noncoding
unknown	TTTCATGTTTCGGGTAGGAGCT	-3.87202	0.20028	0.00168132	-5.83986	1	0.0764848	-4.78835	0.0354366	0.000624084	-1.2675	1	0.223397	-3.51111	1	0.03136	0.611136	1	0.681706	0.23	0.23	0.08	0	0.09	0.1	0.61	1.95	0.29	0.32	14.75	0.77	3.94	4.66	S00272377	IV:10940214:mir-246:noncoding
unknown	TGAAAGACATGGGTAGTGAA	4.79597	0.200662	0.00168625	5.89523	1	0.0465174	4.96626	0.0609931	0.00129182	3.83946	1	0.07964	5.22741	1	0.0123446	4.6556	1	0.0720051	2.41	2.38	1.77	6.95	1.75	2.66	1.22	0.84	4.18	1.47	0.11	2.55	0	0.19	S00644437	I:9380005:F16A11.6:noncoding
unknown	TACAAAGTATTTGAAAAGTCGTGCA	-2.67773	0.201099	0.00169164	-4.03412	1	0.0696614	-9.59362	1.01e-06	1.4e-09	-1.79816	1	0.0431313	-6.4479	0.00602386	3.45e-06	-0.29192	1	0.832399	1.83	1.02	0.93	0	0	0	1.83	3.06	0.19	0	23.07	0.15	12.59	8.55	S00193397	II:8393641:F49E12.14:noncoding
unknown	TGGATAGGATGATGAAACTAGTC	7.08067	0.201537	0.00169705	4.24417	1	0.365349	8.3849	0.000439504	2.38e-06	4.46671	1	0.29335	0	1	1	0	1	1	1.95	1.25	0.34	0	2.98	3.58	0.35	0.09	0	0	0	0	0	0	S00955778	X:1011638:rncs-1:noncoding;X:1012209:rncs-1:noncoding
unknown	GTGTTGTATTCAGTAGAGCAGT	-7.17986	0.202748	0.00170898	-7.24115	1	0.0962965	-7.17204	0.102823	0.0025422	-1.81729	1	0.216395	-7.14902	1	0.0392304	-3.96284	1	0.119088	0	0	0	0	0	0	0.35	0.46	0	0	0.27	0	0.38	4.86	S00181158	I:15061102:rrn-3.56:noncoding;I:15068298:F31C3.14:noncoding
unknown	TTACATGTTTCTGGTAGGAGCT	-3.1751	0.202779	0.00171098	-4.08066	1	0.11198	-5.33788	0.00361998	3.28e-05	-1.44808	1	0.131468	-4.65109	0.354703	0.00173623	0.221237	1	0.877499	0.69	0.45	0.42	0.09	0	0.2	0.7	2.69	0	0.42	17.02	0.85	6.1	6.7	S00957715	IV:10940214:mir-246:noncoding
unknown	TGACGAGCATCGAGAAACTTGGAC	7.07786	0.20315	0.00171586	0	1	1	6.77398	0.219524	0.0072186	0	1	1	0	1	1	2.79201	1	0.503893	1.83	1.36	0	0	0.7	1.43	0	0	0	0	0	0.08	0	0	S00442367	X:1012100:rncs-1:noncoding
unknown	TGAGACCATCGTGAAAGCTAGT	-2.4976	0.20315	0.00171774	-2.72333	1	0.155726	-0.226155	1	0.762577	-0.819599	1	0.319118	-2.55107	0.860743	0.00929906	0.348477	1	0.793014	2.06	2.27	2.2	1.02	7.19	10.02	5.4	7.43	2.33	2	11.13	15.87	15.77	12.92	S00732748	X:2431159:mir-81:noncoding
unknown	TCCCTGAGAATTCTCGAACAGCTTT	-2.37941	0.20315	0.00171932	-2.28934	1	0.195251	-3.38056	0.00749616	8.19e-05	-0.537856	1	0.501661	-2.04315	1	0.0242865	-2.61202	1	0.0715074	3.44	2.84	3.72	2.13	1.14	1.43	9.93	10.95	7.87	0.11	4.65	1.55	19.46	20.01	S00978901	X:8154121:mir-237:noncoding
unknown	AGAAAGACATGGGTAGTGAGA	3.88813	0.203938	0.00172774	4.71555	1	0.0666273	3.37797	0.421037	0.0179466	3.91074	1	0.00324824	3.83607	1	0.0290257	2.01267	1	0.479801	2.98	3.74	2.96	8.15	2.45	1.43	4.18	2.14	4.76	1.68	0.32	1.08	0.25	0.29	S00895425	I:9380005:F16A11.6:noncoding
unknown	TGAGCTCATCGTGAAAGCTAG	-2.41149	0.20417	0.00173145	-2.08418	1	0.240721	-0.864559	1	0.250621	-0.597579	1	0.458303	-2.3636	0.984477	0.011567	-0.0690582	1	0.958376	3.1	2.5	2.7	3.61	6.84	6.65	9.06	9.47	3.3	2.74	6.86	15.87	19.71	14.86	S00945322	X:2431158:mir-81:noncoding
unknown	AATCACAGTCAACTGTTGGCATG	-3.11378	0.204801	0.00173855	-3.56724	1	0.145739	-5.47367	0.00230709	1.84e-05	-0.589199	1	0.51287	-3.01087	1	0.0191198	-3.71088	1	0.0362111	0.46	0.79	0.76	0	0.18	0	3.48	3.34	1.36	0	1.19	0	6.99	5.93	S00231519	V:11769956:mir-250:noncoding
unknown	CGGGGAGTTTGACTGGGGCGGTACATC	-2.34728	0.205828	0.00174904	-1.82667	1	0.280223	-2.61072	0.059285	0.0012427	-1.05773	1	0.191708	-1.39948	1	0.106493	-1.93869	1	0.164161	6.08	0.79	6.16	2.5	3.24	1.53	6.79	8.63	10.3	3.05	7.46	2.94	17.55	27.88	S00512114	I:15060383:rrn-3.56:noncoding;I:15067579:rrn-3.1:noncoding
unknown	TGAAAGGCATGGGTAGTGA	3.12619	0.206008	0.00175289	2.96155	1	0.228772	2.98564	0.175412	0.00526569	2.27433	1	0.0595429	3.08753	1	0.0210387	1.33632	1	0.536014	5.16	5.44	3.55	5	4.12	3.78	3.75	1.76	7.19	3.05	1.13	1.55	0.64	0.87	S00383703	I:9380005:F16A11.6:noncoding
unknown	ATTATTCTGTGACACTTTCAGT	7.07225	0.206008	0.00175409	0	1	1	0	1	1	6.94984	1	0.00729446	0	1	1	5.40576	1	0.27625	1.6	1.59	0	0	0	0	0.78	1.58	0	0	0.32	0.31	0	0	S00482543	III:10047745:T16G12.1:CDS
unknown	TTTGTACTCCGATGCCATTCAGAA	2.1012	0.207282	0.00176672	-1.12303	1	0.447378	-0.63164	1	0.364245	2.07007	1	0.0142318	-0.885463	1	0.271068	-0.68713	1	0.59672	138.36	122.5	14.44	10.1	15.16	17.08	97.9	138.32	18.55	15.78	6.97	21.91	40.06	30.21	S00362506	III:8867365:mir-238:noncoding
unknown	TTACATTTTTCGGGTAGGAGCT	-4.46472	0.207915	0.00177388	-4.12136	1	0.198795	-7.87307	0.0100553	0.000120679	-1.48732	1	0.186827	-4.72016	1	0.0182695	-0.164803	1	0.91909	0.23	0	0.25	0	0	0	0.17	1.58	0.1	0.11	6.97	0.31	3.81	2.62	S00040761	IV:10940214:mir-246:noncoding
unknown	TATGACACTGAAGCGAGTTGGAA	2.11648	0.208335	0.00177926	-1.07147	1	0.436222	-1.85536	0.251197	0.00875441	1.49548	1	0.0728808	-1.23329	1	0.122971	-1.02062	1	0.430854	136.07	276.75	19.42	20.47	10.87	10.53	148.76	99.14	18.16	22.2	50.25	9.29	46.8	73.24	S01084046	X:17598808:mir-63:noncoding
unknown	TTACATGTTTCGGGTAGGAGCG	-4.11113	0.208762	0.00178468	-4.82063	1	0.134119	-4.63061	0.0626327	0.0013303	-1.21149	1	0.256042	-4.32356	1	0.0181322	0.739755	1	0.623064	0.11	0.23	0.17	0	0.09	0.1	0	2.32	0.1	0.21	15.89	0.15	3.94	3.5	S00437536	IV:10940214:mir-246:noncoding
unknown	TGAGATCATCGTGAAAGCTAAT	-2.25694	0.211231	0.00180846	-2.82544	1	0.0974343	-0.219599	1	0.754049	-0.904324	1	0.255577	-2.54607	0.541559	0.00396658	0.255666	1	0.84306	4.81	4.99	3.88	1.85	14.55	18.51	10.45	12.9	3.98	4.42	21.94	27.56	31.28	22.63	S00087540	X:2431159:mir-81:noncoding
unknown	TTAGTGGGCGTTGTGGGAAG	4.34192	0.211231	0.00181	-3.6102	1	0.441768	3.54045	0.748288	0.0416288	3.61883	1	0.0408199	1.18098	1	0.788765	2.52575	1	0.441404	1.72	3.86	0	0	0.96	1.64	1.05	1.86	0.58	0	0.22	0.93	0.13	0.19	S00981773	V:5780553:F44E7.15:noncoding
unknown	CGAAAGACATGGGTAGTGA	3.0289	0.211231	0.00181234	2.76018	1	0.263456	2.56935	0.419144	0.0177779	2.28306	1	0.0496801	2.8823	1	0.0342036	0.922304	1	0.67855	5.27	5.9	4.64	3.24	3.24	3.37	3.48	2.41	6.7	2.63	0.81	1.32	0.38	1.46	S01137289	I:9380005:F16A11.6:noncoding
unknown	AAAGTCTTTCGGTTCCGGGGGTAGTATGGT	7.06378	0.211231	0.00181303	5.20695	1	0.291953	6.80152	0.205766	0.00656546	6.45943	1	0.029573	5.03588	1	0.294878	8.18775	1	0.0090272	1.26	1.93	0.68	0	1.05	1.12	1.57	0.28	0.68	0	6.54	0.31	0	0	S01045384	I:15070358:rrn-1.2:noncoding;I:15063161:rrn-1.1:noncoding
unknown	TTACATGTTTCGGGTAGGAGTT	-4.46553	0.211317	0.00181602	-7.95377	1	0.0465649	-7.85877	0.0104884	0.000129067	-1.96809	1	0.0991794	-8.02071	0.416785	0.00226481	-0.339926	1	0.836258	0.11	0.11	0	0	0	0	0	1.21	0	0	6	0.31	3.18	3.59	S00302070	IV:10940214:mir-246:noncoding
unknown	TAGAAAGTATTTGAAAAGTCGTGC	-3.85595	0.211317	0.00181738	-4.03498	1	0.170966	-8.17972	0.00260085	2.15e-05	-1.34963	1	0.197785	-5.885	0.458149	0.00272481	-0.208244	1	0.8938	0.23	0.23	0.34	0	0	0	0.78	1.67	0.1	0	9.24	0	4.45	3.69	S00314538	II:8393640:F49E12.14:noncoding
unknown	TACAAAGTATTTGGAAAGTCGTGC	-4.46285	0.213138	0.00183486	-7.94982	1	0.0468132	-7.85591	0.0106152	0.000130808	-2.0683	1	0.0861314	-8.00976	0.432874	0.00237087	-0.204125	1	0.900312	0.11	0.11	0	0	0	0	0.44	0.74	0	0	7.19	0.08	3.05	3.79	S00651638	II:8393640:F49E12.14:noncoding
unknown	TATAAATTTTGGAACGTCTCCTCTCGGGGAGA	-7.16752	0.216482	0.0018655	-3.93765	1	0.290469	-4.59325	0.369556	0.0149458	-2.71105	1	0.0877692	-7.29106	1	0.0277588	2.06671	1	0.181773	0	0	0.17	0	0	0.1	0.17	0.28	0	0	21.29	0.39	1.65	2.72	S00260180	V:17131099:sls-1.2:noncoding;V:17120729:sls-1.10:noncoding;V:17124633:sls-1.7:noncoding
unknown	TGAGTAGGCGTTGTGGGAAGG	4.24261	0.217917	0.00187974	-1.49977	1	0.744782	3.08397	1	0.0895557	3.85324	1	0.013927	0.786217	1	0.859383	2.83095	1	0.312582	2.52	3.29	0	0.09	1.49	0.72	1.39	2.6	0.49	0.11	0.32	1.39	0.25	0.1	S00526655	V:5780553:F44E7.15:noncoding
unknown	TACAAAGTAATTGAAAAGTCGTGCT	-7.17307	0.218276	0.0018847	-7.2777	1	0.0950486	-7.17065	0.107805	0.00271226	-1.45543	1	0.283126	-4.92854	1	0.0660408	-2.069	1	0.345076	0	0	0	0	0	0	0.09	1.02	0.1	0	1.19	0	2.67	1.07	S00164455	II:8393641:F49E12.14:noncoding
unknown	GACACCATTAGGACTGACAGATTGAAAG	-2.69466	0.219874	0.00190038	-1.17172	1	0.532052	-3.56202	0.0194486	0.000284098	-1.66877	1	0.0613235	-2.23752	1	0.0326481	-2.43762	1	0.111946	1.38	1.25	2.36	4.54	0.26	0.92	2.26	2.78	2.33	1.47	4.27	0.23	12.21	6.99	S00927590	I:15063286:rrn-1.1:noncoding;I:15070483:F31C3.13:noncoding
unknown	GGTGACAGATGGTCCTTGCGGACGT	-7.15054	0.220988	0.0019119	-3.89396	1	0.295126	-7.14242	0.111328	0.00282662	-1.08458	1	0.42419	-7.10397	1	0.0436356	-3.70789	1	0.14043	0	0	0.17	0	0	0	0.7	0.65	0	0	0.32	0	0.25	4.95	S00686189	I:15067115:rrn-3.1:noncoding
unknown	TATTGCACTCTTCCCGGCCTGA	-2.79142	0.221234	0.00191713	-4.58458	1	0.0583623	-3.68371	0.0204062	0.000301404	-1.15439	1	0.192948	-2.65637	1	0.0192864	-4.12628	1	0.0176668	0.46	1.7	0.42	0.09	0.53	0.41	0.96	4.92	1.07	1.37	0.43	0.39	9.16	8.65	S00681411	I:6162327:mir-235:noncoding
unknown	CGGTTTTCCGGAGTGCTGAGCAG	-2.8164	0.221234	0.00191782	-2.38089	1	0.26221	-5.87166	0.000326884	1.64e-06	-1.02613	1	0.244651	-3.62024	0.499586	0.0032577	-1.30585	1	0.376724	0.69	1.36	0.84	1.67	0.18	0	6.62	0.56	1.17	0	8.1	0.39	8.9	8.35	S00880729	II:8107216:C41C4.11:noncoding
unknown	CGGTACGAACGCGGCGGGATATC	2.8465	0.223349	0.00193997	-6.51223	1	0.132208	-1.73389	1	0.343145	0.846279	1	0.495846	-2.07196	1	0.476812	-3.25183	1	0.27805	4.81	9.3	0	0	0.18	0.31	0.96	2.32	0.29	0.21	0.27	0	1.65	0.49	S01129209	IV:4450861:mir-243:noncoding
unknown	TCGCTGGTTTGGTGGAGCTGGA	7.03901	0.230911	0.0020096	6.5308	1	0.123663	8.71811	7.27e-05	2.58e-07	4.40955	1	0.301203	0	1	1	0	1	1	2.29	0.79	0.17	1.76	4.91	3.37	0	0.37	0	0	0	0	0	0	S00846576	X:1012126:rncs-1:noncoding
unknown	GTTTGGCCAAGCGGACTGGAGC	7.03901	0.230911	0.0020096	4.24417	1	0.365349	8.97464	1.5e-05	3.9e-08	0	1	1	0	1	1	5.16421	1	0.282116	2.29	0.79	0.34	0	6.22	3.68	0	0	0	0	0	0.39	0	0	S01095987	X:1011775:rncs-1:noncoding;X:1012071:rncs-1:noncoding
unknown	GTAGTAGGCGTTGTGGGAA	4.52449	0.232858	0.00202855	-1.1665	1	0.802278	1.34676	1	0.70901	3.88446	1	0.0276537	0.483005	1	0.911363	0.021386	1	0.995628	2.64	2.61	0.08	0	0.35	0.2	1.13	2.04	0.39	0	0.05	0.15	0.25	0	S01059548	V:5780553:F44E7.15:noncoding
unknown	TGAGCTCATCGTGAAAGCTAGTT	-2.93769	0.233586	0.00203688	-2.92355	1	0.201787	-1.80962	0.847571	0.0511428	-1.18611	1	0.195449	-2.63835	1	0.0283849	-0.471842	1	0.745296	0.46	1.13	1.01	0.37	1.23	1.64	2.09	2.88	0.58	1.47	6.11	3.25	7.88	6.51	S00902205	X:2431160:T07D1.2:intron
unknown	TTGGTAAGCAGAACTGGC	-2.93032	0.234674	0.00204838	0.128665	1	0.94389	-3.00618	0.115386	0.00297903	-1.05884	1	0.241905	-1.79739	1	0.106342	0.269333	1	0.848307	1.03	0.57	1.44	11.3	0.44	0.82	3.66	2.14	3.69	0	21.61	0.7	9.16	4.57	S01215281	I:15066030:rrn-3.1:noncoding
unknown	ACGAGATTGAGCGATAACAGGTCTGTGA	-3.81239	0.236382	0.00206531	-1.00676	1	0.66788	-2.56997	0.536964	0.0254841	-1.01891	1	0.327159	-8.15041	0.288772	0.00126029	-1.7632	1	0.308716	0.46	0	2.79	0	0.61	0.31	2.26	0.74	0	0	2.97	0	1.02	9.23	S00263772	I:15063474:rrn-1.1:noncoding;I:15070671:rrn-1.2:noncoding
unknown	TCGGGAAAAGGATTGGCT	-2.31064	0.237492	0.00207733	-1.64767	1	0.32695	0.195684	1	0.782712	-1.39566	1	0.0892465	-1.73062	1	0.0507392	-0.637658	1	0.631264	4.13	2.84	5.66	4.08	10.6	21.99	7.4	4.92	1.07	9.68	25.88	3.72	17.8	26.03	S00630547	I:15066872:rrn-3.1:noncoding
unknown	TTAGTATGCGTTGTGGGAAG	4.75024	0.237492	0.00207908	0.540391	1	0.905837	3.85687	0.936646	0.0594897	4.59377	1	0.00923649	1.88886	1	0.668998	2.81042	1	0.490369	1.6	3.06	0.08	0.09	1.05	0.92	0.87	2.51	0.49	0	0.32	0.54	0	0.19	S01115105	V:5780553:F44E7.15:noncoding
unknown	ACTAATAGGGAACGTGAGCTGGGT	-2.37774	0.238181	0.00208831	-2.97012	1	0.116089	-1.10713	1	0.148261	-0.751928	1	0.35426	-2.82797	0.514498	0.00355746	-0.488035	1	0.71532	3.1	2.38	3.04	0	6.84	4.09	8.97	7.15	4.08	0	28.04	1.55	18.57	14.77	S00534678	I:15060706:rrn-3.56:noncoding;I:15067902:F31C3.14:noncoding
unknown	TACAAAGTATTTGAAAAGTCGTGCG	-7.14723	0.238181	0.00209122	-7.25274	1	0.096191	-7.14492	0.115601	0.00298753	-2.0285	1	0.164324	-7.38723	1	0.0214807	-0.114601	1	0.950209	0	0	0	0	0	0	0.09	0.65	0	0	4.59	0.08	2.67	0.97	S00391446	II:8393641:F49E12.14:noncoding
unknown	TCTCTGAGAATTCTCGAACAGCT	-7.14723	0.238181	0.00209122	-2.73686	1	0.428439	-4.64129	0.369556	0.0149432	-1.24471	1	0.3486	-1.58675	1	0.41153	-3.16618	1	0.194686	0	0	0.08	0.37	0.09	0	1.13	0.28	1.17	0	0.22	0.15	2.67	0.97	S00514333	X:8154121:mir-237:noncoding
unknown	GAGCCCAGCGCCGAATCGATCAGTCTA	5.33962	0.239484	0.00210471	6.14578	1	0.0717158	3.88442	1	0.186434	3.86001	1	0.220955	3.89121	1	0.436523	3.47372	1	0.435412	3.1	0.91	2.53	3.34	1.14	0	1.05	0.19	0.87	0.32	0	0.62	0	0.1	S00599968	I:15064970:rrn-3.1:noncoding
unknown	TGAAAGACATGGGTAGTGTGAC	2.08933	0.240011	0.0021116	4.6029	1	0.000469955	2.66483	0.0146537	0.000197001	3.94905	0.0247237	1.71e-05	0.999635	1	0.228659	-0.294992	1	0.827709	42.76	55.69	429.82	39	12.71	106.25	313.38	18.38	22.63	18.94	2.49	11.23	2.42	33.22	S01091794	I:9380005:F16A11.6:noncoding
unknown	CGGTACGATCGCGGCGGGCTATC	3.47284	0.240011	0.00211345	-1.70334	1	0.705281	-2.44338	1	0.528537	0.779174	1	0.720957	-1.1709	1	0.795524	-2.16056	1	0.620186	3.55	4.31	0.08	0.09	0.09	0	0.44	0.65	0.19	0.11	0.05	0.08	0.38	0.49	S00989460	IV:4450861:mir-243:noncoding
unknown	TTTGTAATACACATAGGTACTGG	2.88184	0.241036	0.00212454	-1.25934	1	0.709577	-2.25998	1	0.288753	1.63259	1	0.163781	-1.76627	1	0.586452	0.296069	1	0.892451	5.85	6.81	0.59	0	0.18	0.1	1.48	3.25	0.29	0.21	2.86	0.15	1.02	1.07	S00838092	X:11792482:mir-239.1:noncoding
unknown	AGGCAGTGTGGTTAGCTGGTTT	4.15578	0.243471	0.00214809	3.84421	1	0.276557	3.21706	1	0.07084	4.4887	0.537371	0.00121795	1.54604	1	0.727268	2.25751	1	0.514796	3.78	1.7	1.35	2.22	1.67	0.61	3.48	2.6	0.58	0.11	0.38	0.7	0	0.39	S00033137	X:2969833:mir-34:noncoding
unknown	TGAGATCATCGTGAAAGCTAGTTC	-7.13531	0.2451	0.00216455	-1.48651	1	0.638132	-7.13214	0.118489	0.00309895	-1.0111	1	0.439002	-3.99491	1	0.118831	-1.83749	1	0.402722	0	0	0.34	0.74	0	0	0.7	0.84	0.19	0	0.22	0.54	2.29	1.55	S01158363	X:2431161:T07D1.2:intron
unknown	TCCCTGAGCATTCTCGAACAGCT	-2.19915	0.245477	0.00216998	-1.61972	1	0.302608	-4.2156	0.000184847	8.05e-07	-0.755	1	0.340456	-1.4694	1	0.0779103	-2.41121	1	0.0835956	3.55	7.26	5.4	9.08	1.14	1.02	16.46	11.33	11.36	6.94	6.54	3.33	30.52	27.88	S00147984	X:8154121:mir-237:noncoding
unknown	CGGTACGACCGCGGCGGGATATC	4.62129	0.24665	0.00218288	-3.22913	1	0.483429	-3.13917	1	0.487814	2.13282	1	0.516747	-0.81536	1	0.855696	-1.75041	1	0.656186	2.06	2.84	0	0	0	0	0.35	0.46	0.1	0	0.05	0	0.13	0.1	S00873807	IV:4450861:mir-243:noncoding
unknown	TGAAAGACATGGGTAGTTA	3.83652	0.24665	0.00218458	3.48672	1	0.270807	3.4214	0.381145	0.01562	2.63475	1	0.127776	3.48331	1	0.0737153	1.27924	1	0.70523	2.75	3.74	2.62	1.95	2.37	1.64	1.48	1.11	3.3	1.79	0.27	0.62	0.25	0.29	S00502739	V:624889:srt-17:CDS;I:9380005:F16A11.6:noncoding
unknown	TGGATTCATGACATTGTGACAATT	-2.05267	0.247706	0.00219605	-2.38711	1	0.0763507	-3.41405	0.000624154	3.65e-06	-0.990278	1	0.223638	-1.93112	1	0.0190208	0.573709	1	0.660884	23.16	21.55	21.36	9.36	10.34	3.99	53.56	36.39	25.55	25.57	371.69	24.62	126.27	84.7	S00820131	IV:653925:K11H12.12:noncoding
unknown	TATTGCACTCTCCCCGGCTTGA	-3.06606	0.249318	0.00221247	-3.35836	1	0.169558	-4.1505	0.0217072	0.000327207	-1.14749	1	0.222355	-2.55235	1	0.0430852	-2.7863	1	0.101737	0.23	1.02	0.84	0	0.26	0.2	1.39	2.88	0.58	1.26	0.92	0.62	6.23	6.51	S01213088	I:6162327:mir-235:noncoding
unknown	TACAAAGTATTTGAAAAGTCGTTC	-4.42621	0.249965	0.00222035	-7.89868	1	0.0503178	-5.29643	0.0600494	0.00126515	-1.03172	1	0.34888	-4.06138	1	0.0404266	0.12657	1	0.937097	0	0.23	0	0	0.09	0	0.52	1.76	0.1	0.21	8.43	0.23	2.92	3.69	S00613007	II:8393640:F49E12.14:noncoding
unknown	AGGCAATGTGGTTAGCTGGTTG	4.14776	0.250324	0.00222568	3.38153	1	0.350592	3.26189	0.979587	0.0639774	4.10322	1	0.00627661	2.64379	1	0.508695	2.76098	1	0.358573	3.21	2.27	0.76	1.85	1.23	1.12	2.87	1.76	0.29	1.26	0.54	1.01	0	0.39	S00804423	X:2969833:mir-34:noncoding
unknown	AGTGTGTGGGGTGAGGCGAGACG	3.36837	0.250978	0.00223365	4.53782	1	0.0528605	-4.85785	1	0.260186	0.578648	1	0.810205	-4.8167	1	0.323397	-5.40093	1	0.246857	5.04	2.84	2.62	12.69	0	0	0.96	0	0	0	0	0	0	1.07	S01124801	III:9599:npr-30:intron
unknown	AGGGAACGTGAGCTGGGTTTAGA	-2.46033	0.251839	0.00224346	-0.910969	1	0.600413	-1.4151	1	0.0780506	-1.0403	1	0.213487	-1.76463	1	0.0652046	-0.959078	1	0.489572	2.52	1.59	4.48	6.39	3.33	3.68	5.57	4.46	4.08	2.42	11.94	2.63	8.9	21.86	S00151266	I:15060711:rrn-3.56:noncoding;I:15067907:F31C3.14:noncoding
unknown	TCTCGGTCCGGCGTCAGTGGG	7.00994	0.252461	0.00225116	0	1	1	3.49727	1	0.410125	6.30971	1	0.0438846	4.56855	1	0.329847	3.0786	1	0.449752	1.15	1.93	0	0	0	0.2	0.26	1.21	0.49	0	0.16	0	0	0	S00327385	X:14476888:M163.13:noncoding
unknown	TCCCTGAGAATTATCGAACAGCT	-2.31448	0.252932	0.00225753	-2.16372	1	0.218922	-3.9288	0.00142598	1.02e-05	-0.442943	1	0.579371	-1.67976	1	0.058916	-2.63911	1	0.0695399	2.52	3.97	3.63	2.69	1.4	0.31	11.5	10.77	7.28	3.05	4	1.7	20.6	17.1	S01112033	X:8154121:mir-237:noncoding
unknown	TGAGATCATCGTGTAAGCTAGT	-2.37299	0.253824	0.00226766	-2.04737	1	0.256409	-0.103888	1	0.887604	-0.874579	1	0.285064	-2.30764	1	0.015126	0.388599	1	0.768381	2.75	2.5	3.55	2.22	8.76	12.07	6.97	6.87	2.91	2.74	11.29	18.74	16.28	16.51	S00557626	X:2431159:mir-81:noncoding
unknown	AAATGAAATCGTGGGCGGGTCT	4.73017	0.254871	0.0022792	-2.75737	1	0.529234	-0.0967367	1	0.977807	5.11588	0.495976	0.00106463	-2.68435	1	0.522214	-3.20595	1	0.393274	2.41	2.16	0	0	0	0.1	3.22	2.04	0	0	0	0	0	0.19	S01003133	IV:409850:kgb-1:intron
unknown	GAATAAGGGTTCGACTCCGGAGAGGGAGCCTT	3.08161	0.254922	0.00228184	2.5513	1	0.353646	0.22023	1	0.905786	3.14073	1	0.00445708	-5.40544	1	0.285626	1.29347	1	0.568775	1.15	8.73	0.84	4.91	0	1.02	8.1	1.11	0	0	1.84	0.93	0	1.65	S00390163	I:15069655:rrn-1.2:noncoding;I:15062458:rrn-1.1:noncoding
unknown	AGGCAGTGTGGTTAGCTGGT	2.25729	0.25725	0.00230487	1.80552	1	0.30914	0.763064	1	0.367641	2.58486	0.809257	0.00240385	1.889	1	0.0397943	0.527915	1	0.720255	23.84	13.38	12.92	11.39	5.61	5.32	21.16	22.09	17.68	11.79	6.27	4.8	4.45	5.15	S00834237	X:2969833:mir-34:noncoding
unknown	TTAAACGGTAAGGGCCGGCTGT	-7.1209	0.258817	0.00232113	-7.22733	1	0.0973637	-7.11872	0.123759	0.00329156	-2.4274	1	0.113761	-7.36629	1	0.0228236	-1.90077	1	0.3851	0	0	0	0	0	0	0.09	0.46	0	0	1.3	0	2.67	0.87	S00307529	X:13759263:mir-5592.2:noncoding;X:13759313:aakb-1:intron;Intergenic
unknown	TGAAAGACATGGGTAGTCAGAC	3.02895	0.259372	0.00232832	2.07017	1	0.45878	2.58033	0.450499	0.0197306	1.82456	1	0.153555	2.33599	1	0.129444	1.09237	1	0.620166	4.47	6.01	2.62	2.13	2.8	3.48	2.61	1.58	3.98	2.42	0.43	1.63	0.64	0.97	S00097993	I:9380005:F16A11.6:noncoding
unknown	TCAAGATTTGACTGATATTT	-3.81338	0.260115	0.00233722	-4.37693	1	0.151939	-8.11906	0.0034847	3.13e-05	-0.609608	1	0.536934	-8.396	0.114561	0.000372532	1.1959	1	0.414221	0	0.45	0.25	0	0	0	1.31	2.78	0	0	22.86	0.39	5.98	0.68	S00989031	V:12596866:C14C10.8:noncoding
unknown	CATTGCACTCTCCCCGGCCTGA	-3.04718	0.263907	0.00237355	-3.86092	1	0.127441	-3.82871	0.038587	0.000697375	-1.29649	1	0.17163	-2.28919	1	0.0629606	-3.90615	1	0.033502	0.46	0.79	0.51	0.09	0.09	0.51	1.83	2.14	1.17	1.05	0.22	0.39	6.87	5.34	S01131471	I:6162327:mir-235:noncoding
unknown	CATGACACTGATTAGGGATGTGATA	6.99519	0.264654	0.00238253	4.24417	1	0.365349	8.42931	0.000351601	1.8e-06	7.13106	1	0.00388676	2.47561	1	0.53005	8.55136	1	0.00391512	0.57	2.5	0.34	0	2.98	3.78	1.48	1.3	0.1	0	2.16	3.1	0	0	S00482529	III:2173148:gcn-1:intron
unknown	GCGGGGAGTTTGACTGGGGCGGTACATC	-2.21979	0.267877	0.00241384	-1.09292	1	0.486358	-2.34118	0.10816	0.00272396	-0.684169	1	0.389146	-1.07454	1	0.196833	-1.83674	1	0.180787	6.3	2.5	9.37	7.78	3.33	3.37	9.84	13.74	12.72	7.37	9.78	3.48	24.54	25.35	S00358590	I:15060383:rrn-3.56:noncoding;I:15067579:rrn-3.1:noncoding
unknown	TGTCAGTGACGATATTACTTACCGCC	-3.17527	0.26879	0.00242437	-2.62693	1	0.27475	-5.18028	0.00726881	7.89e-05	-1.15622	1	0.227806	-2.60754	1	0.046289	0.973352	1	0.492356	0.46	0.57	1.27	0	0	0.2	1.57	2.32	1.55	0	28.47	0.15	6.1	4.95	S01026510	II:7184076:C27H5.9:noncoding
unknown	TTCATCAGGCCATAGCTGT	2.08524	0.269311	0.00243137	-3.38884	1	0.109546	-5.71751	0.000103398	4.01e-07	1.62117	1	0.0451079	-9.85749	0.000222004	2.85e-08	-1.60101	1	0.269991	34.16	47.64	1.52	0	0.18	0.1	19.16	35.18	0	0	8.48	0.54	13.61	7.97	S00682710	II:12519347:mir-77:noncoding
unknown	GGTACGATCGCGGCGGGATATCT	3.94565	0.270043	0.00244029	-0.569646	1	0.897694	-3.82093	1	0.386752	2.56284	1	0.216231	-3.7878	1	0.410132	-0.942121	1	0.805368	2.87	2.95	0.17	0	0	0	0.17	1.49	0	0	0.22	0	0	0.49	S00993563	IV:4450862:R08C7.12:intron
unknown	CGAGGATTTTGAGACTAGAATGCT	-3.09911	0.271438	0.00245522	-4.94369	1	0.0738714	-4.39155	0.0175888	0.000250006	-1.46266	1	0.131607	-1.34519	1	0.247147	-1.59289	1	0.317518	0.57	0.57	0.25	0	0.26	0.1	1.65	1.67	0.29	3.79	3.08	0.85	5.72	6.41	S00843904	X:7882665:mir-240:noncoding
unknown	GGACACCATTAGGACTGACAGATTGAAAGCT	-2.51823	0.272621	0.00247182	-3.12557	1	0.131863	-2.94132	0.0584932	0.00121735	-2.45955	1	0.00777476	-2.26448	1	0.0285571	-0.921341	1	0.511847	1.49	1.93	1.86	0	1.67	0.41	1.48	1.67	1.85	2.1	14.7	0.54	7.12	19.72	S00901070	I:15063288:rrn-1.1:noncoding;I:15070485:F31C3.13:noncoding
unknown	CTGATGGTTCAAACACTT	-2.97603	0.272621	0.00247292	-1.20142	1	0.564787	-4.13595	0.0202213	0.000297461	-1.41429	1	0.134002	-2.2374	1	0.0612084	-0.997356	1	0.509707	0.92	0.45	0.51	3.98	0	0.51	2.44	1.58	2.43	0	7.78	0.31	8.52	3.4	S00851535	X:15619621:K09E9.5:noncoding
unknown	AAGTTGCCTCTGAATGCCGAGT	6.98718	0.272677	0.00247576	3.31654	1	0.45866	5.82803	1	0.0933949	4.40955	1	0.301203	0	1	1	4.82378	1	0.286481	2.29	0.68	0.17	0	0.18	0.92	0	0.37	0	0	0	0.31	0	0	S00148191	V:7419164:srw-67:intron;IV:12430765:ugt-65:noncoding;II:11533091:mdt-8:intron
unknown	CCTGGTGTGAACGATGACATTT	-2.04428	0.273769	0.00248803	-3.37384	1	0.00855194	-5.91496	1.56e-09	7.22e-13	-1.11628	1	0.192046	-3.6311	0.0309866	7.08e-05	-2.09894	1	0.123074	8.6	92.67	22.46	11.86	3.51	2.05	58.62	108.15	14.96	18.1	120.38	11.85	195.58	330.27	S00166289	II:10560738:C06A1.8:noncoding
unknown	TATGACACTGAAGCGAGATGGAAA	2.66313	0.274055	0.00249297	-2.28322	1	0.512985	-1.5826	1	0.321549	1.77308	1	0.0853446	-2.06812	1	0.41906	-1.43498	1	0.539381	6.88	8.85	0.25	0.19	0.26	0.41	3.22	4.55	0.29	0.32	1.03	0.15	1.65	1.26	S00246156	X:17598808:mir-63:noncoding
unknown	TGTCGAGTTTTGTCAAGGACC	-3.77563	0.274271	0.00249728	-5.77168	1	0.0841145	-3.1447	0.289575	0.010606	-0.897199	1	0.377169	-3.50504	1	0.0327968	-2.77586	1	0.137829	0.46	0	0.08	0	0	0.61	2.35	1.11	0.58	0	1.4	0	4.71	2.82	S00342244	X:8154157:mir-237:noncoding
unknown	CGGTTTGGCCAAGCGGACTGGAGC	6.9812	0.277638	0.00253268	4.24417	1	0.365349	7.3035	0.0491155	0.0009667	5.4824	1	0.16478	0	1	1	0	1	1	2.06	0.91	0.34	0	2.28	0.82	0.17	0.65	0	0	0	0	0	0	S00072378	X:1011775:rncs-1:noncoding;X:1012073:rncs-1:noncoding
unknown	TTGGTGGAGCTGGACGATGGATT	6.9812	0.277638	0.00253268	2.45227	1	0.553408	8.83453	3.56e-05	1.12e-07	6.96414	1	0.00688281	0	1	1	5.22939	1	0.279835	2.06	0.91	0.08	0	4.47	4.5	1.48	1.02	0	0	0.38	0.23	0	0	S00991021	X:1012135:rncs-1:noncoding
unknown	CACCCCATACGAACTAACTTGACTACCGGAA	3.13828	0.281566	0.00257151	0.271193	1	0.934873	1.16323	1	0.456664	2.16095	1	0.10089	3.02539	1	0.0401233	2.1844	1	0.277764	3.55	5.67	1.01	0	0.96	0.92	2.96	1.3	2.53	5.68	2.11	2.17	0.38	0.97	S01155613	II:13834481:F08G2.13:noncoding
unknown	CGGACTGGAGCACATTGGAAAAAA	2.65645	0.281566	0.00257334	2.82401	1	0.179277	4.134	0.000326619	1.64e-06	1.32683	1	0.225308	-0.309688	1	0.878954	2.55522	1	0.110033	9.29	5.9	1.01	15.01	22.96	12.07	3.75	1.86	1.85	0	0.05	9.29	1.02	2.14	S01187570	X:1011788:rncs-1:noncoding;X:1012060:rncs-1:noncoding
unknown	TTAGTAGGCGTAGTGGGAAG	3.88295	0.282595	0.00258584	-4.39607	1	0.363895	3.15173	0.739798	0.0409598	3.87084	1	0.00480215	0.27812	1	0.951118	1.58737	1	0.613398	1.95	4.31	0	0	1.93	1.23	2.18	3.43	0.58	0	0.32	0.77	0.38	0.1	S00312472	V:5780553:F44E7.15:noncoding
unknown	GGACTGGAGCACATTGGAAAAAA	6.9752	0.282595	0.0025909	0	1	1	7.78088	0.00853551	9.75e-05	5.3473	1	0.184822	5.53662	1	0.270659	5.6607	1	0.263129	1.83	1.13	0	0	3.51	0.82	0.09	0.65	0.97	0	0	0.54	0	0	S00269994	X:1012059:rncs-1:noncoding;X:1011788:rncs-1:noncoding
unknown	GAGCCCAGCGCCGAATCGATAAGTCT	6.9752	0.282595	0.0025909	7.3207	1	0.088344	6.28457	0.603276	0.0301967	5.13426	1	0.213114	5.54535	1	0.270622	5.57963	1	0.268061	1.83	1.13	1.44	1.76	1.31	0.2	0.52	0.19	0.78	0.21	0.11	0.46	0	0	S00653462	I:15064969:rrn-3.1:noncoding
unknown	TGAGATCATCGTGAAAGCTTGT	-2.23837	0.282595	0.00259291	-2.33628	1	0.178585	-0.0428926	1	0.951941	-0.609506	1	0.444723	-2.08279	1	0.0197987	0.540175	1	0.677915	3.21	4.54	4.39	1.85	13.32	15.75	10.36	11.79	4.66	4.21	17.88	27.33	22.38	20.98	S00694252	X:2431159:mir-81:noncoding
unknown	GTTTCCACCATCGTCACTCATTGTTG	-5.01151	0.282595	0.00259483	-3.41775	1	0.304656	-4.9805	0.144536	0.00406063	-2.39351	1	0.0751643	-7.7696	0.681469	0.00604307	0.778203	1	0.624797	0.11	0	0.25	0.09	0	0.1	0	0.74	0	0	11.13	0.31	3.31	1.65	S00394035	I:2648039:F40E3.5:5'UTR
unknown	TAACGCATTCGAACTTGGTTAGTCGCTCAA	6.97219	0.284595	0.0026205	4.24417	1	0.365349	6.66001	0.28208	0.0102465	0	1	1	6.05693	1	0.226708	5.16421	1	0.282116	1.72	1.25	0.34	0	1.05	0.92	0	0	0	1.47	0	0.39	0	0	S00734974	I:15066596:rrn-3.1:noncoding
unknown	GACGAGCATCGAGAAACTTGGAC	6.97219	0.284595	0.0026205	5.20695	1	0.291953	8.01747	0.00296449	2.56e-05	5.51841	1	0.160269	0	1	1	5.43508	1	0.274983	1.72	1.25	0.68	0	2.63	2.45	0.09	0.74	0	0	0	0.46	0	0	S00844064	X:1012100:rncs-1:noncoding
unknown	GAGCCCAGCGCCGAATCGATCAGT	6.97219	0.284595	0.0026205	8.47851	1	0.0185813	3.85038	1	0.359645	5.32959	1	0.184815	5.79422	1	0.26316	6.53161	1	0.143311	1.72	1.25	2.28	5	0.26	0	0.52	0.28	1.17	0	0.32	0.85	0	0	S00906052	I:15064967:rrn-3.1:noncoding
unknown	TTCCTCAGGCCATAGCTGTCCA	3.60881	0.284918	0.00262836	-0.488538	1	0.909853	-4.64109	1	0.284719	2.95553	1	0.0404443	-1.46588	1	0.740065	-0.081891	1	0.983195	2.75	4.2	0.34	0	0	0	1.57	2.41	0.1	0.11	0.81	0	0.38	0.29	S00027276	II:12519350:mir-77:noncoding
unknown	CTAATAGGGAACGTGAGCTGGGTTTA	-3.57707	0.286665	0.00264693	-1.5342	1	0.526912	-2.45688	0.588608	0.0290232	-0.641924	1	0.517473	-0.583827	1	0.636713	-0.671479	1	0.674479	0.46	0.11	2.03	0	0.44	0.61	1.39	2.51	1.07	3.47	6.27	0.23	1.91	8.26	S01151412	I:15060709:rrn-3.56:noncoding;I:15067905:F31C3.14:noncoding
unknown	TTGGTAAGCAGAACTGGCGCTG	-2.60512	0.286753	0.00265019	-2.05828	1	0.306993	-2.4237	0.226982	0.00757562	-1.25409	1	0.155361	-1.21185	1	0.226451	-0.818659	1	0.565239	0.69	2.04	3.29	0	2.1	0.41	2.61	3.43	4.66	2.1	11.72	1.16	5.21	17.97	S00809763	I:15066034:rrn-3.1:noncoding
unknown	AAAGATGGTGAACTATGCC	-5.00891	0.288749	0.00267111	-7.60644	1	0.0718595	-5.01543	0.142101	0.00397441	-2.11182	1	0.113667	-0.0186292	1	0.989328	0.701429	1	0.661626	0	0.11	0	0	0.09	0	0.96	0	0.1	4.21	10.97	0	1.65	4.27	S01035173	I:15065716:rrn-3.1:noncoding
unknown	TGAAAGAGATGGGTAGTGA	3.71972	0.289867	0.00268393	3.89122	1	0.183277	4.07092	0.0451545	0.000864741	2.7871	1	0.0913658	4.27742	0.713477	0.00666511	1.9388	1	0.499836	2.64	3.74	2.87	3.24	3.59	3.07	1.48	1.39	6.12	2.53	0.54	0.93	0.13	0.49	S00726519	I:9380005:F16A11.6:noncoding
unknown	AGTTGGAAATTTAGCACTGGTC	-4.02454	0.290346	0.00269085	-4.18844	1	0.185832	-3.66478	0.208462	0.00669321	-5.62957	0.333071	0.000531814	-8.14526	0.295494	0.00130571	-1.59396	1	0.370005	0	0.34	0.25	0	0.35	0	0	0.09	0	0	2.92	0	4.07	2.62	S00059089	V:10966856:F17C11.15:noncoding
unknown	TAAGTGAATTGTTTTGTG	-7.07358	0.293779	0.00272518	0.467473	1	0.854811	-3.60858	0.747248	0.0415134	-0.730748	1	0.570532	0.746384	1	0.587768	-2.43292	1	0.302789	0	0	3.72	0	0	0.2	0.96	0.84	2.82	2.74	0.05	0.39	2.03	1.75	S00616813	X:3004743:mir-785:noncoding
unknown	GCCCAGCGCCGAATCGATCAGTCTT	3.2641	0.29588	0.0027472	3.61402	1	0.160711	2.93663	0.36984	0.0149604	1.56621	1	0.363576	1.7569	1	0.510051	2.15527	1	0.334341	5.96	1.93	4.39	3.89	5.17	0	1.83	0.28	2.23	0	0.05	2.25	0	1.17	S00891930	I:15064970:rrn-3.1:noncoding
unknown	TGAAAGACAGGGGTAGTGAGAC	3.04095	0.296175	0.00275247	2.669	1	0.299717	2.31847	0.820083	0.0483108	2.35801	1	0.0476031	2.51718	1	0.0931865	0.972231	1	0.670463	4.36	5.56	2.79	4.26	1.67	3.27	3.14	2.6	4.66	2.42	0.65	1.32	0.76	0.68	S00279842	I:9380005:F16A11.6:noncoding
unknown	TTACATGTTTCGGGTAGGAGGT	-4.37625	0.29708	0.00276626	-7.8587	1	0.0533201	-5.2481	0.0715054	0.0015781	-2.63241	1	0.0425681	-4.09213	1	0.0385384	0.24844	1	0.87677	0	0.23	0	0	0.09	0	0.09	0.65	0.29	0	8.75	0.31	3.69	2.14	S00177895	IV:10940214:mir-246:noncoding
unknown	TTAATAGGCGTTGTGGGAAGG	4.68622	0.29708	0.00276661	-2.75737	1	0.529234	4.5795	0.204831	0.00650827	4.50358	1	0.01264	1.88886	1	0.668998	3.5733	1	0.278751	1.83	2.61	0	0	2.02	1.33	0.96	2.23	0.49	0	0.43	1.01	0	0.19	S00274775	V:5780553:F44E7.15:noncoding
unknown	GGACACCATTAGGACTGACAGATTGAAAGCTC	-2.29912	0.29708	0.0027703	-2.58901	1	0.160938	-2.36185	0.14405	0.00403957	-1.43112	1	0.0861544	-1.74147	1	0.0565754	-1.53568	1	0.270326	2.98	2.84	3.97	0	2.02	2.56	3.57	5.94	6.12	2.42	9.67	2.4	14.62	21.66	S00309684	I:15070486:F31C3.13:noncoding;I:15063289:rrn-1.1:noncoding
unknown	TATGTATGGACTGGGTGGGACACT	6.95705	0.29708	0.0027736	0	1	1	0	1	1	3.71649	1	0.393176	0	1	1	0	1	1	1.15	1.81	0	0	0	0	0.26	0	0	0	0	0	0	0	S00014537	Intergenic
unknown	GTTAGTAGGCGTTGTGGGAAGGG	6.95705	0.29708	0.0027736	0	1	1	6.8674	0.175412	0.00526061	0	1	1	0	1	1	3.80024	1	0.386139	1.15	1.81	0	0	1.05	1.23	0	0	0	0	0	0.15	0	0	S01095165	V:5780554:F44E7.15:noncoding
unknown	TGAAAGACATGGGTAATGAGAC	3.3382	0.297248	0.00277771	3.02196	1	0.287534	2.9134	0.454984	0.020001	2.78828	1	0.0343423	2.45113	1	0.212255	1.23108	1	0.639148	3.44	4.42	1.6	4.17	1.93	2.86	2.18	2.6	2.91	1.26	0.81	0.85	0.38	0.58	S00081824	I:9380005:F16A11.6:noncoding
unknown	GTTACTTTGAATACTTGACCAAACCC	-2.86171	0.297373	0.00278143	-5.7212	1	0.0376953	-5.04249	0.00324324	2.86e-05	-1.44481	1	0.124599	-1.10426	1	0.305763	1.27966	1	0.353517	0.8	0.79	0.17	0	0.26	0	0.61	3.16	1.65	4	43.66	0.31	6.87	7.38	S00775242	IV:8655022:C49C8.1:CDS
unknown	GTCTCGGTCCGGCGTCAGTGGGTTATCGTATT	2.43283	0.297594	0.00278619	-0.902152	1	0.750816	0.998241	1	0.302091	1.51148	1	0.115232	-1.20264	1	0.506429	2.92667	1	0.0496203	11.92	8.85	1.69	0	2.72	3.58	6.97	3.16	1.55	0	40.58	1.94	1.4	3.79	S01117846	X:14476898:M163.13:noncoding
unknown	GTGGTAGAATGCTCGCCTGC	-2.154	0.297594	0.00278858	-3.01272	1	0.08183	-3.89321	0.000684072	4.15e-06	0.173149	1	0.825502	-2.82979	0.378454	0.00192373	-3.92214	1	0.00935439	4.13	6.24	4.73	0	0.79	1.74	27.26	19.12	3.79	2.31	1.78	1.24	13.48	51.77	S00156042	III:5782292:Y37B11A.4:noncoding;X:8796878:R04E5.17:noncoding;III:5762112:B0244.t3:noncoding
unknown	CCGAAAGATGGTGAACTATGC	-2.18724	0.298095	0.00280045	-2.02525	1	0.225198	-4.18083	0.000353193	1.81e-06	-1.32243	1	0.10318	-1.88666	1	0.0305907	-0.0850141	1	0.94795	4.7	4.2	4.81	3.98	0.7	1.12	7.32	7.61	4.47	6.73	58.79	0.31	22.13	28.17	S00141750	I:15065715:rrn-3.1:noncoding
unknown	TATTAAACGGTAAGGGCCGGCT	-2.70069	0.298095	0.00280209	-6.86807	1	0.0145232	-9.22009	1e-05	2.36e-08	-0.60364	1	0.48484	-9.41868	0.00230438	7.72e-07	-0.232988	1	0.869014	1.26	0.91	0.08	0	0	0	2.35	6.13	0	0	16.1	1.16	9.66	6.7	S01144958	X:13759311:aakb-1:intron;X:13759265:mir-5592.2:noncoding
unknown	AATTGATGCCTCAGGCAGGGACT	2.66751	0.298095	0.00280348	-1.58906	1	0.639887	-3.24096	1	0.101627	0.455877	1	0.710937	-1.83085	1	0.467996	-1.12974	1	0.623217	8.48	6.35	0.08	0.65	0.09	0.1	1.48	1.58	0.58	0.11	1.62	0	1.78	0.87	S00558110	IV:17309387:mir-789.2:noncoding
unknown	TGAAAGACATGGGTCGTGAGACG	3.00096	0.298124	0.00280631	3.1527	1	0.188744	2.86606	0.230462	0.00772106	2.98878	1	0.00651858	2.3533	1	0.141316	2.08213	1	0.283114	4.7	5.22	4.39	5.19	4.73	2.66	5.84	3.06	3.5	2.42	1.03	2.94	0.38	1.26	S01096435	I:9380005:F16A11.6:noncoding
unknown	GCGCGATGAACTCTTTACCATCTTTCGGG	-4.36496	0.305679	0.00288004	-4.52695	1	0.184237	-5.18021	0.0799272	0.00182142	-0.810915	1	0.456037	-1.32958	1	0.379402	0.984179	1	0.521314	0	0.23	0.17	0	0	0.1	1.74	1.02	2.04	0	14.43	0.54	3.18	2.91	S00050635	V:15873924:T06C12.16:noncoding
unknown	CTGGTGTGAACGATGACATTT	-2.13432	0.307211	0.0028971	-2.56736	1	0.124762	-6.10771	2.95e-07	3.3e-10	-1.26663	1	0.115122	-5.16849	0.00204158	6.11e-07	-2.12079	1	0.123381	0.69	10.43	3.55	3.61	0.44	0.1	7.75	10.03	1.26	0	13.18	1.63	21.24	41.58	S00201191	II:10560737:C06A1.8:noncoding
unknown	AGTTCTGACCGTAAACGATGCCATCTCGC	-7.04472	0.311251	0.00294304	-7.1226	1	0.101956	-2.73708	1	0.0915791	-2.77746	1	0.0992972	-1.32568	1	0.522831	-1.04101	1	0.616628	0	0	0	0	0.26	0.1	0	0.37	1.17	0	0.22	0.93	1.14	3.11	S00314728	I:15063088:rrn-1.1:noncoding;I:15070285:rrn-1.2:noncoding
unknown	TTGTACTCCGATGCCATTCAGAA	3.3963	0.311251	0.00294317	-1.14722	1	0.790924	0.801585	1	0.703166	3.11	1	0.0157598	-5.05406	1	0.307366	-1.6179	1	0.701297	4.24	3.18	0.25	0	0.7	0.31	2.61	2.88	0	0	0	0.15	0.38	0.49	S00280224	III:8867364:mir-238:noncoding
unknown	CGAAAGATGGTGAACTATGC	-2.16915	0.311251	0.00294447	-1.7859	1	0.276037	-2.07156	0.217076	0.00710169	-0.933426	1	0.243435	-1.62274	1	0.0588439	0.510171	1	0.6934	5.96	3.18	6.67	3.8	3.68	4.4	11.58	8.54	7.48	6	88.45	1.39	20.85	31.67	S00452754	I:15065715:rrn-3.1:noncoding
unknown	GTTACTTTGAATACTTGACCAAACC	-4.97876	0.311251	0.00294585	-2.09103	1	0.489948	-3.54519	0.450478	0.0197239	-2.63609	1	0.0587161	-7.70019	0.765882	0.00766163	2.08084	1	0.164749	0.11	0	0.84	0	0.09	0.2	0.26	0.37	0	0	28.69	0	2.8	2.33	S00252908	IV:8655023:C49C8.1:CDS
unknown	ATAACATACCCATTTGCTGAGCGCT	-4.34712	0.311462	0.00295051	-4.5526	1	0.179969	-7.75767	0.0159233	0.000218702	-2.79636	1	0.0317334	-8.02263	0.416785	0.00226216	0.224531	1	0.88868	0.23	0	0.17	0	0	0	0.44	0.28	0	0	9.35	0	4.45	0.87	S00207336	V:15873878:T06C12.16:noncoding
unknown	CTTAGTTGTGATCGTTGCC	-7.04058	0.313781	0.00297517	-2.8724	1	0.417555	-2.62262	1	0.103319	-0.447501	1	0.725195	-1.26518	1	0.541668	-1.5352	1	0.479159	0	0	0.34	0	0	0.41	0.78	1.21	0	1.26	1.24	0.15	1.02	3.3	S00375743	I:15065331:rrn-3.1:noncoding
unknown	GACGATGGATTCTTTGGAGCAAC	6.93959	0.31438	0.00298354	0	1	1	7.5819	0.0187178	0.000271337	5.38668	1	0.179433	0	1	1	0	1	1	2.52	0.34	0	0	2.02	1.74	0	0.74	0	0	0	0	0	0	S00492021	X:1012147:rncs-1:noncoding
unknown	CCCTAGTTCTGACCGTAAACGATGC	-3.72756	0.315847	0.00300248	-2.62644	1	0.339398	-3.49217	0.201194	0.00632557	-1.20743	1	0.260873	-8.0937	0.342435	0.00163339	-2.47056	1	0.182158	0.46	0	0.84	0	0.44	0	0.87	1.49	0	0	1.67	0	1.4	7.97	S00263342	I:15070277:rrn-1.2:noncoding;I:15063080:rrn-1.1:noncoding
unknown	CAGCGCCGAATCGATCAGTCTT	6.9356	0.315847	0.00300287	8.13948	1	0.0328897	4.58436	1	0.266133	4.85621	1	0.246977	4.26225	1	0.352685	5.43508	1	0.274983	0.34	2.61	1.77	3.98	0.35	0.1	0.61	0	0.39	0	0	0.46	0	0	S01000198	I:15064970:rrn-3.1:noncoding
unknown	AGAAAGGTATCGGGTGTAATAGC	4.22425	0.316007	0.00300709	-0.29368	1	0.948047	3.93102	0.337791	0.0131292	3.55863	1	0.0472092	-0.301123	1	0.945302	3.21507	1	0.250483	3.9	1.13	0.17	0	2.19	1.23	1.92	1.02	0.19	0	0.05	1.63	0.13	0.19	S01052685	III:2172561:gcn-1:intron
unknown	CATTAGGACTGACAGATTGAAAGCT	-2.52189	0.316372	0.00301328	-3.09843	1	0.145249	-3.97158	0.00727685	7.91e-05	-1.64241	1	0.0672964	-2.93193	0.911535	0.0102803	-1.42271	1	0.328251	0.92	2.16	1.69	0	0	0.92	2.96	1.95	2.04	0	5.19	2.09	2.67	23.99	S00488501	I:15070485:F31C3.13:noncoding;I:15063288:rrn-1.1:noncoding
unknown	CACCATCTTCGTGCACAATT	-2.98736	0.317274	0.00302458	-2.32385	1	0.313091	-2.76212	0.235376	0.00796424	-0.927547	1	0.319121	-8.92598	0.0130408	1.85e-05	-0.926114	1	0.543773	0.8	0.45	1.69	0	0.7	0.51	2.61	2.41	0	0	7.51	0.31	6.74	5.05	S00291199	IV:11474078:C10C6.8:noncoding
unknown	TGAGATCATCGTGAAAGCTAG	-2.40617	0.318905	0.00304286	-2.49307	1	0.00852683	-0.704031	1	0.357012	-0.7091	1	0.54725	-2.18378	1	0.0940448	-0.10219	1	0.951143	451.43	460.27	472.89	275.7	1184.6	1249.29	1421.52	1359.33	595.22	511.08	808.86	2608.15	3134.95	2460.12	S00572800	X:2431158:mir-81:noncoding
unknown	CCTGGTGTGAACGATGACATTTTC	-4.35063	0.320093	0.00305967	-3.58631	1	0.264114	-5.16599	0.0835739	0.00193617	-1.38357	1	0.232379	-7.92102	0.505992	0.00341638	-1.14113	1	0.525156	0	0.23	0.34	0	0	0.1	0	1.67	0	0	1.57	0.85	3.31	2.62	S01034793	II:10560738:C06A1.8:noncoding
unknown	GAGGAGTTGAACAACAAATTGGCACA	-7.05151	0.321575	0.00307659	-7.16808	1	0.100218	-7.05064	0.150124	0.00425615	-7.29953	0.889352	0.00274743	-7.35422	1	0.0238067	-1.78325	1	0.418473	0	0	0	0	0	0	0	0	0	0	1.35	0	3.05	0	S01168066	IV:7010214:C25A8.2:CDS
unknown	CAAAGTTGTTCGAACAATT	-2.50245	0.321808	0.00308188	-1.31863	1	0.48065	-5.17325	0.00044969	2.45e-06	0.0317877	1	0.969047	-3.66801	0.295494	0.00130733	0.141411	1	0.917403	1.38	1.81	3.8	2.59	0	0.41	6.88	10.4	1.46	0	25.29	2.48	13.22	6.9	S00650640	III:5679509:F54E7.10:noncoding
unknown	TACAAAGTATTTGAAAAGTCGTGG	-3.97353	0.321808	0.00308501	-4.71126	1	0.15192	-7.92466	0.00815581	9.21e-05	-1.18763	1	0.273444	-5.63675	0.754484	0.00743061	-0.366238	1	0.822387	0.34	0	0.17	0	0	0	0.52	1.76	0	0.11	6.92	0	4.07	2.53	S00049995	II:8393640:F49E12.14:noncoding
unknown	AACTGGAAGAGTGCCATAAAATCATGAC	6.93032	0.321808	0.00308708	0	1	1	4.28978	1	0.301633	5.20458	1	0.201107	0	1	1	0	1	1	2.18	0.68	0	0	0.26	0.1	0.78	0	0	0	0	0	0	0	S01080289	II:6328778:C32D5.15:noncoding
unknown	TGACTAGAACCGTTACTCATCT	-2.08649	0.322639	0.00309781	-3.66156	1	0.00175471	-4.6797	1.63e-06	2.45e-09	-1.01214	1	0.282192	-2.71719	0.66498	0.00577022	-3.0184	1	0.0411217	124.49	118.3	67.56	0.46	17.09	15.95	210.78	261.51	81.88	80.29	108.39	37.78	635.05	585.65	S00538203	V:11770096:mir-61:noncoding
unknown	TTTGTACTCCGATGACATTCAGA	2.08827	0.323688	0.00311182	-1.47056	1	0.475003	-0.969445	1	0.263765	2.06098	1	0.0125304	-0.774258	1	0.449118	-0.825429	1	0.575466	28.31	25.63	1.94	2.13	3.07	2.25	26.13	23.11	3.89	3.68	0.97	4.34	7.25	8.26	S01189729	III:8867365:mir-238:noncoding
unknown	TGAAAGACCTGGGTAGTGAGAC	4.65915	0.323688	0.00311343	4.40898	1	0.245248	3.84635	0.950261	0.06093	3.6652	1	0.116956	3.35891	1	0.458865	3.37607	1	0.334017	2.29	2.04	0.93	2.04	1.14	0.82	0.61	1.11	1.07	0.32	0.59	0.77	0	0.19	S00469201	I:9380005:F16A11.6:noncoding
unknown	AATCACAGTCAACTGTTGGCAT	-2.09674	0.328592	0.00316341	-2.94603	1	0.0806742	-4.77303	2.1e-05	5.92e-08	0.0263124	1	0.973272	-2.85524	0.29728	0.0013204	-1.79503	1	0.184712	5.16	6.92	3.12	2.78	0.61	0.92	35.27	15.78	3.69	3.68	16.26	2.86	32.55	27.98	S00110856	V:11769956:mir-250:noncoding
unknown	TCCCTGAGAATTCTCGAACAGCTT	-2.15436	0.330102	0.00318076	-2.3082	1	0.027017	-3.7992	0.000178124	7.65e-07	-0.619766	1	0.536923	-1.52709	1	0.143856	-2.5446	1	0.0909059	134.92	233.88	183.25	103.76	60.83	35.59	581.55	423.5	381.82	197.72	215.75	92.29	991.49	946.9	S00087553	X:8154121:mir-237:noncoding
unknown	CCGGAGAGGGAGCCTTAGAA	5.24258	0.331208	0.00319426	4.07591	1	0.312849	5.09971	0.238578	0.00810899	4.81455	1	0.0285933	2.628	1	0.563186	3.98537	1	0.313173	2.18	1.59	1.27	0	1.67	1.12	2.26	0.28	0.49	0	0.81	0.54	0	0.1	S00660469	I:15069659:rrn-1.2:noncoding;I:15062462:rrn-1.1:noncoding
unknown	CGGTACCATCGCGGCGGGATATC	4.20439	0.337587	0.00325866	-1.15793	1	0.800296	-0.920047	1	0.819682	1.80176	1	0.564057	-0.301123	1	0.945302	-1.43221	1	0.708068	2.64	2.38	0.08	0	0	0.1	0.26	0.56	0.19	0	0.11	0	0.13	0.19	S00085808	IV:4450861:mir-243:noncoding
unknown	AATTCGGTCCGGAGTCAATGG	6.91474	0.338218	0.00326765	5.20695	1	0.291953	6.6068	0.31613	0.0120222	6.02585	1	0.0816427	0	1	1	3.92096	1	0.362541	1.6	1.25	0.68	0	0.88	1.02	0.17	1.02	0	0	0.32	0	0	0	S01102739	III:7278734:mir-2214:noncoding
unknown	ACTGATTCGAGAAGAGTGGGGACTGTCGCTT	-3.96605	0.339179	0.00328131	-2.31691	1	0.408802	-2.30745	0.887831	0.0549457	-0.891239	1	0.408344	-1.43185	1	0.343994	-1.40262	1	0.431043	0.11	0.23	0.93	0	0.61	0.31	0.52	2.04	1.94	0	1.13	0.93	1.78	6.12	S00944028	I:15070925:rrn-1.2:noncoding;I:15063728:rrn-1.1:noncoding
unknown	TGCGCGATGAACTCTTTACC	-2.44488	0.339179	0.00328274	-4.22778	1	0.0577331	-3.50206	0.0164782	0.000228862	-1.42212	1	0.0998298	-2.3488	1	0.0219047	0.633509	1	0.636579	1.49	2.04	0.84	0	0.96	0.41	4.96	2.04	2.33	1.58	40.31	2.63	12.59	9.81	S01213066	V:15873925:T06C12.16:noncoding
unknown	TATCGCACTCTCCCCGGCCTGA	-2.78404	0.339787	0.00329153	-3.28564	1	0.163568	-4.02082	0.0191882	0.000279144	-2.02485	1	0.0372206	-2.02926	1	0.0787576	-4.25363	1	0.0197646	1.03	0.68	1.01	0	0.09	0.51	0.7	1.95	0.97	2.1	0.27	0.31	7.88	6.02	S01137810	I:6162327:mir-235:noncoding
unknown	GCGGAGATTGTGAGACTTGAAACATTT	-2.86777	0.340093	0.00329998	-4.1171	1	0.106092	-3.02712	0.134193	0.00367357	-0.331329	1	0.709962	-2.80794	1	0.028873	-1.51914	1	0.330162	0.46	1.02	0.51	0	0.96	0.1	4.09	3.81	0	1.58	5.24	0.23	5.34	8.55	S00660038	II:10545225:R166.7:noncoding
unknown	TATGACACTGAAGCGAGT	1.9881	0.340093	0.00330032	-1.12185	1	0.512427	-1.81735	0.515183	0.0240228	1.65903	1	0.0398844	-1.59393	1	0.0804346	-1.44241	1	0.302388	41.38	64.2	6.25	4.45	2.37	3.78	37.28	41.12	8.06	0.95	6.92	3.48	17.93	12.34	S01090896	X:17598808:mir-63:noncoding
unknown	GATCTCATTCGGCTGTAAACTCGGA	-2.52136	0.341497	0.00331687	-5.0027	1	0.0380636	-9.46078	2.48e-06	3.93e-09	-1.62728	1	0.0697734	-9.5898	0.00095176	2.28e-07	0.810212	1	0.548356	0.57	2.38	0.42	0	0	0	0.78	3.9	0	0	42.09	1.63	8.14	13.5	S00624430	III:9101387:ZK507.3:CDS
unknown	TTCATCAGGCCATGGCTGTCCA	5.23093	0.344686	0.00335079	-1.9976	1	0.6158	-1.95221	1	0.637079	4.33042	1	0.096847	-1.94414	1	0.608157	1.51519	1	0.693819	1.6	2.16	0	0	0	0	0.7	0.93	0	0	0.32	0	0	0.1	S00765598	II:12519350:mir-77:noncoding
unknown	CGGTACGATCACGGCGGGATATC	3.09675	0.345863	0.00336519	-1.79656	1	0.642661	-1.3003	1	0.608088	0.871347	1	0.593196	-3.32303	1	0.500778	-2.50081	1	0.517427	4.13	4.88	0.25	0	0.35	0	0.96	0.93	0.1	0	0.11	0.08	0.89	0.29	S00567048	IV:4450861:mir-243:noncoding
unknown	TTCGCTGGTTTGGTGGAGCTGGAC	6.90531	0.347133	0.003381	4.55132	1	0.341348	7.77326	0.00885104	0.00010248	7.2662	0.803346	0.00235111	0	1	1	5.04424	1	0.287361	1.26	1.59	0.42	0	1.31	2.97	2.79	0.46	0	0	0.27	0.23	0	0	S01230127	X:1012127:rncs-1:noncoding
unknown	TCACCGGGTGTAAATCAGCTT	-3.9504	0.347133	0.00338507	-2.47901	1	0.380334	-2.41989	0.802533	0.0466656	0.0509249	1	0.958417	-1.61879	1	0.275319	-4.10123	1	0.0553679	0.34	0	0.84	0	0.35	0.51	1.05	4.18	0.97	0.95	0.43	0	3.69	3.01	S00009694	II:11538163:mir-39:noncoding
unknown	TGTTGTATTCAGTAGAGCAGTC	-3.02827	0.347133	0.00338646	-8.68046	1	0.0139163	-6.04979	0.00259636	2.14e-05	-1.39302	1	0.161009	-8.54683	0.0646457	0.000173153	-2.10042	1	0.206677	0.23	0.91	0	0	0	0.1	1.92	1.11	0	0	2.54	0.31	0	15.06	S00508534	I:15068299:F31C3.14:noncoding;I:15061103:rrn-3.56:noncoding
unknown	ACCGCGTGAGTACTGGCTGTT	-4.30972	0.347861	0.00339654	-0.688537	1	0.78335	-7.71898	0.0181495	0.000260927	-0.999098	1	0.367284	-7.92999	0.500473	0.00330203	1.57627	1	0.291982	0.23	0	0.17	2.78	0	0	1.92	0.56	0	0	23.34	0	3.56	2.14	S00803166	II:8075526:K02C4.8:noncoding
unknown	TACATGTTTAGGGTAGGAGCT	-4.95359	0.348973	0.00341038	-3.34464	1	0.32278	-4.96246	0.167587	0.00493454	-1.43669	1	0.250956	-7.65238	0.849424	0.00910795	-0.208403	1	0.904365	0	0.11	0.17	0.19	0.09	0	0.26	1.11	0	0	5.24	0.15	2.67	2.33	S00184370	IV:10940214:mir-246:noncoding
unknown	TACAAAGTGTTTGAAAAGTCGTGC	-3.52745	0.349377	0.00341732	-4.95138	1	0.114677	-8.1641	0.00279169	2.37e-05	-1.60189	1	0.134848	-5.02584	0.675814	0.00594519	-0.419581	1	0.791133	0.34	0.23	0.17	0	0	0	0.35	1.67	0.1	0.11	7.89	0	4.96	2.72	S00980395	II:8393640:F49E12.14:noncoding
unknown	GAGAGGTGTAGCATAGGT	-4.93561	0.352619	0.00345204	-2.53796	1	0.42612	-1.28577	1	0.289092	-2.35267	1	0.0888525	-0.965729	1	0.553841	-3.84327	1	0.0991669	0.11	0	0.59	0	1.4	0	0.78	0	0.78	1.37	0.38	0	1.91	3.59	S01092195	I:15067404:rrn-3.1:noncoding
unknown	TGAGATAATCGTGAAAGCTAGTT	-2.47633	0.35563	0.00348761	-2.64639	1	0.198481	-1.90824	0.567768	0.0275831	-1.2739	1	0.141504	-2.58508	1	0.0149729	-1.14617	1	0.424947	1.15	2.04	2.28	0.09	1.93	1.94	3.66	3.34	1.75	1.37	4.65	3.33	12.97	6.7	S01077234	X:2431160:T07D1.2:intron
unknown	TAAGTAGGCGTTGTGGGAAGG	3.34604	0.356135	0.00349561	-0.911879	1	0.823312	2.94773	0.466812	0.0207886	3.09822	1	0.0140805	-0.734887	1	0.871103	0.919579	1	0.740277	2.52	4.99	0.34	0	2.98	1.74	2.96	2.97	0.49	0	0.49	0.77	0.64	0.19	S01095630	V:5780553:F44E7.15:noncoding
unknown	GAGAATCGAGTAGAACAATTTTATAA	-7.01473	0.356179	0.00349909	-7.12757	1	0.102092	-7.0134	0.164086	0.00480786	-7.24901	1	0.00328781	-7.29743	1	0.0279165	2.12288	1	0.17714	0	0	0	0	0	0	0	0	0	0	20.86	0	2.8	0.29	S00161705	IV:12724594:T23F6.3:5'UTR
unknown	GGTAAAAGTCGTAACAAGGT	-2.70322	0.357018	0.00351039	-1.96048	1	0.357877	-2.25869	0.408824	0.0172336	-0.286027	1	0.742367	-2.89754	1	0.0205597	-2.72558	1	0.0953355	0.92	1.02	2.7	0	1.75	0.41	5.84	3.53	1.55	0	2	0.39	3.43	14.77	S00353664	I:15063805:rrn-1.1:noncoding;I:15071002:rrn-1.2:noncoding
unknown	ACCGCCTCTCTACCAAACACTTGCAAGTT	-3.52551	0.357346	0.00351667	-4.37417	1	0.151742	-8.14084	0.00306807	2.67e-05	-1.46558	1	0.17345	-8.22167	0.226756	0.000902034	-0.85237	1	0.601976	0.11	0.45	0.25	0	0	0	1.05	1.11	0	0	5.67	0	2.42	6.8	S00416778	II:15166027:Y53F4B.48:noncoding
unknown	AATAGGGAACGTGAGCTGGGTTTAG	-2.21456	0.357849	0.00352775	-1.63374	1	0.342942	-1.56126	0.783426	0.0448269	-1.37866	1	0.0959485	-0.863325	1	0.31554	-1.10308	1	0.417942	3.9	2.61	5.15	3.43	5.08	3.37	5.05	5.66	7.77	9.26	13.72	3.48	16.79	20.69	S01139606	I:15060710:rrn-3.56:noncoding;I:15067906:F31C3.14:noncoding
unknown	CGGTACGATCGCGACGGGATATC	3.3435	0.357925	0.00353156	-2.70632	1	0.565027	-0.465635	1	0.868995	1.13465	1	0.542309	-1.94687	1	0.675702	-2.31877	1	0.590879	2.29	5.22	0.08	0	0.35	0.1	0.09	1.39	0.1	0.11	0.05	0.08	0.64	0.19	S00154061	IV:4450861:mir-243:noncoding
unknown	TGAGGTAGTAGGTTGTATAGTG	1.95109	0.360376	0.00355882	0.140659	1	0.925071	0.863287	1	0.215762	0.678216	1	0.39046	-0.179965	1	0.825318	1.04956	1	0.419935	63.62	77.01	27.36	6.86	29.19	25.05	18.64	33.88	23.41	9.26	52.3	27.25	22	21.27	S00415939	X:14744255:let-7:noncoding
unknown	AGGCAGTGTGGTTAGCTTGTTG	3.88249	0.360502	0.00356316	2.98617	1	0.402459	2.82257	1	0.106013	3.40507	1	0.0299651	0.333757	1	0.939217	2.28066	1	0.428924	3.44	2.16	1.01	1.85	1.23	1.02	2.18	1.58	0.29	0.21	0.59	1.01	0.25	0.19	S00442420	X:2969833:mir-34:noncoding
unknown	ACTGGGGCGGTACATCTATC	-2.03255	0.361448	0.00357801	-2.93295	1	0.0729405	-2.92972	0.0116907	0.000148064	-1.86986	1	0.0218082	-2.10671	1	0.0128048	-0.585271	1	0.651096	5.85	9.19	6.67	0	4.03	2.56	5.57	9.19	4.18	10	56.95	2.71	26.58	54.11	S00597614	I:15060387:rrn-3.56:noncoding;I:15067583:rrn-3.1:noncoding
unknown	TGAGAATTCTCGAACAGCT	-2.30766	0.361448	0.00357869	-1.43531	1	0.421537	-3.32907	0.0163728	0.000226137	-0.396657	1	0.625922	-1.72981	1	0.0658773	-2.1315	1	0.144805	1.6	3.18	3.04	4.82	0.79	1.12	10.45	6.59	2.33	5.05	3.08	2.25	14.24	13.99	S00083322	X:8154121:mir-237:noncoding
unknown	CCCGGTCCGGACACCATTAG	-3.37042	0.362035	0.00358761	-2.37036	1	0.354986	-2.60105	0.473276	0.0211696	-2.22853	1	0.0429196	-1.52591	1	0.238368	-1.64013	1	0.333096	0.46	0.23	1.18	0	0.96	0	0.96	0.56	1.36	1.37	2.7	0.39	5.72	2.23	S01123691	I:15063269:rrn-1.1:noncoding;I:15070466:F31C3.13:noncoding
unknown	GCTGAAACTTAAAGAAATTGACGG	-4.92252	0.36315	0.00360293	-5.08545	1	0.179481	-3.04638	0.711458	0.0385327	-0.203385	1	0.853519	-0.988784	1	0.554575	-2.05501	1	0.313856	0.11	0	0.08	0	0	0.41	0.44	2.6	1.26	0.74	1.46	0	1.4	4.37	S00345546	I:15070388:rrn-1.2:noncoding;I:15063191:rrn-1.1:noncoding
unknown	TGACTAGAACCGTTACTCATCTT	-1.98178	0.363798	0.00361752	-3.64201	1	0.0228996	-5.64992	1.15e-07	1.03e-10	-0.872201	1	0.270924	-2.13292	0.895882	0.0099511	-2.91066	1	0.0360163	12.61	10.09	6	0	0.44	1.02	17.59	26.74	10.59	10.21	8.32	4.34	48.7	62.75	S00345945	V:11770096:mir-61:noncoding
unknown	TTTGTACTCAGATGCCATTCAGA	1.94758	0.365111	0.00363371	-1.82337	1	0.282423	-1.0662	1	0.152606	1.87111	1	0.0217159	-1.01594	1	0.231082	-1.36417	1	0.316755	69.58	65.56	5.4	3.24	6.57	7.16	61.49	58.21	9.62	8.21	2.92	7.74	21.24	20.59	S01046519	III:8867365:mir-238:noncoding
unknown	CTCGGATACAATTAGGGAGTTTACACTT	-2.25748	0.3656	0.0036417	-1.78	1	0.319999	-3.73376	0.00431845	4.06e-05	-0.732404	1	0.370225	-2.4222	1	0.0122457	-0.154043	1	0.908089	2.18	3.29	6.33	0	0.88	0.72	5.14	8.91	3.89	0.95	33.66	1.16	13.73	18.94	S01046552	III:4689661:T04A8.17:noncoding
unknown	TGGTAAGCAGAACTGGCGCTGTGGGATGAAC	-2.23049	0.365706	0.00364589	-2.98223	1	0.116197	-2.32391	0.161257	0.00469185	-2.01859	1	0.0188163	-2.71039	0.652414	0.0054691	-0.717703	1	0.595	4.01	1.93	2.96	0	1.84	2.76	2.53	3.62	3.01	1.16	21.94	1.94	11.83	25.55	S00909161	I:15066044:rrn-3.1:noncoding
unknown	TCGGAGGCGATGTGAGAGGCGAT	6.88308	0.366898	0.00366091	0	1	1	0	1	1	3.45907	1	0.432996	0	1	1	0	1	1	0.46	2.38	0	0	0	0	0	0.19	0	0	0	0	0	0	S00378646	V:6276538:F31F7.1:5'UTR
unknown	GTTTTCCGGAGTGCTGAGCAG	-3.36761	0.36822	0.00367725	-3.54984	1	0.205201	-3.27839	0.205766	0.00656066	-2.10536	1	0.054749	-8.45943	0.0911648	0.000272269	-1.7823	1	0.29692	0.34	0.34	0.51	0	0	0.61	0.96	0.65	0	0	3.19	0	5.09	3.21	S00821218	II:8107214:C41C4.11:noncoding
unknown	TCCCTGAGAATTCTCGAACAGCC	-2.14082	0.368331	0.00368467	-1.9146	1	0.256636	-4.22921	0.000383946	2.01e-06	-1.03894	1	0.198572	-1.96428	1	0.0277864	-3.17146	1	0.0316504	3.55	4.88	3.46	5.37	0.79	0.82	9.67	6.78	5.25	4	3.08	1.39	14.5	35.55	S01040829	X:8154121:mir-237:noncoding
unknown	TCCGGACACCATTAGGACTGACAGA	-2.50637	0.368954	0.00369405	-2.81953	1	0.183233	-2.5157	0.194684	0.00605093	-1.6287	1	0.0688983	-1.85735	1	0.0707839	-0.300775	1	0.829357	2.06	0.79	1.94	0	1.23	1.12	1.65	3.25	3.89	0.84	18.59	0.93	11.83	6.61	S01215668	I:15070476:F31C3.13:noncoding;I:15063279:rrn-1.1:noncoding
unknown	TTTGTACTCCGATGCCATGCAGA	2.62662	0.370311	0.00371398	-0.683728	1	0.836045	-0.280502	1	0.841512	2.48355	1	0.0129981	-0.220446	1	0.912297	-1.38234	1	0.571564	7.11	6.58	0.76	0.46	0.79	0.72	6.62	5.11	1.26	0.74	0.27	0.46	1.53	1.07	S00124382	III:8867365:mir-238:noncoding
unknown	TTAGTAGGCGTTGTCGGAAGG	4.61708	0.370552	0.00371957	-2.75737	1	0.529234	3.85687	0.936646	0.0594897	5.01508	0.656891	0.0016864	-0.208744	1	0.958228	3.09103	1	0.418114	1.95	2.27	0	0	1.05	0.92	1.48	3.16	0.1	0	0.32	0.7	0	0.19	S00021327	V:5780553:F44E7.15:noncoding
unknown	ACGCGGAGATTGTGAGACTTGAAACATTT	-2.75825	0.371263	0.00372988	-2.93055	1	0.206539	-3.86666	0.026148	0.000416867	-1.62527	1	0.0867995	-1.30422	1	0.233165	-1.94356	1	0.21978	0.69	1.02	1.27	0	0.53	0.1	2.44	1.21	0	5.05	3.03	0.7	7.76	5.73	S00702600	II:10545227:R166.7:noncoding
unknown	GACACCATTAGGACTGACAGATTGAAAGCT	-2.35535	0.371304	0.00373347	-4.07416	1	0.0602448	-4.14821	0.00274235	2.31e-05	-1.19282	1	0.161187	-3.67592	0.287719	0.00125077	-1.3418	1	0.345321	1.26	2.84	1.01	0	0.44	0.51	6.36	1.95	1.36	0.11	10.64	0.85	4.32	26.52	S00373968	I:15063288:rrn-1.1:noncoding;I:15070485:F31C3.13:noncoding
unknown	AAATTGTCGGCCGCCGTGGAAAC	6.87757	0.374213	0.00376592	8.13	1	0.033393	5.16746	1	0.208759	6.02708	1	0.0791299	7.809	0.567727	0.00432875	3.60609	1	0.40016	2.29	0.45	3.12	2.41	0.18	0.51	0.96	0.37	1.07	3.89	0.11	0.08	0	0	S00847551	Intergenic;IV:16233493:irld-39:intron;Intergenic
unknown	AGGCAGTGTGATTAGCTGGTTG	3.14527	0.377536	0.00380683	2.02658	1	0.528329	2.21326	1	0.0982693	2.88328	1	0.0180136	0.344018	1	0.921188	1.32259	1	0.586565	5.16	2.84	1.01	2.32	2.02	1.43	4.35	1.86	0.68	0.42	0.76	1.16	0.38	0.78	S00244664	X:2969833:mir-34:noncoding
unknown	GAGAGAGCAGAACAGCGGAGCC	6.87435	0.377536	0.00380906	5.37263	1	0.272901	6.76084	0.224482	0.00745642	2.56384	1	0.553997	0	1	1	0	1	1	2.18	0.57	0.76	0	1.4	0.72	0	0.09	0	0	0	0	0	0	S00114288	X:1011607:rncs-1:noncoding
unknown	TTTCTCGATTTGGTGGTTGGTGT	6.87435	0.377536	0.00380906	6.89054	1	0.106667	8.81398	4.02e-05	1.3e-07	3.33056	1	0.448586	0	1	1	0	1	1	2.18	0.57	0.25	2.22	5.17	3.68	0.09	0.09	0	0	0	0	0	0	S00687829	I:15063312:rrn-1.1:noncoding;I:15070509:F31C3.13:noncoding
unknown	TGAGATCATCGTGAAAGCTATT	-2.15605	0.380882	0.00384607	-2.81498	1	0.120228	-0.316783	1	0.661367	-0.643085	1	0.422136	-2.35521	0.912101	0.0102952	0.487885	1	0.708441	3.44	4.2	3.21	0.93	9.73	12.68	9.84	10.4	4.18	2.63	15.99	24.62	20.73	19.82	S00404761	X:2431159:mir-81:noncoding
unknown	ATACACGTGCACGGATAACGCT	2.28771	0.380915	0.00384967	-4.42752	1	0.202927	-2.14537	1	0.091443	1.33314	1	0.151971	-2.42125	1	0.178174	-2.0598	1	0.293271	8.94	14.52	0.17	0	0.26	0.61	4.53	6.41	0.87	0	1.35	0.15	2.8	3.01	S00386365	X:2262411:mir-248:noncoding
unknown	TAAGCAGAACTGGCGCTGTGGGATGAA	-4.27206	0.381308	0.00386119	-3.91184	1	0.241236	-2.95845	0.606044	0.0303963	-3.64072	1	0.0136698	-7.77082	0.675814	0.00594141	-0.722976	1	0.678185	0.23	0	0.25	0	0	0.51	0.35	0	0	0	4.48	0	1.91	4.66	S00646282	I:15066043:rrn-3.1:noncoding
unknown	CAGTGGAAGCGTGCTGGGCC	-6.97597	0.381308	0.00386272	-7.06596	1	0.10479	-6.97173	0.177106	0.00533333	-2.07027	1	0.188199	-7.12653	1	0.0427406	-1.92858	1	0.397703	0	0	0	0	0	0	0.26	0.37	0	0	1.13	0	1.65	2.04	S00649640	I:12229340:F14B6.t1:noncoding;IV:67012:T05C7.t1:noncoding;X:16441177:F38E9.t1:noncoding
unknown	ATACACGTGCACGGATAACG	2.1384	0.381308	0.00386343	-2.32301	1	0.346666	-2.17532	0.721622	0.0393611	1.05527	1	0.222504	-0.310557	1	0.780558	-1.78497	1	0.287731	12.84	23.25	1.35	0	1.05	0.41	6.45	9.1	5.05	1.68	1.84	0.77	5.21	4.37	S00581201	X:2262411:mir-248:noncoding
unknown	CGGACACCATTAGGACTGACAGATTGAAAG	-2.98832	0.381375	0.00386861	-1.99335	1	0.386434	-3.32255	0.114422	0.00294532	-1.22466	1	0.206394	-2.08916	1	0.100713	-1.02015	1	0.511945	0.92	0.23	1.94	0	0.44	0.31	0.78	2.69	2.14	0	5.78	0.54	4.83	6.9	S00642351	I:15070483:F31C3.13:noncoding;I:15063286:rrn-1.1:noncoding
unknown	AATCGGTCATTGTGTGCACGAACACTT	-2.10546	0.381375	0.00387063	-0.419203	1	0.782197	-2.73956	0.035875	0.000632726	-0.424085	1	0.591655	-1.43423	1	0.0917234	1.31877	1	0.312082	1.03	8.51	5.66	22.23	2.8	2.15	17.07	11.51	6.12	9.37	148.8	3.41	24.54	23.6	S00966813	V:20480132:B0250.19:noncoding
unknown	TTTGTAGTCCGATGCCATTCAGA	2.37807	0.381638	0.00387657	-1.75189	1	0.573859	-0.839557	1	0.48822	2.25118	1	0.0148012	-0.229821	1	0.880076	-0.50818	1	0.784407	9.74	9.75	0.59	0.37	0.79	0.92	8.62	7.8	1.65	1.58	0.32	1.63	2.03	2.62	S00329907	III:8867365:mir-238:noncoding
unknown	ACTATTTGTGAACGGAATCGGAC	6.8679	0.383308	0.00389681	0	1	1	5.48568	1	0.15644	0	1	1	5.38823	1	0.274968	4.82378	1	0.286481	1.95	0.79	0	0	0.35	0.51	0	0	0.87	0	0	0.31	0	0	S01169262	Intergenic;Intergenic
unknown	TCCGGACACCATTAGGACTGACAGATTGAAA	-2.33959	0.383334	0.00390036	-1.54142	1	0.400877	-2.21354	0.269213	0.00956071	-1.18174	1	0.161661	-2.72968	0.776054	0.00778996	-1.14467	1	0.416009	3.32	0.79	6.08	0	2.1	1.64	4.62	4.18	2.43	0.84	13.72	0.46	13.73	10.98	S00756614	I:15070482:F31C3.13:noncoding;I:15063285:rrn-1.1:noncoding
unknown	CCATTAGGACTGACAGATTGAAAGCT	-2.14002	0.383435	0.00390467	-3.03585	1	0.0963449	-3.1273	0.0140291	0.000186083	-0.632619	1	0.429971	-10.5321	2.47e-06	1.06e-10	-1.84238	1	0.184389	3.55	4.42	3.55	0	0.53	2.76	10.19	9.38	0	0	10.54	1.94	6.23	46.53	S00243495	I:15063288:rrn-1.1:noncoding;I:15070485:F31C3.13:noncoding
unknown	TTAAAGACATGGGTAGTGA	3.19366	0.384934	0.00392323	2.76386	1	0.339636	2.43138	1	0.0665923	2.2872	1	0.102043	2.76209	1	0.109574	1.20235	1	0.638726	3.1	4.65	3.12	1.85	2.19	1.53	2.26	1.49	4.18	1.37	0.27	1.16	0.38	0.68	S01103858	I:9380005:F16A11.6:noncoding
unknown	CACGAGATTGAGCGATAACAGGTCTGT	-2.09365	0.385698	0.00393431	-1.05719	1	0.499386	-2.56027	0.0577946	0.00119836	-0.753802	1	0.343508	-0.9655	1	0.244208	-1.77217	1	0.194823	5.85	3.86	9.12	8.62	2.72	3.07	13.76	9.38	11.17	10.42	16.48	1.01	22.25	29.63	S01051104	I:15070669:rrn-1.2:noncoding;I:15063472:rrn-1.1:noncoding
unknown	TTTTGGGGGGCAGAAATCGGAAA	6.86466	0.385905	0.00394144	0	1	1	0	1	1	5.65596	1	0.137858	0	1	1	0	1	1	1.83	0.91	0	0	0	0	0.52	0.46	0	0	0	0	0	0	S00744686	IV:15522992:anr-3:noncoding;Intergenic;Intergenic
unknown	TTTGTACTCCGATGCAATTCAGA	2.0224	0.385905	0.00394303	-1.9362	1	0.35276	-0.769123	1	0.360812	1.8173	1	0.0266957	-0.838994	1	0.401823	-1.32267	1	0.37626	28.2	28.02	2.2	0.93	3.59	3.07	24.39	21.26	4.57	3.37	1.35	3.1	8.39	8.16	S00073092	III:8867365:mir-238:noncoding
unknown	TCAAGGTGTTGTATTCAGTAGAGCAGTC	-2.28175	0.386881	0.00395631	-3.81772	1	0.0666034	-4.79534	0.000358313	1.85e-06	-0.583568	1	0.4785	-4.50688	0.0527514	0.000134523	-2.34737	1	0.111573	1.95	2.84	1.35	0	0.26	0.41	3.48	9.1	0.87	0	6.21	0.31	2.03	34.29	S00755497	I:15061103:rrn-3.56:noncoding;I:15068299:F31C3.14:noncoding
unknown	TCCCTGAGAATTCTCGAACAGCG	-2.87046	0.388025	0.00397133	-2.14476	1	0.345746	-3.25604	0.106334	0.00266609	-0.478101	1	0.597621	-1.09061	1	0.331242	-2.25595	1	0.172357	0.8	0.57	1.18	0.83	0.35	0.51	4.27	2.69	2.72	2.21	2	0.54	6.36	5.73	S00236401	X:8154121:mir-237:noncoding
unknown	GCCAGGTCGTAACGAGTAGGAAGGTCGTGG	6.86141	0.389188	0.00398657	6.64185	1	0.115999	5.0022	1	0.226446	7.26537	0.809257	0.00237779	7.34307	1	0.0210949	5.77081	1	0.248078	1.72	1.02	1.86	0	0.61	0	2	1.11	1.75	1.79	0.97	0.15	0	0	S00078903	I:15066282:rrn-3.1:noncoding
unknown	TGAAAGACATGCGTAGTG	3.41828	0.392518	0.00402403	3.69539	1	0.184811	2.4852	1	0.0993528	2.80023	1	0.0557222	2.81598	1	0.184937	1.31449	1	0.653632	2.75	3.86	1.52	5.47	1.75	1.02	3.05	0.84	2.91	0.95	0.59	0.7	0.13	0.68	S01221039	I:9380005:F16A11.6:noncoding
unknown	CTGTGGATATCTTTACGTGAAGCTGAGATC	-1.97378	0.394893	0.00405285	-3.43647	1	0.00433769	-5.18027	8.59e-08	7.13e-11	-1.20211	1	0.181624	-3.33614	0.133775	0.000451041	-1.40241	1	0.308474	42.19	136.9	39.44	15.93	5.96	9.71	97.9	176.66	24.96	46.93	346.45	26.17	439.6	372.72	S01160543	V:12303783:C51F7.3:noncoding
unknown	TTCATCAGGCCATAGCTGTCGA	3.50758	0.394893	0.00405514	-4.73306	1	0.33895	-4.64109	1	0.284719	2.60955	1	0.092309	-4.81886	1	0.326297	-0.623247	1	0.877708	2.41	4.08	0	0	0	0	1.31	1.86	0	0	0.38	0.08	0.38	0.29	S00114593	II:12519350:mir-77:noncoding
unknown	TTTGTACTCCGATGCCATTCAGAT	1.99935	0.396442	0.00407906	-1.41934	1	0.46667	-1.40244	1	0.102251	2.18511	1	0.00800493	-0.303432	1	0.742143	-1.18155	1	0.418429	30.72	31.87	4.9	0	1.58	3.27	26.83	39.55	8.74	4.63	2.22	3.64	11.44	5.93	S00889833	III:8867365:mir-238:noncoding
unknown	GTGCGATCGCGGCGGGATATC	5.01327	0.396442	0.00408122	-2.67789	1	0.549113	1.2802	1	0.745031	3.12632	1	0.313769	-0.322279	1	0.947958	-3.02815	1	0.429183	2.18	1.7	0	0	0.26	0	0.44	0.65	0.1	0	0	0	0.13	0	S00493785	IV:4450861:mir-243:noncoding
unknown	ACGAGATTGAGCGATAACAGGTCTG	-2.76479	0.396483	0.00408504	-0.928593	1	0.649158	-4.22765	0.0160411	0.000220595	-1.17957	1	0.205811	-1.61043	1	0.160055	-1.49878	1	0.334511	1.26	0.34	2.03	3.24	0.26	0.2	2.44	2.14	2.14	1.58	5.3	0.31	6.61	6.8	S00406103	I:15070668:rrn-1.2:noncoding;I:15063471:rrn-1.1:noncoding
unknown	GAATCGGTCATTGTGTGCACGAACACTT	-2.98582	0.396558	0.00408921	-5.36779	1	0.0657766	-2.99796	0.195845	0.00610043	-0.894487	1	0.344326	-8.78739	0.0225775	4.44e-05	1.07716	1	0.447641	0.46	0.68	0.17	0	0.61	0.31	2.87	1.86	0	0	27.02	1.32	6.36	4.08	S00024308	V:20480132:B0250.19:noncoding
unknown	TATGAGGCATTTGTCTGAGCGGA	-4.89555	0.398389	0.0041115	-2.72781	1	0.403322	-1.86514	1	0.155133	-1.40872	1	0.262776	-7.63165	0.888788	0.00981905	-0.325026	1	0.854303	0.11	0	0.51	0	0.7	0.2	0.26	1.11	0	0	3.08	0.85	2.8	1.94	S00913934	II:15025835:Y53F4B.47:noncoding
unknown	TACAAAGTATTTGAAAAGTCGCGC	-6.96396	0.398538	0.00411986	-7.06516	1	0.104954	-6.96114	0.183853	0.00561832	-2.33528	1	0.146306	-7.18123	1	0.0376924	-0.756803	1	0.710418	0	0	0	0	0	0	0.26	0.28	0	0	2.65	0	2.16	1.17	S00003391	II:8393640:F49E12.14:noncoding
unknown	TTACAAAGTATTTGAAAAGTCGTT	-6.96396	0.398538	0.00411986	-7.06516	1	0.104954	-6.96114	0.183853	0.00561832	-2.13859	1	0.173789	-7.18123	1	0.0376924	-3.04358	1	0.22515	0	0	0	0	0	0	0.35	0.28	0	0	0.49	0	2.16	1.17	S00559573	II:8393639:F49E12.14:noncoding
unknown	TGAAAGACATGGGTAGTGAGACGG	2.41483	0.399389	0.00413437	3.61951	1	0.0502791	3.06733	0.0232184	0.000358679	2.17305	1	0.0227047	1.80015	1	0.132433	1.79472	1	0.258791	8.71	8.51	5.83	30.29	14.9	7.36	7.14	5.66	7.19	3.16	1.03	6.81	0.76	3.79	S00996707	I:9380005:F16A11.6:noncoding
unknown	TATTGCACTCTCCCCGGCCTTA	-3.13314	0.399389	0.00413549	-3.13573	1	0.232126	-3.14995	0.192984	0.00598981	-1.37318	1	0.173123	-2.02105	1	0.129294	-4.16154	1	0.0337632	0.34	0.57	0.76	0	0.53	0.2	0.96	1.86	0.68	1.37	0.32	0.15	4.58	5.44	S00099912	I:6162327:mir-235:noncoding
unknown	TTCCCGGTCGATGCACCA	3.68718	0.400159	0.00414688	4.63277	1	0.0741475	7.67538	2.31e-11	6.52e-15	2.59648	1	0.136725	3.00253	1	0.183838	5.98694	1	0.000784908	3.32	2.5	5.49	4.63	40.67	35.07	1.74	0.84	0	3.79	10.7	14.32	0.25	0.29	S00870843	Intergenic;III:3349706:gei-1:intron;X:13759285:aakb-1:intron
unknown	GATTGTGCACCAGTATTACTCCCGCC	-6.95958	0.401203	0.00416454	-2.50761	1	0.472882	-6.95642	0.185229	0.00568412	-0.689018	1	0.602755	-7.16169	1	0.0395072	1.09057	1	0.51887	0	0	0.42	0	0	0	0	1.58	0	0	9.73	0	2.03	1.36	S00906184	IV:9852616:ssq-1:CDS
unknown	CTGCTACGCGCAGTGCCATGCT	4.34373	0.401203	0.00416457	-3.61877	1	0.444352	4.09924	0.342117	0.0133447	2.31019	1	0.377264	-3.77297	1	0.420527	6.40456	1	0.000942108	2.06	2.61	0	0	1.05	2.25	0.78	0.46	0	0	23.67	3.17	0.25	0	S00680852	III:2173080:gcn-1:intron
unknown	GTAGTGAAACGGGTCGAAAAAC	-3.11778	0.404079	0.00419788	-4.66326	1	0.107947	-4.42613	0.0324648	0.000561467	-2.03979	1	0.0553697	-8.55139	0.0636581	0.000169418	-1.75251	1	0.294586	0.8	0.11	0.25	0	0	0.31	0.87	0.93	0	0	2.11	0.7	3.94	6.61	S01049711	V:15426393:Y36E3A.2:CDS
unknown	GATCATCGAGAAAGCTAGT	-3.22	0.405525	0.00421952	-0.923347	1	0.678795	-0.277405	1	0.763014	-0.498666	1	0.600513	-2.51276	1	0.0736021	-0.166639	1	0.913641	0.46	0.34	1.35	2.32	1.49	3.68	3.22	2.04	0.49	0.95	0.86	4.18	5.85	2.53	S00706332	X:2431159:mir-81:noncoding
unknown	TGAGATCATTAGTTGAAAGCCGAAA	6.84508	0.405525	0.00422001	2.45227	1	0.553408	9.43849	8.97e-07	1.18e-09	6.37136	1	0.03746	4.56855	1	0.329847	9.57154	1	0.000264144	1.15	1.59	0.08	0	5.96	7.67	0.78	0.84	0.49	0	0.76	7.82	0	0	S01093479	III:8865307:mir-80:noncoding
unknown	TATGGCACCGTGACTCTCC	3.22453	0.405525	0.00422332	-0.695102	1	0.867081	0.561722	1	0.801812	3.09164	1	0.0146685	0.254697	1	0.954768	-0.189319	1	0.95784	3.1	4.08	0.34	0	0.44	0.41	3.83	1.86	0.29	0.42	0.54	0.15	0	1.07	S01119675	I:15060339:rrn-3.56:noncoding;I:15067535:rrn-3.1:noncoding
unknown	ACGAGATTGAGCGATAACAGGTCTGT	-2.01693	0.409088	0.00426392	-1.7984	1	0.251954	-2.2908	0.101121	0.00248093	-1.33499	1	0.096185	-1.73035	1	0.0392432	-2.1636	1	0.114726	7.57	5.44	10.72	2.22	3.33	5.52	12.98	6.96	9.03	7.16	14.97	1.39	29.5	35.46	S00168637	I:15070669:rrn-1.2:noncoding;I:15063472:rrn-1.1:noncoding
unknown	TATGTATGGACTGGGTGGGACAC	6.84179	0.409172	0.0042683	0	1	1	0	1	1	2.3636	1	0.575688	0	1	1	0	1	1	1.03	1.7	0	0	0	0	0.09	0	0	0	0	0	0	0	S00704206	Intergenic
unknown	TGAGGTAGTGGGTTGTATAGTT	1.90529	0.410874	0.00429248	0.0226553	1	0.986803	0.825137	1	0.221929	0.687089	1	0.386348	-0.0990082	1	0.900084	1.03744	1	0.423464	113.26	135.43	48.22	8.99	49.96	46.43	38.32	58.39	46.43	16.1	89.05	51.64	38.02	42.45	S00996161	X:14744255:let-7:noncoding
unknown	TGACTAGAACCGTTACTCATTT	-2.39828	0.410874	0.00429309	-3.56512	1	0.100585	-4.4994	0.0018522	1.43e-05	-1.80268	1	0.0429911	-1.99121	1	0.0484678	-3.28098	1	0.0396368	1.6	1.81	1.27	0	0.53	0.1	2.09	2.78	2.72	2.1	2.43	0.15	13.48	6.41	S00793986	V:11770096:mir-61:noncoding
unknown	TTCATCAGGCCATCGCTGTCCA	3.44525	0.411276	0.00430081	-4.71005	1	0.339892	-4.62394	1	0.284607	2.89761	1	0.044849	-1.37731	1	0.754043	0.187148	1	0.958902	2.41	4.08	0	0	0	0	2.09	1.86	0.1	0.11	0.97	0	0.25	0.49	S01190520	II:12519350:mir-77:noncoding
unknown	TCAGTAGGCGTTGTGGGAAGG	6.8385	0.4125	0.00431713	0	1	1	6.31299	0.576578	0.0281931	6.78859	1	0.0121039	3.33733	1	0.438231	5.709	1	0.25955	0.92	1.81	0	0	1.14	0.41	0.61	1.49	0.19	0	0.22	0.46	0	0	S00738389	V:5780553:F44E7.15:noncoding;V:17134253:Y61B8A.6:intron;Intergenic
unknown	ATGAGAGGTGTAGCATAGGTGGGAGT	-3.88444	0.415478	0.00435185	-1.82269	1	0.503719	-1.21769	1	0.264994	-0.780779	1	0.467656	-2.88055	1	0.110671	-2.70966	1	0.170786	0.34	0	1.27	0	0.79	1.12	1.65	1.21	0.68	0	1.03	0.08	2.03	5.34	S00482666	I:15067410:rrn-3.1:noncoding
unknown	TATGGCACTGAAGCGAGTTGGAAA	2.81091	0.415512	0.00435577	-0.694882	1	0.835338	-1.01928	1	0.603272	1.65128	1	0.184009	-1.85842	1	0.614639	-0.36126	1	0.887736	4.59	5.67	0.51	0.28	0.18	0.41	2.09	2.14	0.29	0.11	1.03	0.31	0.89	0.87	S00727249	X:17598808:mir-63:noncoding
unknown	TATGTATGGACTGGGTGGGAC	6.8352	0.416198	0.00436652	0	1	1	0	1	1	4.39706	1	0.301328	0	1	1	0	1	1	0.8	1.93	0	0	0	0	0.44	0	0	0	0	0	0	0	S00330486	Intergenic
unknown	CTGAGGTAGTAGGTTGTATAGTT	2.03685	0.416767	0.00437606	0.689102	1	0.699771	0.621575	1	0.436685	0.643685	1	0.444034	-0.658699	1	0.528552	0.281195	1	0.843291	21.78	24.95	7.26	9.17	5.96	8.39	5.23	10.68	7.19	0	8.7	5.42	6.61	7.19	S00311778	X:14744255:let-7:noncoding
unknown	AGAAAGGTATCGGGGGTCATAGC	5.16576	0.418043	0.00439303	-1.9976	1	0.6158	4.13232	1	0.114683	4.16699	1	0.132144	-1.94414	1	0.608157	3.52657	1	0.42453	2.52	1.02	0	0	0.96	0.41	1.05	0.46	0	0	0.05	0.62	0	0.1	S00620554	III:2172561:gcn-1:intron
unknown	AGAGATTATAACTGAACGC	-4.23882	0.419166	0.00440842	-7.73306	1	0.0627429	-7.64561	0.0233339	0.000361419	-3.31973	1	0.0214533	-2.32298	1	0.202169	-1.48626	1	0.426497	0.23	0	0	0	0	0	0.44	0	0	0.95	2.54	0	2.03	4.27	S00303879	I:15068067:F31C3.14:noncoding;I:15060871:rrn-3.56:noncoding
unknown	TTAGTAGGCGATGTGGGAAG	3.38752	0.419555	0.0044161	-2.4213	1	0.610054	2.53337	1	0.0833539	3.44887	1	0.00629814	0.448885	1	0.913602	1.80525	1	0.480112	2.41	4.31	0.08	0	1.93	1.12	2.26	3.9	0.78	0.11	0.43	1.32	0.38	0.39	S01235431	V:5780553:F44E7.15:noncoding
unknown	CCGGACACCATTAGGACTGACAGATTGAAA	-2.00933	0.420236	0.00442687	-1.99747	1	0.208791	-1.82136	0.351084	0.0138262	-1.37427	1	0.0873013	-1.76164	1	0.0358923	-0.801427	1	0.540193	7.22	5.78	10.98	0	5.96	6.24	7.4	11.23	9.23	6.84	31.66	6.43	33.95	27.2	S00853851	I:15070482:F31C3.13:noncoding;I:15063285:rrn-1.1:noncoding
unknown	ATCGGTGATGTGATATCCAGTTCTGCT	-4.88136	0.420499	0.00443324	-4.16331	1	0.250503	-7.39385	0.0537891	0.00108815	-3.73633	1	0.0219806	-7.48204	1	0.0158438	0.280227	1	0.867604	0	0.11	0.17	0	0	0	0.26	0	0	0	7.46	0	1.53	3.89	S01223795	II:11484750:B0334.12:noncoding
unknown	AGAAAGGTAACGGGTGTCATAGC	3.21456	0.42107	0.00444286	-2.84195	1	0.541216	3.72247	0.0423692	0.000785333	2.78956	1	0.0298835	-0.567829	1	0.89396	2.19224	1	0.311888	4.81	2.61	0	0.09	5.17	3.58	3.31	2.04	0.58	0	0.16	2.48	0.64	0.29	S01102300	III:2172561:gcn-1:intron
unknown	GTATCGGTCCGGCGTCAGTGGG	3.66277	0.421911	0.00445649	-1.6724	1	0.714648	0.23893	1	0.947681	2.52295	1	0.184065	1.03007	1	0.818185	1.79852	1	0.569924	2.98	2.61	0.08	0	0.26	0.1	0.7	1.3	0.68	0	1.19	0.39	0	0.58	S00236128	X:14477566:M163.12:noncoding;X:14477217:M163.15:noncoding
unknown	TGAGGTAGATTGATCAGCGAGCT	-1.89553	0.421911	0.00445896	3.20956	1	0.00270398	-0.579649	1	0.382848	-0.402937	1	0.623709	2.87742	0.713477	0.00667578	-0.651499	1	0.616005	29.12	29.15	948.99	822.93	61.26	57.88	86.66	68.32	647.97	1009.74	56.41	66.74	134.41	121.52	S00254000	I:12594605:mir-795:noncoding
unknown	TTTGGCCAAGCGGACTGGAGC	6.82857	0.422327	0.00446697	7.30523	1	0.0889945	8.95487	1.68e-05	4.51e-08	6.23714	1	0.0506468	6.59031	1	0.115282	6.4683	1	0.151589	0.57	2.16	0.51	2.78	6.4	3.37	0.96	0.56	2.04	0	0.76	0.62	0	0	S00324033	X:1011775:rncs-1:noncoding;X:1012070:rncs-1:noncoding
unknown	AGAGGGATAAGCGGTGTTTAG	-4.86862	0.42259	0.00447378	-2.68574	1	0.41335	-2.67827	0.974389	0.0634295	-2.30714	1	0.101874	-2.12269	1	0.277837	-5.27154	1	0.0448529	0.11	0	0.51	0	0	0.51	0.35	0.37	0.87	0	0.11	0	1.78	3.5	S00592733	I:15063442:rrn-1.1:noncoding;I:15070639:rrn-1.2:noncoding
unknown	ACTAATAGGGAACGTGAGCTGGGTTTA	-2.29162	0.42259	0.00447698	-2.26468	1	0.238163	-1.40282	1	0.0833175	-1.12374	1	0.181673	-1.84498	1	0.0550348	-0.247031	1	0.855861	2.64	1.7	3.72	0	5.43	1.23	5.14	4.18	4.76	1.37	21.83	2.63	14.12	10.69	S00704569	I:15067905:F31C3.14:noncoding;I:15060709:rrn-3.56:noncoding
unknown	TCTTTGGTTGTAAAAAGTGGTATG	-2.34839	0.422714	0.00448553	-2.44691	1	0.21985	-3.99655	0.00527058	5.23e-05	-0.524035	1	0.52801	-2.1122	1	0.0371422	-1.57332	1	0.27787	1.72	2.04	2.2	0.83	0.26	0.72	7.58	5.01	3.01	1.47	7.94	0.85	10.94	12.53	S00126213	I:4684399:mir-244:noncoding
unknown	ATCGGTCATTGTGTGCACGAACACTT	-2.05888	0.423238	0.00449471	-0.959618	1	0.537367	-3.37541	0.00474246	4.61e-05	-0.62379	1	0.431608	-2.15445	1	0.0147764	1.22776	1	0.345607	4.01	6.01	4.73	14.92	3.07	0.2	16.98	8.54	4.95	4.42	137.57	5.96	20.98	31.76	S00501319	V:20480132:B0250.19:noncoding
unknown	TTACATGTTTCGGGTAGGAC	-4.25259	0.424951	0.00451712	-3.17879	1	0.320901	-3.74292	0.315667	0.0119668	-1.81332	1	0.145401	-4.44366	1	0.0405225	-1.91087	1	0.326528	0	0.23	0.42	0	0.26	0	0.26	0.93	0	0.21	1.19	0.31	2.92	2.72	S00208908	IV:10940213:mir-246:noncoding
unknown	ACGGCTAACTTCACTGCCACCC	5.15841	0.424951	0.00452121	2.80699	1	0.556671	1.96536	1	0.625631	3.95928	1	0.194184	1.39319	1	0.752731	2.93535	1	0.51227	2.18	1.36	0.42	0.09	0.18	0.1	0.7	0.56	0.19	0	0.43	0.23	0	0.1	S00646677	X:2969796:mir-34:noncoding
unknown	TACAAAGTATGTGAAAAGTCGTGC	-3.8833	0.424951	0.00452381	-7.91458	1	0.0492042	-7.82113	0.0122095	0.000156097	-1.87547	1	0.116632	-7.97126	0.461707	0.00278154	0.207442	1	0.896307	0.23	0.11	0	0	0	0	0.26	1.02	0	0	9.24	0.15	2.92	3.79	S00586898	II:8393640:F49E12.14:noncoding
unknown	CCCGAAAGATGGTGAACTATGCC	-3.31405	0.424993	0.00452981	-3.50193	1	0.214983	-3.1466	0.249161	0.00862468	-1.35171	1	0.193157	-1.18528	1	0.356068	0.84704	1	0.564859	0.46	0.23	0.51	0	0.53	0.1	2.7	0.09	2.04	1.16	19.72	0	4.58	3.69	S00307280	I:15065716:rrn-3.1:noncoding
unknown	TGAAGGACATGGGTAGTGAG	4.44471	0.424993	0.00453564	3.58272	1	0.335477	3.56283	1	0.0780093	3.21449	1	0.16522	4.64042	1	0.0324636	2.25535	1	0.577544	2.06	2.27	1.1	1.11	1.14	0.82	0.87	0.84	2.53	2.53	0.05	0.62	0.13	0.1	S00408013	I:9380005:F16A11.6:noncoding
unknown	TATCACTATTCTGTTTTTCGAC	3.18291	0.424993	0.00453684	3.70343	1	0.134576	4.38149	0.00271873	2.28e-05	1.45792	1	0.382069	3.1272	1	0.044664	3.64667	1	0.0443035	5.04	2.38	8.78	0.46	6.84	7.26	1.31	0.84	2.62	4.84	0.92	6.5	0.51	0.49	S00163269	I:9379968:F16A11.6:noncoding
unknown	TGAAAGACATAGGTAGTGAGAC	2.85685	0.427262	0.00456669	1.89046	1	0.513999	1.98057	1	0.100657	1.96997	1	0.11542	2.4476	1	0.109582	0.720444	1	0.757853	4.01	5.44	1.94	2.22	2.54	1.64	1.65	2.69	3.79	2.84	0.86	1.01	0.38	1.36	S00847960	I:9380005:F16A11.6:noncoding
unknown	GTATGGGGCATTGAACACAATCTTGG	-3.62803	0.429111	0.00459013	-5.61114	1	0.10333	-7.9712	0.00667456	7.06e-05	-1.75503	1	0.124038	-3.52084	1	0.0494357	0.893936	1	0.552186	0.46	0	0.08	0	0	0	0	1.49	0.49	0	16.32	0.39	2.8	4.95	S00908092	IV:5295269:msp-51:CDS;IV:5241714:Y59E9AR.7:CDS;IV:5064990:msp-53:CDS
unknown	ATTGAGCGATAACAGGTCTGT	-2.25055	0.429586	0.00459889	-1.71256	1	0.350359	-4.03288	0.00282987	2.41e-05	-1.5447	1	0.0728518	-1.79844	1	0.0659264	-3.38052	1	0.0311419	1.38	3.4	2.36	3.8	0.7	0.41	4.09	2.6	0	6	1.51	0.77	2.16	33.03	S00854902	I:15070669:rrn-1.2:noncoding;I:15063472:rrn-1.1:noncoding
unknown	TGACTAGAACCGTTACTCATAT	-3.02799	0.434557	0.00465582	-3.04151	1	0.237339	-5.95364	0.00451004	4.31e-05	-0.962284	1	0.319603	-2.95134	1	0.0377372	-3.63042	1	0.0525065	0.23	0.79	0.84	0	0.09	0	2.09	1.95	0.58	0.53	0.65	0.15	5.21	4.86	S00754122	V:11770096:mir-61:noncoding
unknown	AAGTTCAAGTCTCTCGATGCTCGTCGATC	6.81613	0.438709	0.00470406	3.31654	1	0.45866	7.65276	0.0142903	0.000190282	5.38668	1	0.179433	0	1	1	2.61604	1	0.503422	2.18	0.45	0.17	0	2.1	1.84	0	0.74	0	0	0.11	0	0	0	S00038449	X:1011751:rncs-1:noncoding
unknown	GGACACCATTAGGACTGACAGATTGAAAG	-2.2217	0.443953	0.00476417	-2.44082	1	0.198681	-3.57194	0.00875937	0.000101193	-2.22263	1	0.0118109	-1.75794	1	0.0626189	-2.28759	1	0.119127	3.44	1.59	3.63	0	0	1.64	0.78	3.62	3.3	3.79	6.7	0.31	12.59	17	S00847024	I:15063286:rrn-1.1:noncoding;I:15070483:F31C3.13:noncoding
unknown	ATACACGTGCACGGATAAAGCTCA	3.80976	0.443953	0.00476789	-1.7155	1	0.711498	-0.16115	1	0.965995	2.54352	1	0.185781	-1.77134	1	0.694286	-2.0053	1	0.614425	2.52	2.84	0.08	0	0.18	0.1	0.61	1.39	0.1	0	0.11	0	0.25	0.19	S00888547	X:2262411:mir-248:noncoding
unknown	AATCCTGGATGTTGTAAGCTC	-4.23234	0.445388	0.00478711	-7.68705	1	0.066157	-2.68135	0.811197	0.0475651	-0.279363	1	0.794798	0.275155	1	0.833657	-3.10067	1	0.147792	0	0.23	0	0	0.18	0.41	2.7	0.84	0	5.47	0.59	0.08	1.27	5.34	S00835118	V:17118856:rrn-4.4:noncoding;V:17117882:rrn-4.3:noncoding;V:17115922:rrn-4.2:noncoding
unknown	GAACGGATATCTGAGCGCC	-2.57656	0.446436	0.0048022	-2.2045	1	0.305363	-2.51154	0.256824	0.00899763	-1.36785	1	0.134622	-2.2785	1	0.0454278	0.912106	1	0.507627	1.15	1.02	2.36	0	1.75	0.1	2.61	2.23	0.68	2.21	36.85	0.62	9.66	4.76	S00010324	III:7496594:C07H6.10:noncoding
unknown	AATCGGTGATGTGATATC	-3.02489	0.449389	0.0048378	-4.31027	1	0.125374	-8.45131	0.000684072	4.14e-06	-1.11768	1	0.25163	-1.20687	1	0.313946	2.05753	1	0.143089	0	1.02	0.34	0	0	0	2.79	1.02	1.55	2.31	53.49	0.39	6.23	3.01	S00666144	II:11484751:B0334.12:noncoding
unknown	GATTGATATGGCGATGCGAACT	-6.92624	0.450361	0.00485598	-7.04236	1	0.106231	-6.92531	0.204457	0.00649114	-7.17406	1	0.00432099	-7.22957	1	0.0336756	-4.83373	1	0.0948638	0	0	0	0	0	0	0	0	0	0	0.11	0	2.8	0	S00416383	V:18121622:Y37H2A.16:noncoding
unknown	GAAGATATTTCCAATGATCACGAAGC	-6.92624	0.450361	0.00485598	-4.59147	1	0.239317	-6.92531	0.204457	0.00649114	-7.17406	1	0.00432099	-7.22957	1	0.0336756	-0.00596052	1	0.997613	0	0	0.08	0	0	0	0	0	0	0	3.89	0.23	2.8	0	S00416526	II:4842137:T23B7.2:5'UTR;II:4863762:F11G11.14:CDS
unknown	TGACATGTTTCGGGTAGGAGCT	-4.85203	0.450372	0.00486314	-3.63699	1	0.299018	-4.02836	0.368728	0.0148555	-1.7862	1	0.177839	-4.22893	1	0.0689681	-0.399429	1	0.823765	0.11	0	0.25	0	0.18	0	0.09	0.93	0	0.21	4.27	0.15	2.8	1.75	S00687846	IV:10940214:mir-246:noncoding
unknown	TGGACGATGGATTCTTTGGAGC	6.80604	0.450372	0.00486766	6.65585	1	0.115433	9.20312	4.18e-06	7.36e-09	6.64153	1	0.0183299	6.22216	1	0.192273	7.09491	1	0.0682347	1.83	0.79	0	2.13	7.63	3.99	1.05	0.93	0.87	0.74	0	1.47	0	0	S00066148	X:1012144:rncs-1:noncoding
unknown	AACCGGACCCTGCCTCTTCGTC	6.80604	0.450372	0.00486766	5.6559	1	0.234692	7.33404	0.0447181	0.000851067	3.45907	1	0.432996	5.90764	1	0.251539	5.16421	1	0.282116	1.83	0.79	0.93	0	1.31	1.84	0	0.19	1.26	0	0	0.39	0	0	S00445196	IV:14781033:Y57G11C.57:noncoding;IV:14780860:Y57G11C.1145:noncoding
unknown	TTGGCATGGGAGAGGGCTGGGGTTCAATTC	-4.84331	0.454178	0.00491268	-2.44362	1	0.45135	-0.781347	1	0.505628	-0.819616	1	0.498289	-3.60254	1	0.119275	-2.08533	1	0.317174	0.11	0	0.59	0	0.96	0.92	0	1.86	0.29	0	1.35	0	1.65	3.59	S00294613	II:5292391:ZK622.t1:noncoding;X:9743806:F15G9.t2:noncoding;IV:6562261:C43G2.t2:noncoding
unknown	CACCGCTGTTCTGCTCTCTCT	6.80266	0.454812	0.00492343	0	1	1	6.67102	0.276102	0.00992584	3.1958	1	0.464605	0	1	1	2.79201	1	0.503893	1.72	0.91	0	0	0.96	1.02	0.17	0	0	0	0	0.08	0	0	S01054624	X:1012240:rncs-1:noncoding
unknown	CGAGACTCTAGCCTGCTAAAT	-3.86024	0.457185	0.00495303	-4.53767	1	0.181298	-2.40301	0.875996	0.053876	-2.57657	1	0.0510764	-2.18094	1	0.221778	-3.24626	1	0.11737	0.11	0.23	0.17	0	0.79	0	0.78	0	0	1.05	0.76	0	0.51	7.58	S00508371	I:15070585:rrn-1.2:noncoding;I:15063388:rrn-1.1:noncoding
unknown	GTCTCGGTCCGGCGTCAGTGGGTTATCGTAT	3.33058	0.458571	0.00497836	-0.115216	1	0.977618	2.66971	0.953548	0.0612241	2.90126	1	0.0408786	1.27068	1	0.74463	5.21477	1	0.00270732	3.55	2.84	0.42	0	2.02	1.23	3.48	0.74	0.58	0.63	32.85	0.77	0	0.87	S00013484	X:14476897:M163.13:noncoding
unknown	TTTTTGTTGGTTCTAGAACT	6.79928	0.458571	0.00497982	2.45227	1	0.553408	4.94064	1	0.232932	4.7228	1	0.264202	6.49179	1	0.134572	3.60609	1	0.40016	1.6	1.02	0.08	0	0.18	0.41	0	0.46	0	2	0.11	0.08	0	0	S00360815	I:15070092:rrn-1.2:noncoding;I:15062895:rrn-1.1:noncoding
unknown	TGGAGTGGATGACGACGACGAA	6.79588	0.46273	0.00503686	0	1	1	5.78763	1	0.100689	4.59908	1	0.278234	0	1	1	5.53526	1	0.26977	1.49	1.13	0	0	0.35	0.72	0.17	0.28	0	0	0.59	0.23	0	0	S00046068	IV:14780924:Y57G11C.1145:noncoding;IV:14780969:Y57G11C.57:noncoding
unknown	AGGCAGTGTGGCTAGCTGGTTG	6.79588	0.46273	0.00503686	5.75504	1	0.220462	5.57482	1	0.13849	6.07616	1	0.0724812	3.885	1	0.386428	5.31286	1	0.278296	1.49	1.13	0.51	0.56	0.61	0.31	0.78	0.56	0.19	0.11	0.43	0.23	0	0	S00940633	X:2969833:mir-34:noncoding
unknown	TTAGTAGGCGTTGCGGGAAGG	6.79588	0.46273	0.00503686	2.45227	1	0.553408	6.17362	0.733165	0.0404863	6.6488	1	0.0181301	2.5014	1	0.527678	5.05483	1	0.287315	1.49	1.13	0.08	0	0.79	0.61	0.61	1.3	0	0.11	0.11	0.31	0	0	S01155579	V:5780553:F44E7.15:noncoding
unknown	GATTATCATATTCGCTGGACAACGTC	-4.83304	0.465189	0.00506761	-7.44605	1	0.0838601	-7.36458	0.0585907	0.00121988	-3.50332	1	0.0315462	-7.43016	1	0.0184834	2.47605	1	0.0983927	0.11	0	0	0	0	0	0	0.28	0	0	33.93	0	1.27	4.18	S00036001	II:5757746:F10C1.3:intron;II:5758088:F10C1.3:intron
unknown	TTTGTACTCCGATGCCATTAAGA	1.93743	0.469217	0.00511952	-1.43667	1	0.454478	-1.29346	1	0.123365	1.97476	1	0.0157083	-0.89418	1	0.348998	-1.18079	1	0.415038	32.67	31.76	3.55	1.85	3.07	2.56	31.7	29.43	4.66	4.52	1.89	4.1	9.28	11.46	S00050731	III:8867365:mir-238:noncoding
unknown	TGAAAGACATGGGTAGAGAG	3.71364	0.470567	0.00513828	3.58054	1	0.250436	3.38371	0.478077	0.0215188	2.91269	1	0.0766654	3.10552	1	0.147048	1.71511	1	0.57425	1.95	3.63	2.11	2.87	1.84	1.84	1.92	1.21	2.91	1.16	0.16	0.93	0.38	0.1	S01102865	I:9380005:F16A11.6:noncoding
unknown	AAAAGATTAGAGATGAGGAAAG	3.63884	0.471143	0.0051486	-4.59755	1	0.344754	2.80602	1	0.0761433	-0.321162	1	0.923669	-4.77262	1	0.3259	-2.2058	1	0.60922	2.64	3.18	0	0	1.67	1.12	0	0.37	0	0	0	0.08	0.51	0	S00548461	X:1011817:rncs-1:noncoding
unknown	TTTGGCCAGGCGGACTGGAGCAC	6.78907	0.471164	0.00515286	2.45227	1	0.553408	8.97716	1.49e-05	3.83e-08	5.60783	1	0.142836	0	1	1	7.218	1	0.0559943	1.26	1.36	0.08	0	5	4.91	1.05	0	0	0	1.19	1.08	0	0	S01004324	X:1011777:rncs-1:noncoding;X:1012070:rncs-1:noncoding
unknown	TCGAATCGTTTATCAGGATG	-4.82618	0.472644	0.00517309	-2.41636	1	0.457591	-7.35714	0.0595438	0.00125059	-1.50295	1	0.257797	-7.39715	1	0.0202848	-2.93439	1	0.190747	0.11	0	0.59	0	0	0	0	1.11	0	0	0.7	0	1.02	4.57	S00924641	IV:11309191:mir-59:noncoding
unknown	TTCATCAGGCCAGAGCTGTCCA	4.08816	0.475671	0.00521029	-3.6102	1	0.441768	-3.5262	1	0.432918	3.03158	1	0.142212	0.246321	1	0.954524	-0.13778	1	0.972801	1.6	3.06	0	0	0	0	0.96	1.02	0.19	0.11	0.32	0	0.13	0.19	S00311608	II:12519350:mir-77:noncoding
unknown	ATTTGCGTCAACTGTGGTCGT	-6.89443	0.476773	0.00522645	-2.74869	1	0.438	-6.89117	0.215557	0.00703353	-2.12334	1	0.189692	-7.09177	1	0.0468197	-1.7298	1	0.449575	0	0	0.34	0	0	0	0	0.56	0	0	1.24	0	1.91	1.36	S00362524	I:15069937:rrn-1.2:noncoding;I:15062740:rrn-1.1:noncoding
unknown	TCTTTGGTAGTACAAAGTGGTATG	-2.37873	0.477714	0.00524085	-2.98345	1	0.161843	-4.5069	0.00257673	2.12e-05	-1.03365	1	0.231189	-2.43425	1	0.0234091	-1.82322	1	0.221278	1.83	1.36	1.35	0.46	0.09	0.51	4.44	3.34	1.94	1.26	5.3	0.85	11.06	8.35	S00616055	I:4684399:mir-244:noncoding
unknown	TTCATAAGGCCATAGCTGTCCA	2.73766	0.479759	0.00527081	-3.65809	1	0.354334	-6.01652	1	0.0695168	1.74081	1	0.148728	-2.2827	1	0.54924	-0.979108	1	0.718084	3.44	6.81	0.08	0	0	0	1.92	2.69	0.1	0.21	0.97	0.08	0.89	0.97	S01109146	II:12519350:mir-77:noncoding
unknown	TGGACGATGGATTCTTTGGAGCAA	6.78223	0.479759	0.0052715	0	1	1	8.15076	0.00151998	1.11e-05	4.92845	1	0.241951	5.38823	1	0.274968	6.64768	1	0.125717	1.03	1.59	0	0	4.47	1.12	0.09	0.46	0.87	0	0.16	1.01	0	0	S01094678	X:1012146:rncs-1:noncoding
unknown	GTGAGTGGACAAGAAAAAGGC	-6.88986	0.480243	0.00528092	-6.98477	1	0.108678	-3.4221	0.984283	0.0645779	-3.29722	1	0.0711909	-7.07096	1	0.0490399	-4.78376	1	0.100912	0	0	0	0	0	0.2	0.26	0	0	0	0.11	0	1.78	1.55	S01140672	Intergenic;X:1471397:D1005.5:noncoding;IV:6914402:T22D1.3:noncoding
unknown	GTTGTACTCCGATGCCATTCAGA	1.87296	0.480335	0.00528604	-1.83655	1	0.291216	-0.990034	1	0.189437	1.97863	1	0.0155151	-1.09202	1	0.207448	-1.02963	1	0.448444	60.64	51.95	5.24	2.22	6.49	6.24	52.35	60.71	7.58	7.47	4.11	8.21	20.09	15.64	S00592937	III:8867365:mir-238:noncoding
unknown	CTAGGAAATGAGAAAACTCGGCT	2.72259	0.481151	0.00529914	1.1707	1	0.700627	-1.57314	1	0.453107	2.69339	1	0.0116677	-6.10107	1	0.226858	-0.964851	1	0.722011	3.44	6.81	0	3.24	0	0.41	6.01	3.16	0	0	1.13	0	0.64	1.36	S00151287	II:4371859:mir-1830:noncoding
unknown	CCTGATGGTTCAGACACTT	-6.8853	0.484103	0.00533579	-6.97746	1	0.108934	-3.41734	0.988533	0.0651	-0.814971	1	0.555437	-0.130943	1	0.940328	0.300182	1	0.871301	0	0	0	0	0	0.2	1.05	0.46	1.55	1.05	4.75	0.23	1.65	1.75	S01066393	III:8937897:ZK643.9:noncoding
unknown	TCTATTTTTCCTGGTGTGAACGATGACATTT	-1.88236	0.48695	0.00537134	-4.59309	1	0.0059435	-6.53543	2.17e-09	1.02e-12	-1.47365	1	0.0663898	-3.08795	0.108357	0.000343567	-2.08357	1	0.119204	2.87	23.59	3.29	0	0.61	0.2	7.66	22.47	4.76	6.63	24.42	4.49	49.47	70.91	S00985979	II:10560747:C06A1.8:noncoding
unknown	TTTCTCTCGCACATCGTCAGCT	3.62713	0.487454	0.00538107	0.78463	1	0.834407	-1.00357	1	0.791622	-4.73197	1	0.275066	-4.77262	1	0.3259	-1.6532	1	0.69142	1.83	3.97	0.76	0	0	0.2	0	0	0	0	0.22	0	0.51	0	S00770766	V:2924650:mir-2219:noncoding
unknown	TACAAAGTATTTGAAAAGTCTTGC	-4.82281	0.488904	0.00540126	-7.4573	1	0.0833601	-4.85221	0.222436	0.00734176	-2.59398	1	0.0754147	-5.05042	1	0.0469337	-0.0513358	1	0.976591	0.11	0	0	0	0.09	0	0	0.56	0	0.11	5.78	0	2.54	2.04	S00858119	II:8393640:F49E12.14:noncoding
unknown	ACTGACAGATTGAAAGCTC	-3.15402	0.489572	0.0054138	-2.34836	1	0.360707	-2.97273	0.295304	0.0109061	-1.95844	1	0.072268	-8.37315	0.124903	0.000414715	-0.0708007	1	0.963176	0.46	0.34	1.18	0	0.44	0.31	1.83	0	0	0	10.7	0	3.31	6.22	S00044412	I:15070486:F31C3.13:noncoding;I:15063289:rrn-1.1:noncoding
unknown	TTGAATACTAAAGAGAATGCTGAA	6.77191	0.492578	0.0054545	0	1	1	0	1	1	2.56384	1	0.553997	0	1	1	0	1	1	0.69	1.93	0	0	0	0	0	0.09	0	0	0	0	0	0	S01128213	V:15298617:cpr-3:5'UTR
unknown	AGATTGAGCGATAACAGGTCTGT	-2.47422	0.497178	0.00551181	-0.668987	1	0.72446	-4.30902	0.00686902	7.34e-05	-1.09613	1	0.221984	-1.06832	1	0.303583	-3.68172	1	0.0312214	0.92	1.59	3.38	4.45	0.35	0.2	3.14	2.69	1.85	4.63	0.76	0.39	4.83	14.38	S01130090	I:15063472:rrn-1.1:noncoding;I:15070669:rrn-1.2:noncoding
unknown	CCGAGCTTGCTGCTGTGAC	6.76846	0.497178	0.00551687	7.70938	1	0.061173	5.1881	1	0.204481	6.44761	1	0.0314207	4.82106	1	0.310785	4.24286	1	0.337927	0.57	2.04	0	4.45	0.7	0	0.44	1.21	0.58	0	0.11	0.15	0	0	S00841126	V:6395770:gfi-1:CDS;V:6404417:F57F4.4:CDS
unknown	TTTGTACTCCGATGGCATTCAGA	2.19462	0.497178	0.00551819	-1.12134	1	0.668471	-0.481825	1	0.645481	1.81164	1	0.0439883	-0.616722	1	0.656293	-1.59639	1	0.395364	12.27	10.55	1.52	0.46	0.79	2.15	9.67	7.06	2.04	1.37	0.27	1.01	3.43	2.33	S01061639	III:8867365:mir-238:noncoding
unknown	GACTGACAGATTGAAAGCT	-4.17749	0.497489	0.00552994	0.0896749	1	0.969951	-3.57709	0.395693	0.0164287	-0.529629	1	0.634247	-2.03188	1	0.27498	-0.814771	1	0.649604	0.23	0	0.93	3.52	0	0.31	1.92	0.93	0	1.05	2.86	0.46	1.02	5.63	S00663527	I:15063288:rrn-1.1:noncoding;I:15070485:F31C3.13:noncoding
unknown	TTCATCAGGCCATAGCTGTCCAA	2.94546	0.497489	0.00553017	-5.62046	1	0.248705	-5.52981	1	0.16244	2.49183	1	0.0403085	-5.69235	1	0.280142	-0.567888	1	0.850783	4.13	4.2	0	0	0	0	0.87	4.36	0	0	1.08	0	0.64	0.68	S01048458	II:12519350:mir-77:noncoding
unknown	TTAGTAGGCGTTGTGGGAGG	3.61453	0.49836	0.00554411	-1.92152	1	0.679356	2.73837	1	0.0950007	3.71809	1	0.00689951	0.136477	1	0.975107	1.8171	1	0.539918	2.18	3.4	0.08	0	1.58	0.92	2	3.25	0.49	0	0.32	0.93	0.25	0.29	S01186704	V:5780553:F44E7.15:noncoding
unknown	TCACCGGGTGTAAATCAGCTTT	-3.40391	0.499441	0.00556041	-4.3057	1	0.165313	-4.68436	0.0563489	0.00115729	-0.844253	1	0.412704	-5.72559	0.634543	0.00520099	-2.92676	1	0.12692	0.46	0.11	0.17	0.09	0.18	0	0.7	2.41	0	0.11	1.19	0	3.81	3.79	S01166555	II:11538164:mir-39:noncoding
unknown	TATGAAACTGAAGCGAGTTGGAAA	2.26492	0.499825	0.00556896	-2.1642	1	0.488802	-1.76111	1	0.176513	1.10889	1	0.253626	-3.00932	1	0.149245	-2.24734	1	0.283132	7.45	12.25	0.42	0.37	0.26	0.72	3.92	4.18	0.39	0.11	1.08	0.08	2.42	2.53	S00886846	X:17598808:mir-63:noncoding
unknown	CAGGGGCCATCTGAGCACT	-2.08644	0.5019	0.00560396	-0.835902	1	0.609812	-3.01132	0.0243203	0.000380235	-0.324251	1	0.685161	-2.10927	1	0.0223651	0.838916	1	0.521259	2.98	4.2	3.55	12.14	1.75	1.33	10.45	11.79	4.47	2.63	74.4	4.34	16.53	21.18	S00285654	IV:17117946:Y116A8C.50:noncoding
unknown	CGGTACGATCGCGGCGGGATTTC	4.26446	0.5019	0.00561745	-3.61877	1	0.444352	-3.51287	1	0.441086	1.41266	1	0.672898	-0.419032	1	0.925439	-0.747943	1	0.847355	1.83	2.61	0	0	0	0	0.52	0.19	0.1	0.11	0.05	0.08	0.25	0	S00803681	IV:4450861:mir-243:noncoding
unknown	TTGAGGGAGGTAGGGGAGAA	6.76589	0.5019	0.00561816	0	1	1	0	1	1	0	1	1	2.5014	1	0.527678	0	1	1	2.52	0	0	0	0	0	0	0	0	0.11	0	0	0	0	S00883298	III:11538333:Y66D12A.14:CDS
unknown	TTTGTCCTCCGATGCCATTCAGA	1.93474	0.5019	0.00561981	-1.35235	1	0.492024	-1.34541	1	0.119472	1.68685	1	0.0388729	-0.828219	1	0.39683	-0.731568	1	0.611573	27.97	28.47	2.96	2.13	2.72	2.05	23.6	21.26	4.57	4.1	1.3	5.34	9.79	7.29	S00533900	III:8867365:mir-238:noncoding
unknown	AGCTTGGTGACTGGTCGCTTAGTTGTGATCGT	-4.80371	0.5019	0.00561983	-2.20688	1	0.492865	-2.35406	1	0.0975439	-2.30274	1	0.113031	-1.44718	1	0.444691	-1.81508	1	0.382689	0.11	0	0.68	0	0	0.61	0.61	0.09	0.58	0.74	0.43	0.54	1.02	4.47	S00999635	I:15065327:rrn-3.1:noncoding
unknown	TGAAAGACATGGGTAATGA	3.00374	0.5019	0.00562507	2.43478	1	0.389918	2.52458	0.707078	0.038229	1.80114	1	0.199034	2.64383	1	0.0906683	0.544488	1	0.834856	4.36	3.63	2.36	2.69	2.72	2.05	1.74	1.58	5.05	1.58	0.54	0.77	0.76	0.39	S00102669	I:9380005:F16A11.6:noncoding
unknown	TTAAATGTTTCGGGTAGGAGCT	-4.17894	0.5019	0.00562594	-5.23273	1	0.159111	-5.0805	0.119079	0.00312226	-1.25579	1	0.29165	-5.25556	1	0.0265008	0.0801269	1	0.961463	0.23	0	0.08	0	0.09	0	0.17	1.49	0	0.11	6.92	0.23	2.67	2.91	S01010823	IV:10940214:mir-246:noncoding
unknown	TTGAACTGGTCGCTGTGATGG	-1.84508	0.5019	0.00562799	0.893201	1	0.452484	-2.42288	0.0359688	0.000634996	-0.129082	1	0.872368	-1.04308	1	0.191815	-0.88619	1	0.49321	18.11	22.8	23.64	231.14	17	5.52	55.05	63.13	37.3	31.25	52.79	29.73	50.61	152.12	S00172015	IV:15351484:21ur-10692:noncoding
unknown	GGACACCATTAGGACTGACAGATTGAAAGC	-2.22675	0.5019	0.00563629	-3.10617	1	0.12713	-2.71094	0.0909357	0.00215167	-1.51262	1	0.0791909	-1.12697	1	0.226705	-1.50887	1	0.291697	3.1	1.36	2.03	0	1.4	1.23	5.4	1.58	6.02	3.37	9.94	0.62	8.52	19.72	S00336898	I:15070484:F31C3.13:noncoding;I:15063287:rrn-1.1:noncoding
unknown	CTGAGGTAGGCTCAGTAGATGCGA	3.48736	0.5019	0.00564004	1.92609	1	0.573806	4.86529	0.00120114	8.3e-06	1.67685	1	0.465019	2.72997	1	0.300666	4.2245	1	0.0285936	2.52	3.18	1.44	0	4.12	8.18	0.61	0.65	0	2.84	3.57	4.34	0	0.68	S00366376	V:14364494:lin-58:noncoding
unknown	AAGCAGTGTGGTTAGCTGGTTG	3.9698	0.5019	0.00564663	2.42206	1	0.495088	3.37957	0.798411	0.0463098	3.8415	1	0.0143887	1.51829	1	0.739765	2.29894	1	0.464054	2.98	1.81	0.68	0.93	1.67	1.02	2.7	1.49	0.29	0.74	0.32	0.93	0.25	0.1	S00704334	X:2969833:mir-34:noncoding
unknown	GATGTGGGTCAGTCGATCCTAAGGTACTGGC	2.84147	0.5019	0.00564926	1.50628	1	0.639294	2.23563	0.937146	0.0595375	2.82745	1	0.0123468	2.12163	1	0.24631	4.83372	1	0.00302268	3.78	4.88	2.62	0	2.02	2.56	5.05	2.41	2.72	1.68	48.41	1.01	0	1.75	S00348066	I:15066446:rrn-3.1:noncoding
unknown	AGGCAGTGCGGTTAGCTGGTTG	4.92619	0.5019	0.00565221	3.6818	1	0.340533	4.25457	0.831279	0.0493971	4.50087	1	0.0317427	2.9798	1	0.538049	3.14604	1	0.434482	2.29	1.36	0.42	1.2	1.05	0.92	1.48	1.11	0.49	0.74	0.38	0.62	0.13	0	S00326358	X:2969833:mir-34:noncoding
unknown	TGAAAGACATGGGTGGTGA	2.62824	0.503903	0.00567908	2.22099	1	0.360334	2.17198	0.728075	0.0397941	1.59816	1	0.169294	2.77961	1	0.0238234	-0.0157477	1	0.99443	4.47	6.58	4.48	2.87	3.94	2.66	2.87	2.14	9.23	3.05	0.76	0.85	1.02	1.17	S01051592	I:9380005:F16A11.6:noncoding
unknown	GTTGAGACTATCCTTTGATTGAGTTTTTTGT	2.1242	0.508895	0.00574666	-0.358714	1	0.875326	0.221181	1	0.812669	1.80864	1	0.0391397	-1.69984	1	0.252666	4.15316	1	0.00465061	11.92	14.18	3.88	0	1.4	4.29	16.37	3.99	0.1	1.79	162.15	1.47	3.18	4.27	S00881140	I:15061151:F31C3.16:noncoding;I:15068347:F31C3.14:noncoding
unknown	ATAGGTGTAAGTTTCCAGCAGTGTCGTATG	6.75894	0.508895	0.00574774	5.01971	1	0.309171	4.39354	1	0.289372	4.25938	1	0.319995	0	1	1	6.80632	1	0.0991895	2.29	0.23	0.59	0	0.09	0.31	0.17	0.19	0	0	1.51	0.54	0	0	S00136291	I:15065022:rrn-3.1:noncoding
unknown	CGGACACCATTAGGACTGACAGATTGAA	-2.78092	0.508895	0.0057484	-1.32215	1	0.543607	-3.22733	0.12374	0.00328781	-1.45489	1	0.136116	-2.17083	1	0.0843628	-1.91824	1	0.239528	0.92	0.45	3.21	0	0.61	0.2	0.7	2.41	2.14	0	3.84	0	5.98	5.44	S00215576	I:15070481:F31C3.13:noncoding;I:15063284:rrn-1.1:noncoding
unknown	TATTATGCACATTTTCTAGTTAA	3.36515	0.508958	0.00575347	-2.44412	1	0.607353	-4.80185	1	0.269747	1.62556	1	0.375633	-0.736505	1	0.872545	0.738891	1	0.81203	2.18	4.2	0.08	0	0	0	0.7	1.11	0.1	0.32	1.46	0.08	0.51	0.19	S00245221	II:6328739:C32D5.15:noncoding
unknown	TTACAAAGTATTTGAAAAGTCGTGA	-6.8677	0.509814	0.00576751	-6.96893	1	0.109335	-6.86492	0.229905	0.00769604	-2.8021	1	0.108634	-7.08693	1	0.0475266	-0.655345	1	0.751195	0	0	0	0	0	0	0.17	0.19	0	0	2.49	0.08	2.03	1.07	S00885030	II:8393640:F49E12.14:noncoding
unknown	TCCCTGAGGATTCTCGAACAGCT	-3.1445	0.514838	0.00582875	-2.35468	1	0.361404	-3.89491	0.0937472	0.00225063	-0.906752	1	0.363463	-2.39164	1	0.0979483	-3.75885	1	0.0566615	0.23	0.57	0.68	0.56	0.18	0.2	2.26	1.39	0.78	0.63	0.43	0.15	4.71	3.69	S00341970	X:8154121:mir-237:noncoding
unknown	ATTAGGACTGACAGATTGAAAGC	-2.72595	0.517422	0.00586244	-1.444	1	0.507514	-1.7757	1	0.0665316	-0.367846	1	0.685289	-1.12211	1	0.332155	-0.707739	1	0.63984	0.92	0.57	3.04	0	1.05	1.33	4.79	2.32	2.91	1.47	7.56	0.77	3.56	10.1	S00869771	I:15070484:F31C3.13:noncoding;I:15063287:rrn-1.1:noncoding
unknown	CTTTCTGAATAACTTCACGCGCC	-6.83941	0.520844	0.00590567	-2.65946	1	0.451757	-2.53309	1	0.135621	-1.22864	1	0.419387	-2.55845	1	0.363954	-0.602329	1	0.77258	0	0	0.34	0	0.26	0.1	0.96	0.09	0.39	0	0.59	0.93	0.38	3.69	S00309038	Intergenic
unknown	GAGCCCAGCGCCGAGTCGATCAGTCT	6.74845	0.523754	0.00594762	7.31087	1	0.0887568	4.53915	1	0.271079	4.09711	1	0.340185	4.30081	1	0.349513	5.43508	1	0.274983	1.95	0.57	0.84	2.41	0.44	0	0.35	0	0	0.42	0	0.46	0	0	S00474999	I:15064969:rrn-3.1:noncoding
unknown	TCTACCTGTTGAACTTGACTCC	6.74845	0.523754	0.00594762	3.31654	1	0.45866	0	1	1	5.15316	1	0.213398	0	1	1	5.16421	1	0.282116	1.95	0.57	0.17	0	0	0	0.09	0.56	0	0	0	0.39	0	0	S00974231	Intergenic;Intergenic;I:2183906:afd-1:intron
unknown	CCCGAAAGATGGTGAACTAT	-2.72242	0.524473	0.00596183	-2.37132	1	0.306917	-4.74507	0.0103524	0.00012633	-2.8587	1	0.00746605	-8.88748	0.0156204	2.38e-05	-0.940418	1	0.538739	1.03	0.45	1.6	0	0.09	0.2	1.05	0.28	0	0	8	0	6.23	5.63	S00489215	I:15065713:rrn-3.1:noncoding
unknown	CCGGTACGGACTCAGGGAATC	-6.83481	0.524473	0.00596477	-1.23964	1	0.707255	-1.84489	1	0.241273	-0.543991	1	0.695414	-6.79468	1	0.0839098	-0.836414	1	0.696035	0	0	0.93	0	0	0.61	0.96	0.65	0	0	0.7	0.7	0.25	3.89	S00310738	I:15067069:rrn-3.1:noncoding
unknown	TTTCTCATCGGCACCAACTTGACCGTTGCT	2.86165	0.526153	0.00598837	-5.53836	1	0.257971	0.901366	1	0.572177	1.79548	1	0.195391	-5.40544	1	0.285626	0.550384	1	0.828653	5.73	2.5	0	0	0.44	1.23	3.14	0.37	0	0	2.32	0	0	1.65	S00166242	X:14477622:M163.12:noncoding
unknown	AGATGTCCGGGGCTGCACGCGT	-2.23197	0.526848	0.00600079	-2.0312	1	0.290867	-2.17524	0.306314	0.0114917	-1.94376	1	0.0299694	-1.53871	1	0.117596	-3.59689	1	0.025784	2.64	1.59	4.05	0	1.58	2.05	2.26	2.23	2.43	4	0.76	0.77	4.07	25.55	S00794529	I:15063503:rrn-1.1:noncoding;I:15070700:rrn-1.2:noncoding
unknown	TTCATCAGGCCATAGGTGTCCA	3.82867	0.527209	0.00600942	-3.9049	1	0.410887	-1.35187	1	0.734857	3.09276	1	0.0862529	-3.90933	1	0.402065	1.01235	1	0.800941	2.06	2.84	0	0	0.09	0	1.05	1.49	0	0	0.81	0.08	0.13	0.29	S00264996	II:12519350:mir-77:noncoding
unknown	TGAAAAACATGGGTAGTGA	4.36986	0.529899	0.00604461	4.02501	1	0.283093	4.36251	0.251197	0.00875537	3.62236	1	0.0783075	4.40021	1	0.0589716	2.04136	1	0.623439	2.18	1.93	1.69	1.3	1.84	1.53	1.57	0.74	3.4	0.84	0.38	0.39	0.13	0.1	S00328231	I:9380005:F16A11.6:noncoding
unknown	AAAGTCGTAACAAGGTAGCT	-6.82558	0.531813	0.0060841	-1.67346	1	0.620597	-4.2445	0.700742	0.0377128	-0.0752766	1	0.953617	-6.74304	1	0.0915064	-1.1833	1	0.592345	0	0	0.68	0	0	0.1	1.48	0.74	0	0	1.73	0	0	4.27	S00697140	I:15071006:rrn-1.2:noncoding;I:15063809:rrn-1.1:noncoding
unknown	CCGTTGCGACATGGGCGTTGTCT	-6.82558	0.531813	0.0060841	-6.88029	1	0.112345	-6.81681	0.242471	0.00830597	-2.46049	1	0.171978	-6.74304	1	0.0915064	-3.61691	1	0.184924	0	0	0	0	0	0	0	0.37	0	0	0.27	0	0	4.27	S00952240	I:15066249:rrn-3.1:noncoding
unknown	TGCTCGTCGATCCAGTTTGGCC	6.74141	0.531813	0.00608464	4.24417	1	0.365349	7.97001	0.00371065	3.39e-05	4.53402	1	0.285654	0	1	1	6.0104	1	0.223318	1.72	0.79	0.34	0	2.98	1.94	0.26	0.19	0	0	0.16	0.62	0	0	S00079933	X:1011761:rncs-1:noncoding
unknown	AGGCAGTGTGGTTAGCTGGCTG	6.74141	0.531813	0.00608464	5.63851	1	0.237146	6.09861	0.830512	0.0492947	6.69797	1	0.0155278	4.84848	1	0.308811	6.0104	1	0.223318	1.72	0.79	0.59	0.37	0.61	0.72	1.13	0.93	0.19	0.42	0.16	0.62	0	0	S00265847	X:2969833:mir-34:noncoding
unknown	AATTGACGGAAGGGCACC	2.00645	0.532524	0.00609735	0.734384	1	0.697803	0.489325	1	0.560832	2.47409	1	0.00337949	1.10303	1	0.257771	-0.276801	1	0.854548	12.95	22.68	4.64	8.34	4.56	5.52	41.02	3.81	6.02	10.84	6.48	1.94	0.38	13.41	S00236148	I:15070397:rrn-1.2:noncoding;I:15063200:rrn-1.1:noncoding
unknown	GGGCCATTTTTGGTAAGCAGAACTG	-2.87585	0.53308	0.00610827	-3.22242	1	0.212975	-3.21631	0.156706	0.00450979	-1.40982	1	0.155392	-1.73769	1	0.168481	-0.828768	1	0.594424	1.03	0.11	0.76	0	0.44	0.31	3.05	0.19	1.26	1.37	6.75	0.31	4.83	5.83	S00314598	I:15066028:rrn-3.1:noncoding
unknown	GAGACATGGTAGTATTTGGATTGGA	-4.78087	0.533379	0.00611626	-7.39028	1	0.08826	-7.31204	0.0684265	0.00149551	-3.19553	1	0.0465499	-7.35528	1	0.0228622	2.13186	1	0.160175	0.11	0	0	0	0	0	0.26	0.09	0	0	25.72	0	1.02	4.37	S00268049	II:2616010:linc-66:noncoding
unknown	TATCACTATACTGTTTTTCGCC	3.9078	0.53457	0.0061345	4.26478	1	0.192796	5.17002	0.00214767	1.71e-05	2.49278	1	0.305647	3.91055	1	0.0930786	3.86587	1	0.105363	3.44	1.13	4.22	0.28	4.38	4.91	0.61	0.74	1.55	2.42	0.59	2.48	0	0.39	S00551255	I:9379968:F16A11.6:noncoding
unknown	GGTACGATCGCGGCGGGATATCA	3.90694	0.534603	0.00613945	-3.60235	1	0.439637	-0.93133	1	0.813666	2.07467	1	0.475266	-3.50825	1	0.436935	-1.45422	1	0.698634	1.38	3.29	0	0	0	0.1	0.09	0.84	0	0	0.11	0	0	0.39	S01039990	IV:4450862:R08C7.12:intron
unknown	AACGGATATCTGAGCGCC	-2.83261	0.535328	0.00615444	-3.12589	1	0.218368	-3.50682	0.0936816	0.0022447	-1.20396	1	0.214335	-2.20995	1	0.0849347	0.92518	1	0.517065	0.11	1.13	0.84	0	0.61	0	1.92	1.76	0.58	1.47	26.42	0	6.49	3.5	S00627546	III:7496593:C07H6.10:noncoding
unknown	GGGAACGTGAGCTGGGTTTAG	-2.3114	0.535328	0.00615694	-1.02992	1	0.57909	-1.8193	0.676501	0.0356784	-0.974629	1	0.256812	-1.77329	1	0.0826159	-0.86308	1	0.543935	1.95	1.47	4.31	3.06	2.54	1.43	5.49	2.78	4.95	0	9.83	2.01	9.41	11.75	S00223610	I:15060710:rrn-3.56:noncoding;I:15067906:F31C3.14:noncoding
unknown	TACCCTGTAGATCGAGCTG	-1.9407	0.53574	0.00616626	0.790958	1	0.565976	-0.867127	1	0.22464	0.166095	1	0.832567	0.0760803	1	0.923839	0.0382683	1	0.976378	9.51	3.06	12.08	66.61	12.01	10.02	33.1	19.59	27.97	25.46	2.27	32.05	30.9	26.52	S00537101	II:7850582:mir-57:noncoding
unknown	ATAGAATAATGTAGGTAAGGGAAGTCG	2.70455	0.538611	0.00620391	1.16225	1	0.708316	2.28188	0.698694	0.0375012	1.98932	1	0.0920787	1.59215	1	0.367158	3.73027	1	0.0220974	4.47	5.22	2.7	0	3.24	2.66	3.48	1.86	2.04	2.21	27.66	1.01	0.51	1.46	S00109014	I:15066835:rrn-3.1:noncoding
unknown	TATCACTATTCTGTTTTTCGCT	2.03793	0.538623	0.00620985	-0.616129	1	0.777731	0.444572	1	0.608567	1.15649	1	0.184966	0.347517	1	0.748467	0.752997	1	0.60675	16.16	15.43	4.14	0	3.86	4.7	6.36	8.54	3.79	5.58	7.19	5.42	2.42	8.26	S00196638	I:9379968:F16A11.6:noncoding
unknown	TGGTAAGCAGAACTGGCGCTGTGGGAT	-2.20579	0.538623	0.00621326	-1.53713	1	0.404712	-1.72596	0.700844	0.0377599	-2.03677	1	0.0226753	-2.18213	1	0.0320339	-1.03398	1	0.461587	2.52	1.93	3.46	2.78	2.45	2.66	2.96	1.58	3.01	1.26	13.35	0.93	6.1	23.12	S01089820	I:15066040:rrn-3.1:noncoding
unknown	CTGCGATCTGTTGAGACTATCCTTTGATTGA	6.73434	0.539219	0.00622476	7.34014	1	0.0875114	5.01198	1	0.227524	5.97627	1	0.0858935	6.82546	1	0.0751869	8.12296	1	0.0104086	1.49	1.02	0.25	3.15	0	0.61	1.13	0.19	0	2.53	6.75	0.08	0	0	S00846951	I:15061142:rrn-3.56:noncoding;I:15068338:F31C3.14:noncoding
unknown	GTTTCGACTGACTCTATCCGGAAAGGGT	-3.7854	0.542863	0.00627147	-2.99907	1	0.332031	-3.10016	0.491482	0.0223667	-0.994427	1	0.382939	-0.740773	1	0.620421	-2.4253	1	0.219526	0.34	0	0.51	0	0.26	0.2	0.61	1.49	1.26	1.47	1.35	0	0.51	7.29	S01234276	I:15069563:rrn-1.2:noncoding;I:15062366:rrn-1.1:noncoding
unknown	CCGTAGCTCCTATCCATGTTT	-2.5299	0.543143	0.00627935	-1.7439	1	0.41043	-1.75631	0.92024	0.0580776	-0.650214	1	0.463508	-1.88752	1	0.0947023	-2.17747	1	0.174251	1.83	0.23	3.04	0	0.7	2.25	2.96	4.27	0.39	3.16	0.43	1.63	8.77	4.86	S00228523	IV:11026093:mir-51:noncoding
unknown	GGTGAAATTTCGAACGCAT	1.99207	0.543376	0.00629163	-3.42865	1	0.186837	-3.23617	0.138796	0.00385057	0.702605	1	0.420512	-2.69394	1	0.0613453	2.34587	1	0.0923924	3.32	33.69	0.68	0	0.26	0.51	13.33	0.37	0.19	1.05	67.59	1.39	0.51	13.7	S00082918	I:15064408:rrn-2.1:noncoding
unknown	CAAACTGGATTGACGAGCATCGAGA	6.73079	0.543376	0.006296	0	1	1	6.54833	0.359642	0.0143671	2.3636	1	0.575688	0	1	1	4.82378	1	0.286481	1.38	1.13	0	0	1.31	0.51	0.09	0	0	0	0	0.31	0	0	S00122186	X:1012091:rncs-1:noncoding
unknown	ACGGCTACCTTCACTGACACC	6.73079	0.543376	0.006296	2.45227	1	0.553408	4.34233	1	0.295424	6.59207	1	0.0209605	3.885	1	0.386428	5.21645	1	0.280353	1.38	1.13	0.08	0	0.18	0.2	1.31	0.65	0.19	0.11	0.54	0.15	0	0	S00887361	X:2969796:mir-34:noncoding
unknown	TTAAAGAAATTGACGGAAGGGCACC	2.40074	0.546725	0.00634374	3.68934	1	0.0509243	1.51651	1	0.132762	2.69599	1	0.00459618	1.30156	1	0.327461	0.598003	1	0.741	6.42	8.05	2.2	31.5	1.93	4.5	16.98	1.02	1.55	5.58	4.27	0.93	1.78	1.46	S00142669	I:15070397:rrn-1.2:noncoding;I:15063200:rrn-1.1:noncoding
unknown	GAGAAAGGGATCGGGTGTCATAGC	5.07156	0.546725	0.00634852	-1.9976	1	0.6158	3.15989	1	0.415899	3.78038	1	0.249276	-1.94414	1	0.608157	1.46207	1	0.709724	2.29	1.02	0	0	0.35	0.31	0.52	0.56	0	0	0.16	0.08	0	0.1	S00080445	III:2172561:gcn-1:intron
unknown	AGGCAGTTTGGTTAGCTGGTTG	4.03802	0.546725	0.00634884	3.2454	1	0.373642	3.57152	0.708319	0.0383081	3.65804	1	0.0366706	2.06026	1	0.65442	3.14889	1	0.265953	2.75	1.7	1.01	1.3	1.23	1.43	1.92	1.21	0.29	0.84	0.59	1.32	0.13	0.19	S00825036	X:2969833:mir-34:noncoding
unknown	CAGGACGGTGGCCATGGAAGT	-3.36456	0.546893	0.00636483	-2.42613	1	0.377763	-2.92443	0.420462	0.0179077	-1.31214	1	0.231724	-1.69709	1	0.267351	-2.7004	1	0.158129	0.46	0.11	0.93	0	0.44	0.2	1.65	0.56	0.68	1.05	1.03	0.15	1.02	8.16	S01185994	I:15066136:rrn-3.1:noncoding
unknown	GGGAATCCTGGATGTTGTAAGCTA	6.72724	0.546893	0.00636803	6.0958	1	0.167517	4.86645	1	0.238625	2.56384	1	0.553997	2.47561	1	0.53005	6.37824	1	0.168577	1.26	1.25	1.27	0	0.35	0.2	0	0.09	0.1	0	0.27	0.77	0	0	S00343637	V:17121087:Y61B8A.6:intron;V:17123039:Y61B8A.6:intron;V:17124015:Y61B8A.6:intron
unknown	TTAGTAGGCGTTGTGGGAAA	6.72724	0.546893	0.00636803	0	1	1	6.49074	0.408415	0.0171849	6.96998	1	0.00679632	2.47561	1	0.53005	6.90568	1	0.0881809	1.26	1.25	0	0	1.14	0.61	1.05	1.39	0.1	0	0.65	1.01	0	0	S00683694	V:5780553:F44E7.15:noncoding
unknown	AGAGATCATCGTGAAAGCCAG	-2.00601	0.546893	0.0063695	-2.7071	1	0.128856	-3.67879	0.00249878	2.05e-05	-1.08253	1	0.1813	-2.71028	0.514498	0.003554	-2.51525	1	0.0793047	4.47	4.42	2.28	2.59	1.05	1.23	8.54	7.33	3.59	2	2.81	2.94	22	20.5	S00417189	X:2435294:mir-82:noncoding
unknown	CCGGACACCATTAGGACTGACAGATTG	-2.08194	0.547249	0.00637834	-2.44226	1	0.185557	-3.67091	0.00454195	4.35e-05	-1.43377	1	0.0858817	-2.60393	0.720504	0.00681308	-0.0116618	1	0.992987	2.98	3.52	4.22	0	1.14	0.61	6.01	3.81	2.62	2.1	34.42	3.41	18.82	12.53	S00304167	I:15070479:F31C3.13:noncoding;I:15063282:rrn-1.1:noncoding
unknown	CTGCGGTCCGGATCGTATGGG	2.46063	0.550262	0.00641816	1.99671	1	0.398943	2.0307	0.752511	0.0420634	0.509469	1	0.696974	-1.34725	1	0.641082	0.0290147	1	0.989097	5.39	7.03	2.2	5.56	2.54	4.91	0.87	1.67	0	0.74	1.19	0.93	0	3.4	S00064443	II:13834517:F08G2.13:noncoding
unknown	CAGTGTCTAGTCTAGTGCAAAC	6.72368	0.551804	0.00644087	3.31654	1	0.45866	2.47155	1	0.544573	5.35184	1	0.179547	6.41468	1	0.150627	0	1	1	1.15	1.36	0.17	0	0.09	0	0.87	0	0	1.89	0	0	0	0	S00431345	X:11792523:mir-239.1:noncoding
unknown	TATGACACTGAAGCGAGTGGGAAA	3.34467	0.554596	0.0064782	-1.4122	1	0.757469	0.0467531	1	0.987934	1.77065	1	0.349177	-0.147327	1	0.973997	0.145806	1	0.968801	2.52	3.52	0.08	0.09	0.18	0.31	0.52	1.21	0.29	0.21	0.43	0.23	0.25	0.49	S00829177	X:17598808:mir-63:noncoding
unknown	CTAATAGGGAACGTGAGCTGGGTT	-3.00701	0.554719	0.00648439	-1.48031	1	0.528991	-0.699306	1	0.460843	-0.432814	1	0.649504	-0.524349	1	0.654061	0.21881	1	0.883992	0.92	0	2.28	0	2.02	1.84	3.4	1.95	0.87	4.63	12.48	0.54	4.32	5.05	S01030539	I:15067903:F31C3.14:noncoding;I:15060707:rrn-3.56:noncoding
unknown	GAATCAAAGATACAAGTCGGATCTACT	-6.83097	0.555524	0.00649856	-6.93033	1	0.110803	-6.82797	0.249066	0.008615	-3.04654	1	0.0948954	-7.03987	1	0.0529259	1.80718	1	0.269077	0	0	0	0	0	0	0	0.28	0	0	13.94	0.31	1.91	1.17	S00490261	III:9941645:K03H1.12:5'UTR
unknown	CTGTACGATCGCGGCGGGATATC	3.09327	0.55567	0.00651274	-1.9278	1	0.660102	-0.85906	1	0.76767	1.43843	1	0.391205	-5.32096	1	0.290053	-2.31415	1	0.577501	2.98	4.08	0.17	0	0.26	0.1	0.61	1.39	0	0	0.22	0	0.51	0.49	S00941137	IV:4450861:mir-243:noncoding
unknown	GAACTCTTGCCTATCTTTGGCCC	6.7201	0.55567	0.00651453	4.24417	1	0.365349	0	1	1	0	1	1	0	1	1	4.82378	1	0.286481	1.03	1.47	0.34	0	0	0	0	0	0	0	0	0.31	0	0	S00502214	Intergenic
unknown	ATGTGAATGGAGCGCTAACTGG	6.7201	0.55567	0.00651453	0	1	1	3.49727	1	0.410125	5.67291	1	0.133572	0	1	1	0	1	1	1.03	1.47	0	0	0	0.2	0.87	0.19	0	0	0	0	0	0	S00525928	X:8821217:ifd-1:3'UTR
unknown	TGGTGGTTGGTGGTGCATGG	-4.76476	0.556214	0.00652567	-7.3789	1	0.0892802	-1.71642	1	0.199223	-0.338052	1	0.772114	-1.57337	1	0.415795	-1.65581	1	0.420558	0.11	0	0	0	0.61	0.31	0.78	1.76	1.17	0	1.24	0.23	1.27	3.89	S00900551	I:15063319:rrn-1.1:noncoding;I:15070516:F31C3.13:noncoding
unknown	GAGACAAGCTTGGTGACTG	-2.70067	0.559365	0.00656742	-2.17561	1	0.34607	-2.05361	0.714541	0.038767	-0.958731	1	0.312403	-1.36845	1	0.256315	-1.31021	1	0.40544	0.69	0.79	1.77	0	0.79	1.12	2.79	1.67	2.33	1.16	2.59	1.47	2.29	11.85	S00713718	I:15065308:rrn-3.1:noncoding
unknown	AGCGATAACAGGTCTGTGAT	-3.21772	0.559792	0.00657722	-0.592129	1	0.793377	-8.11856	0.00344407	3.08e-05	-2.2829	1	0.04621	-3.24784	1	0.0460964	-0.834193	1	0.611456	0.57	0.11	0.34	3.8	0	0	1.13	0.19	0.68	0	3.57	0.93	3.94	4.08	S00278035	I:15063475:rrn-1.1:noncoding;I:15070672:rrn-1.2:noncoding
unknown	GTTGAGACTATCCTTTGATTGAGT	6.71652	0.560387	0.00658901	5.01308	1	0.309767	4.9039	1	0.235743	6.64153	1	0.0183299	5.57986	1	0.27045	7.38713	1	0.0418839	0.92	1.59	0.51	0.09	0.26	0.31	1.05	0.93	0	1.05	3.78	0.15	0	0	S01011245	I:15061144:rrn-3.56:noncoding;I:15068340:F31C3.14:noncoding
unknown	TTTGTAATCCGATGCCATTCAGA	1.87434	0.561522	0.00660715	-2.21349	1	0.268988	-0.88407	1	0.275315	1.8076	1	0.0262746	-1.14121	1	0.233554	-1.03667	1	0.468832	35.88	28.81	2.2	1.11	3.77	4.09	30.83	27.11	5.25	2.95	2.49	4.65	10.68	10.49	S00913368	III:8867365:mir-238:noncoding
unknown	ATTAAACGGTAAGGGCCGGCTGG	-6.82148	0.563019	0.00662959	-6.9152	1	0.111338	-6.81776	0.252299	0.00880671	-2.00949	1	0.219965	-6.99638	1	0.0580114	-2.46312	1	0.328864	0	0	0	0	0	0	0.44	0.19	0	0	0.22	0.23	1.65	1.55	S00759220	X:13759313:aakb-1:intron;Intergenic;X:13759264:mir-5592.2:noncoding
unknown	CATGTTCAAGATCAGCAAACAAAC	-4.78096	0.564221	0.0066534	-3.15837	1	0.360481	-2.72549	1	0.0683111	-0.981055	1	0.42923	-1.463	1	0.416561	0.863362	1	0.598009	0	0.11	0.34	0	0.44	0	0.09	1.58	0	1.47	9.83	0.31	2.8	1.36	S00221425	III:794526:B0412.6:noncoding
unknown	TAAGCAGAACTGGCGCTGTGGGATGAACC	-2.57823	0.567005	0.00669109	-1.41038	1	0.50698	-2.67436	0.243016	0.00833223	-0.770705	1	0.4	-1.55203	1	0.183026	1.24244	1	0.370873	0.69	1.13	2.11	1.48	0.88	0.51	2.96	2.78	2.33	1.26	38.31	0.77	4.2	10.59	S00201024	I:15066045:rrn-3.1:noncoding
unknown	TTAACGAAAGTAGTACTGACACAG	-3.55401	0.570183	0.00673347	-7.95811	1	0.0463578	-3.03354	0.453592	0.0199204	-1.41214	1	0.208301	-0.395934	1	0.758256	1.39094	1	0.349664	0	0.45	0	0	0.53	0	0.26	1.58	0	4.52	22.05	0.23	3.81	2.53	S00389178	IV:9191284:C46C2.8:noncoding;X:6868008:C53B7.8:noncoding
unknown	TTGGTGGAGCTGGACGATGGATTC	6.70933	0.570363	0.00674047	7.33599	1	0.0876844	8.05988	0.002419	1.97e-05	5.68791	1	0.133291	0	1	1	4.39926	1	0.325667	0.69	1.81	0	3.43	3.51	1.74	0.44	0.56	0	0	0	0.23	0	0	S00422934	X:1012136:rncs-1:noncoding
unknown	GTGACTGCTTGGCGCAATGGTAGC	4.12383	0.570546	0.00674751	3.55908	1	0.33216	5.93206	0.000146221	6e-07	2.74578	1	0.299942	-3.15757	1	0.472006	3.89354	1	0.138104	1.49	2.72	2.11	0	6.14	6.24	0.61	0.65	0	0	0.32	2.01	0	0.29	S00682522	III:8678570:B0523.6:noncoding;IV:3681953:Y37E11AL.16:noncoding;IV:7344229:Y40C5A.16:noncoding
unknown	GGGAACGTGAGCTGGGTTTAGA	-2.5116	0.570757	0.0067549	-0.860401	1	0.666482	-1.7289	0.96063	0.0621721	-1.55366	1	0.100197	-1.721	1	0.130832	-1.44141	1	0.347043	1.6	0.45	3.21	2.59	1.31	1.64	1.74	1.95	2.14	1.47	4.59	0.93	5.98	9.23	S00780011	I:15067907:F31C3.14:noncoding;I:15060711:rrn-3.56:noncoding
unknown	ACCTTATCCGTTGTAGCCAAAG	-6.81198	0.570901	0.0067623	1.29639	1	0.594168	-2.20883	1	0.183477	-1.8207	1	0.26185	2.54665	1	0.0231165	-7.36724	1	0.0351247	0	0	5.49	0	0.35	0.1	0.09	0.56	6.8	8.94	0	0	1.4	1.94	S00935771	X:5809382:mir-791:noncoding
unknown	ATTGGTACCCTCCAAGTAGCTC	-2.60551	0.570901	0.00676637	3.53091	1	0.0196758	-1.49714	1	0.109312	-0.198101	1	0.82307	4.31481	0.00467372	2.24e-06	-1.75275	1	0.271146	1.26	0.45	81.74	24.09	1.75	1.33	5.4	3.34	87.81	128.8	2.16	1.16	5.98	7.09	S00481165	I:7887452:mir-245:noncoding
unknown	CGGTACGATCGCGGCGGGATAT	1.85653	0.574983	0.00681967	-2.76432	1	0.173873	-1.69974	0.763373	0.0430037	0.568376	1	0.481732	-2.44467	1	0.018384	-1.4606	1	0.311365	30.95	39.36	2.36	0	2.63	2.25	10.54	15.5	2.53	1.05	6.32	1.94	11.06	12.53	S00102414	IV:4450860:mir-243:noncoding;Intergenic
unknown	TGAAAGACATGCGTAGTGAG	4.33668	0.57591	0.00683912	3.74493	1	0.316634	3.8682	0.709904	0.0383999	3.62008	1	0.0792711	4.57127	1	0.0389812	2.84655	1	0.416307	2.52	1.47	1.27	1.2	1.49	0.92	0.78	1.39	3.21	1.58	0.43	0.77	0.13	0.1	S00238342	I:9380005:F16A11.6:noncoding
unknown	TCTAAGAAGTACTGACCGCT	-2.56868	0.57591	0.00684052	-0.0981202	1	0.959106	-3.68477	0.0427425	0.000797007	-0.700737	1	0.437421	-2.94861	1	0.0200304	1.82194	1	0.185885	1.38	0.45	0.93	8.8	0.09	0.61	6.53	0.46	1.36	0.11	60.35	0.31	7.88	4.57	S00927813	IV:11549811:F12F6.11:noncoding
unknown	AAGTCAGAGGTTCGAAGGCGATTAG	-4.76076	0.576069	0.00684734	-2.85114	1	0.399338	-2.88504	0.932701	0.0589913	-1.45306	1	0.265362	0.0877458	1	0.95053	-2.5379	1	0.249903	0.11	0	0.42	0	0	0.41	0.96	0.37	2.53	1.68	0.92	0	2.8	1.36	S00115057	I:15070246:rrn-1.2:noncoding;I:15063049:rrn-1.1:noncoding
unknown	CGCCTTAGTCTGAGCTCT	-4.14664	0.577045	0.00686388	-4.31642	1	0.22481	-7.52661	0.0360361	0.0006368	-0.765225	1	0.49972	-7.75353	0.699155	0.00639714	1.81613	1	0.228975	0	0.23	0.17	0	0	0	1.57	0.93	0	0	22.86	0.54	3.31	1.55	S00484031	II:11167236:K07C10.2:noncoding
unknown	TGAAAGACATGTGTAGTGA	2.91931	0.580518	0.00691016	2.8162	1	0.279131	2.75852	0.40154	0.0168075	2.0745	1	0.111093	2.9043	1	0.0423903	0.945457	1	0.692484	3.67	4.31	3.63	3.34	3.24	2.66	2.79	1.58	6.02	2.53	0.59	1.16	0.89	0.29	S00748198	I:9380005:F16A11.6:noncoding
unknown	GAGAAACAAGAAAAATACGAACGTCG	-6.79769	0.584663	0.0069645	-6.87697	1	0.112691	-6.79209	0.263748	0.00929892	-1.7352	1	0.28696	-6.88156	1	0.0725699	0.717815	1	0.690508	0	0	0	0	0	0	0	0.65	0	0	6.65	0	1.02	2.53	S00973792	I:7387378:C15A11.2:5'UTR
unknown	GTGTAGAAGTCTTCAAGTAGTAAACT	-4.13308	0.586234	0.00698823	-7.58649	1	0.0731818	-4.94238	0.157739	0.00454764	-1.1526	1	0.34611	-7.54992	1	0.0126892	1.67264	1	0.270817	0	0.23	0	0	0	0.1	0	1.58	0	0	21.4	0	1.14	5.05	S00283981	I:3969980:F47B3.7:5'UTR
unknown	TGTATTAAACGGTAAGGGCCT	-2.56808	0.588744	0.00702319	-5.08284	1	0.0599337	-8.83414	9.18e-05	3.48e-07	0.572996	1	0.498553	-6.57413	0.0354924	8.41e-05	-0.300516	1	0.837002	0.8	1.02	0.25	0	0	0	1.31	13	0.1	0	13.18	0.23	8.14	3.89	S00902793	X:13759267:mir-5592.2:noncoding;X:13759308:mir-5592.1:noncoding
unknown	TTAGTAGGCGTTGTGGGAT	4.45634	0.593635	0.00708661	-2.75737	1	0.529234	3.24311	1	0.20912	4.1381	1	0.0382719	-2.68435	1	0.522214	2.70994	1	0.513786	1.6	2.16	0	0	0.53	0.72	0.44	1.95	0	0	0.22	0.54	0	0.19	S00122693	V:5780553:F44E7.15:noncoding
unknown	CCGGGTGTAAATCAGCTTG	-3.51956	0.594842	0.00710611	0.716351	1	0.7333	-7.866	0.0103218	0.000125772	-0.174308	1	0.861764	-1.84533	1	0.224782	-1.87568	1	0.311916	0.46	0	1.27	7.32	0	0	1.13	3.34	0	1.68	1.08	0.54	4.2	1.94	S01083775	II:11538164:mir-39:noncoding
unknown	AGATTATAACTGAACGCCT	-1.87876	0.595389	0.00712142	-3.42221	1	0.0461553	-4.21686	0.000140387	5.74e-07	-1.61971	1	0.0458102	-2.20095	0.958643	0.011083	-3.2933	1	0.0224323	7.8	7.03	4.22	0	0.96	1.43	9.49	5.85	3.4	7.37	7.24	0.54	4.45	81.5	S00105214	I:15060873:rrn-3.56:noncoding;I:15068069:F31C3.14:noncoding
unknown	CGGGAAAAGGATTGGCTC	-1.94079	0.595389	0.00712284	-2.82266	1	0.106686	0.870206	1	0.207995	-1.29415	1	0.110584	-0.649223	1	0.430346	-0.978038	1	0.461981	6.42	4.2	4.81	0	4.91	56.14	9.58	5.66	7.87	17.68	27.29	2.09	14.62	41.67	S01135001	I:15066873:rrn-3.1:noncoding
unknown	CACTCGTACATATGTTTCCGTGCT	3.41811	0.596573	0.00714211	1.24901	1	0.717127	3.17312	0.4846	0.0218876	2.55669	1	0.104848	3.17548	1	0.0817294	2.41539	1	0.313775	2.52	3.29	1.01	0.19	1.93	2.15	1.74	1.39	3.4	2.1	1.35	1.47	0.51	0.1	S00895973	IV:14034047:mir-52:noncoding
unknown	TTTGTACTCCGATGCCAGTCAGA	2.40474	0.599017	0.00718162	-1.08715	1	0.741419	-0.268528	1	0.838744	2.20198	1	0.0263115	-0.731923	1	0.717676	-0.736078	1	0.733391	6.65	6.81	0.84	0.19	0.61	1.12	5.92	5.11	0.78	0.84	0.43	0.85	1.78	1.17	S01195145	III:8867365:mir-238:noncoding
unknown	TAGCACCATATAAATTCAGTAAT	2.75992	0.603267	0.00723774	0.331307	1	0.920628	-2.43348	1	0.346612	1.15945	1	0.407612	0.633569	1	0.778231	-2.98912	1	0.406004	4.7	4.2	1.44	0	0.09	0.1	0.09	2.51	0.78	1.47	0.22	0	1.02	0.49	S00641095	IV:7841712:mir-83:noncoding
unknown	TGAAAGACATGGGTAGGG	3.4781	0.603855	0.00724996	3.74643	1	0.193205	1.98879	1	0.286138	2.02931	1	0.279656	2.85593	1	0.184176	0.454715	1	0.90285	1.83	3.74	1.1	5.47	1.05	0.61	1.13	0.84	2.91	0.95	0.38	0.31	0.38	0.19	S00468314	I:9380005:F16A11.6:noncoding
unknown	AGCGGCACTGTTGGTTCGCTTGCTCCT	3.08114	0.604764	0.00726998	4.84364	1	0.0296256	3.09287	0.273524	0.00979784	4.29235	0.0805059	8.27e-05	3.81401	0.697565	0.00634748	1.75915	1	0.461416	3.1	3.63	3.46	17.23	3.51	2.05	12.19	2.51	5.73	4.84	1.84	0.93	0.25	0.78	S01199460	I:15065107:rrn-3.1:noncoding
unknown	AAGGACGATGCCCTAAAACGGCT	6.68845	0.604764	0.00727122	0	1	1	0	1	1	4.01061	1	0.356596	0	1	1	0	1	1	2.06	0.34	0	0	0	0	0	0.28	0	0	0	0	0	0	S00726975	X:3822069:fkh-9:intron
unknown	TATGACACTGAAGCGAGTTGAAAA	4.31822	0.607062	0.00730405	0.0874099	1	0.983974	-3.13917	1	0.487814	2.92901	1	0.24967	-0.789573	1	0.860128	0.436041	1	0.91084	1.6	2.38	0.17	0	0	0	0.44	0.93	0	0.11	0.22	0.08	0.13	0.1	S00233618	X:17598808:mir-63:noncoding
unknown	AGAAAGGGATCGGGTGTCATAGC	3.77774	0.607249	0.00731453	-0.606829	1	0.892608	3.19657	0.9204	0.0580955	1.93796	1	0.45241	-3.90933	1	0.402065	0.610083	1	0.884927	2.98	1.7	0.08	0.09	1.75	0.82	0.7	0.46	0	0	0.05	0.31	0.13	0.29	S00058572	III:2172561:gcn-1:intron
unknown	ATGACTAGAGACACATTCAGCT	-1.87703	0.607249	0.00731876	-3.21548	1	0.0585882	-3.75605	0.000766611	4.76e-06	-0.841124	1	0.288444	-2.39225	0.656966	0.00560816	-2.67894	1	0.0564115	7.57	7.03	4.81	0	2.63	0.61	16.72	11.79	5.83	4.74	6.43	2.79	33.7	29.53	S00002281	II:11890103:mir-44:noncoding;II:11880980:ZK930.13:noncoding
unknown	TTTGTACTCCGATGCCATTGAGA	2.23949	0.607249	0.00732189	-2.37274	1	0.469941	-0.245379	1	0.828054	2.31509	1	0.0120903	-0.149082	1	0.92065	-0.860367	1	0.655072	8.71	8.73	0.42	0.19	1.23	1.33	7.93	9	1.46	2	0.49	1.16	2.29	2.14	S00642261	III:8867365:mir-238:noncoding
unknown	GTCTCGGTCCGGCGTCAGTGGGTTATCG	1.9229	0.610046	0.00736083	0.304611	1	0.869837	1.33108	1	0.0865961	1.85747	1	0.0254385	0.426233	1	0.659173	2.63185	1	0.0574854	20.75	20.87	8.61	2.96	13.67	9	23.17	12.9	9.52	4.42	93.04	5.11	3.43	11.85	S00839606	X:14476894:M163.13:noncoding
unknown	TCGGTCATTGTGTGCACGAACACTT	-2.27479	0.610478	0.00737127	-2.47555	1	0.232925	-2.88218	0.0927414	0.00220868	-0.37648	1	0.653387	-0.999121	1	0.302707	1.56037	1	0.246452	0.69	2.72	2.45	0	0.79	1.02	6.71	5.11	1.75	6.73	70.13	2.17	9.28	10.78	S00496459	V:20480132:B0250.19:noncoding
unknown	GTTCTATGAAGAAAAAGTCTGCAAT	-6.76902	0.610768	0.00738	-6.83028	1	0.114343	-6.76106	0.276098	0.00991389	-1.42909	1	0.372717	-6.73054	1	0.0943892	-1.77239	1	0.455829	0	0	0	0	0	0	0.87	0	0	0	1.08	0	0.25	3.69	S00204643	III:3869115:rpl-3:noncoding
unknown	TTACATGTTTCGGGTAGGATCT	-4.11549	0.611036	0.00739058	-3.75448	1	0.276124	-4.94329	0.159528	0.00463196	-1.30389	1	0.285317	-5.18927	1	0.031903	0.418026	1	0.798631	0.11	0.11	0.25	0	0	0.1	0.35	1.21	0	0.11	8.59	0.15	2.67	2.53	S00870706	IV:10940214:mir-246:noncoding
unknown	TACGCCGACGGCGTTGGCTGCTC	-6.78848	0.611036	0.00739369	-2.33251	1	0.503805	-6.78487	0.272566	0.00974843	-1.20839	1	0.420809	-6.96889	1	0.0616167	-3.01995	1	0.25073	0	0	0.42	0	0	0	0.7	0.37	0	0	0.43	0	1.65	1.46	S00022711	I:15065372:rrn-3.1:noncoding
unknown	TCCCTGAGAATTCTCGCACAGCTT	-2.2835	0.612017	0.00741585	-2.04733	1	0.311831	-4.11107	0.00668936	7.08e-05	-0.405848	1	0.629376	-1.23278	1	0.213874	-2.3235	1	0.131952	1.38	1.93	1.94	1.48	0.44	0.31	7.75	3.9	4.76	2.21	2.43	1.08	9.54	9.91	S00862372	X:8154121:mir-237:noncoding
unknown	ATAGGGAACGTGAGCTGGGT	-1.9118	0.612017	0.00741612	-1.37515	1	0.382911	-0.695624	1	0.330525	-1.05608	1	0.18695	-3.09263	0.205586	0.000788633	-0.542621	1	0.678486	7.68	4.08	7.09	8.25	14.29	8.39	11.24	8.82	3.89	1.37	35.5	5.11	25.05	29.63	S00272939	I:15060706:rrn-3.56:noncoding;I:15067902:F31C3.14:noncoding
unknown	TCCCTGGGAATTCTCGAACAGCT	-2.90287	0.612017	0.00742127	-2.95175	1	0.260289	-5.84726	0.00706542	7.62e-05	-1.15642	1	0.246887	-1.60534	1	0.214914	-2.81152	1	0.119851	0.57	0.45	0.51	0.37	0.09	0	1.57	1.67	1.26	1.37	0.97	0.31	4.58	4.95	S00133559	X:8154121:mir-237:noncoding
unknown	CGGACACCATTAGGACTGACAGA	-2.4846	0.612577	0.0074367	-3.05428	1	0.189652	-5.51112	0.00160687	1.19e-05	-3.30439	0.712435	0.00190833	-2.908	1	0.0189762	-0.803961	1	0.587201	2.06	0	1.18	0	0	0.2	0.35	0.74	0	1.68	9.4	0.46	8.01	5.63	S00927127	I:15063279:rrn-1.1:noncoding;I:15070476:F31C3.13:noncoding
unknown	TCTAGAACTGATTTAATGGTTAAGAGGGACAA	6.68112	0.612577	0.00743855	2.45227	1	0.553408	6.46913	0.430831	0.0184894	4.39706	1	0.301328	0	1	1	7.35743	1	0.0437448	1.83	0.57	0.08	0	0.7	1.02	0.44	0	0	0	4.05	0	0	0	S00163004	I:15070115:rrn-1.2:noncoding;I:15062918:rrn-1.1:noncoding
unknown	GATCTAGTAGACTACACAAAAGAAC	-4.72823	0.617496	0.00751555	-7.34998	1	0.0916302	-7.26134	0.081031	0.00185975	-2.57281	1	0.089885	-7.3773	1	0.0217148	1.98448	1	0.196771	0.11	0	0	0	0	0	0.26	0.28	0	0	21.72	0.31	1.65	3.11	S00576207	Intergenic;Intergenic;Intergenic
unknown	ACTATGACTAGAGACACATTCAGCT	-2.51902	0.617496	0.00752326	-1.93263	1	0.377647	-3.2879	0.0816873	0.00187971	-0.849735	1	0.351133	-4.46548	0.346599	0.0016626	-3.1915	1	0.063824	0.92	1.02	2.45	0	0.61	0.31	1.74	3.9	0	0.53	0.97	0.39	7.5	5.44	S00747951	II:11880983:ZK930.13:noncoding
unknown	TAGCGCCAGGTCGTAACGAGTAGGAAG	6.67744	0.617496	0.00752361	5.77908	1	0.216788	6.79145	0.210145	0.00677783	5.38668	1	0.179433	6.52066	1	0.128516	6.44627	1	0.150678	1.72	0.68	1.01	0	1.14	1.02	0	0.74	1.94	0	1.78	0.15	0	0	S00250291	I:15066275:rrn-3.1:noncoding
unknown	TGAAAGACATGGGTGGTGAG	6.67744	0.617496	0.00752361	6.55443	1	0.121788	6.01959	0.939742	0.0598777	6.0019	1	0.0824412	6.38778	1	0.156158	6.1627	1	0.202089	1.72	0.68	1.01	0.83	0.44	0.82	1.05	0.28	1.07	0.74	0.16	0.7	0	0	S00836061	I:9380005:F16A11.6:noncoding
unknown	CTGCGGTGACGATCAACTCTTACC	3.7967	0.617496	0.0075247	0.613671	1	0.88669	3.61405	0.428365	0.0183176	3.46727	1	0.0296174	2.35987	1	0.429298	6.00848	1	0.00113772	1.03	3.86	0.51	0	1.93	1.64	1.74	1.95	0.97	1.26	28.8	3.17	0.38	0	S01217871	IV:8253117:H09I01.4:noncoding
unknown	TGAGGTAGTAGGTTGTATAGAT	1.77392	0.618429	0.00754136	0.183108	1	0.897086	0.790639	1	0.247015	0.64667	1	0.412631	-0.116142	1	0.884184	0.932776	1	0.470888	83.11	90.51	40.87	8.15	37.07	34.97	28.13	44.09	34.38	13.26	66.57	35.46	30.39	30.31	S01143751	X:14744255:let-7:noncoding
unknown	CGTGAGCTGGGTTTAGAC	-2.47109	0.619495	0.00755967	-3.53478	1	0.140715	-5.55242	0.0014387	1.03e-05	-0.940312	1	0.299396	-6.66577	0.0249749	5.13e-05	-1.16015	1	0.441614	0.23	1.93	0.84	0	0.09	0.1	4.27	1.76	0.1	0	8	0.08	7.76	6.12	S00127750	I:15067908:F31C3.14:noncoding;I:15060712:rrn-3.56:noncoding
unknown	GGTGTTGTATTCAGTAGAGCAGTC	-2.7666	0.620565	0.00757804	-8.58986	1	0.0165188	-4.16558	0.0383974	0.000692985	-2.20585	1	0.0386561	-8.58851	0.0542855	0.000138899	-0.64612	1	0.674614	0.69	0.57	0	0	0.18	0.2	1.05	0.65	0	0	8.48	0	3.18	8.65	S00214147	I:15068299:F31C3.14:noncoding;I:15061103:rrn-3.56:noncoding
unknown	TGAGGTAGTAGGTTGTGTAGTT	1.77607	0.62074	0.00758983	0.0156999	1	0.990601	0.746692	1	0.266225	0.623292	1	0.434331	-0.182996	1	0.815995	0.92728	1	0.47393	130.68	145.18	56.66	12.69	58.72	52.15	43.2	69.34	50.7	21.47	94.93	60.31	47.94	48.47	S00090462	X:14744255:let-7:noncoding
unknown	TGGTGGAGCTGGACGATGGATTCT	6.67375	0.621587	0.00760962	3.31654	1	0.45866	9.19628	4.36e-06	7.75e-09	5.36919	1	0.179486	0	1	1	5.94709	1	0.231336	1.6	0.79	0.17	0	7.36	4.19	0.44	0.37	0	0	0.27	0.54	0	0	S00260820	X:1012137:rncs-1:noncoding
unknown	GTCGAGAGCATCGTAGGATAGAACTT	-6.77392	0.621587	0.0076118	-6.85971	1	0.113422	-6.76918	0.27912	0.0100678	-2.216	1	0.199514	-6.89975	1	0.0704811	1.36068	1	0.423686	0	0	0	0	0	0	0	0.46	0	0	9.56	0.31	1.27	2.04	S00405752	IV:11261882:F54D1.1:5'UTR
unknown	GTTCAATGTCGGGGCGCT	-1.93198	0.625234	0.0076618	-3.40429	1	0.062822	-3.17465	0.0103078	0.000125149	-1.61295	1	0.0506235	-2.16449	1	0.0169561	-2.03725	1	0.142419	3.67	6.58	2.96	0.09	0.35	3.17	8.88	2.51	4.95	2.84	10.75	1.63	4.32	55.95	S00314480	I:15061045:rrn-3.56:noncoding;I:15068241:F31C3.14:noncoding
unknown	CGAGGATGATGTGGATGATGGC	6.67006	0.627196	0.00769658	0	1	1	5.07023	1	0.219108	0	1	1	2.47561	1	0.53005	4.39926	1	0.325667	1.49	0.91	0	0	0.44	0.2	0	0	0.1	0	0	0.23	0	0	S01052828	IV:14780999:Y57G11C.57:noncoding;IV:14780894:Y57G11C.1145:noncoding
unknown	AAAGATTAGAGATGAGGAAAGC	6.67006	0.627196	0.00769658	0	1	1	6.25967	0.632283	0.0324915	0	1	1	0	1	1	0	1	1	1.49	0.91	0	0	0.88	0.61	0	0	0	0	0	0	0	0	S01062409	X:1011818:rncs-1:noncoding
unknown	GAAGAAGAGGAATTATCGCGAGGC	-6.78924	0.627388	0.007709	-6.9045	1	0.111946	-6.78832	0.278143	0.0100111	-7.03697	1	0.00690139	-7.09315	1	0.0474575	-7.3648	1	0.0360513	0	0	0	0	0	0	0	0	0	0	0	0	2.54	0	S00888166	I:5256872:B0261.6:CDS
unknown	CCGCGTGAGTACTGGCTGTT	-2.29299	0.627388	0.00771195	-2.02147	1	0.32049	-3.94086	0.0103708	0.000126644	-0.796942	1	0.352379	-9.62417	0.000789317	1.76e-07	2.0952	1	0.122228	0.92	2.27	1.01	2.5	0.7	0.1	6.88	2.32	0	0	103.69	0.23	14.12	1.26	S01070942	II:8075526:K02C4.8:noncoding
unknown	TGAGATCATCGTGAAAGCAAG	-1.83049	0.627388	0.00771505	-2.82374	1	0.0772748	-2.3727	0.0654283	0.00141207	-0.78733	1	0.319152	-2.94046	0.198658	0.000746304	-1.40302	1	0.28768	8.94	10.21	5.24	3.15	4.73	6.03	17.25	19.4	5.25	3.89	9.62	12.85	42.73	37.3	S01145428	X:2431158:mir-81:noncoding;X:2435294:mir-82:noncoding
unknown	GGAGATCATCGTGAAAGCTAGTT	-2.35528	0.627483	0.00772158	-3.20645	1	0.15557	-1.36596	1	0.118409	-0.781173	1	0.371356	-2.79825	1	0.0158959	-0.216002	1	0.878807	1.03	1.7	1.01	0.28	2.1	2.35	3.05	4.55	1.07	1.05	7.67	4.72	10.17	5.44	S01007563	X:2431160:T07D1.2:intron
unknown	TTACATGTTTCGGGTATGAGCT	-3.5008	0.627952	0.00773273	-4.08263	1	0.206426	-5.27245	0.0588342	0.00122735	-1.36701	1	0.224145	-8.02664	0.410292	0.0022128	0.41915	1	0.789156	0.34	0.11	0.25	0	0	0.1	0.17	1.67	0	0	10.37	0.39	3.56	2.82	S00676660	IV:10940214:mir-246:noncoding
unknown	TTTGTACTCGGATGCCATTCAGA	2.38301	0.630286	0.00776686	-0.60176	1	0.849022	-0.745867	1	0.597119	2.06065	1	0.0394209	-0.140142	1	0.939032	-1.04449	1	0.641023	7.11	6.12	0.68	0.83	0.53	0.72	5.84	4.18	1.75	0.63	0.32	0.7	1.65	1.36	S00251883	III:8867365:mir-238:noncoding
unknown	AAGTTGCAAAGGACTTTGAAGAGAGAGT	6.66635	0.630842	0.00778451	5.37263	1	0.272901	6.40827	0.486837	0.0221094	5.60783	1	0.142836	6.80529	1	0.0781613	5.95898	1	0.222007	1.38	1.02	0.76	0	0.53	1.12	1.05	0	1.07	1.37	1.51	0	0	0	S00787283	I:15065236:rrn-3.1:noncoding
unknown	ATTGATTCTGTCAGCGCGATATGCTCAAG	6.66635	0.630842	0.00778451	6.0958	1	0.167517	0	1	1	6.46953	1	0.0285674	0	1	1	7.23878	1	0.0525389	1.38	1.02	1.27	0	0	0	1.92	0	0	0	3.73	0	0	0	S00906412	I:15069315:rrn-1.2:noncoding;I:15062118:rrn-1.1:noncoding
unknown	TTACATGTTTCGGGTAGG	-2.88753	0.631616	0.00780257	-3.64286	1	0.186585	-3.06613	0.234674	0.00791349	-2.3013	1	0.0364943	-2.57311	1	0.0711559	0.177322	1	0.905785	0.69	0.34	0.51	0	0.44	0.31	0.17	1.21	0	1.37	12.37	0.54	4.71	4.66	S01191736	IV:10940211:mir-246:noncoding
unknown	TCACCGGGTGGAAACTAGCAGTT	-4.73189	0.631616	0.00780487	-0.298701	1	0.91186	-3.36089	0.700529	0.0376351	-0.476153	1	0.690328	-1.24576	1	0.497628	-1.79676	1	0.394382	0	0.11	0.17	2.59	0.26	0	0.61	1.67	0.39	1.16	1.03	0.23	1.91	2.62	S00960108	II:11537690:Y62F5A.9:intron
unknown	TCCCTGAGAATTCACGAACAGCT	-2.58019	0.632424	0.00782026	-2.66519	1	0.25753	-5.3354	0.00397954	3.7e-05	-0.667526	1	0.466709	-1.82549	1	0.129435	-2.55396	1	0.129505	0.46	1.25	0.84	0.56	0.09	0.1	3.4	2.6	1.85	1.05	1.4	0.54	5.6	7.09	S00311819	X:8154121:mir-237:noncoding
unknown	CACTGAGGAAAATAGCAATCATGAGCCTT	-2.48633	0.634247	0.00784824	-4.46592	1	0.0810842	-5.46701	0.00197365	1.55e-05	-1.59179	1	0.0912012	-9.18796	0.006071	3.53e-06	0.0308506	1	0.982793	0.57	1.47	0.42	0	0	0.2	3.75	0.28	0	0	17.4	0.39	10.43	0.97	S00098462	V:9970231:C27H6.5:noncoding
unknown	TTCCACTTATTTTTCAACGTCGCCG	-3.73654	0.634901	0.00786176	-7.80486	1	0.0575542	-7.69123	0.0204662	0.000302465	-4.04205	1	0.00650542	-7.97928	0.457811	0.00271845	-5.10324	1	0.0338502	0.34	0	0	0	0	0	0.09	0.19	0	0	0.16	0	4.58	0.29	S00554086	III:5679770:F54E7.11:noncoding
unknown	TTGGAGGAACGAAAAAAGAAAC	6.66263	0.635237	0.00787342	0	1	1	0	1	1	4.92845	1	0.241951	0	1	1	0	1	1	1.26	1.13	0	0	0	0	0.09	0.46	0	0	0	0	0	0	S00658070	Intergenic
unknown	TCCCTGAGCATTCTCGAACAGCTT	-2.40872	0.635237	0.0078768	-1.96381	1	0.356286	-4.71908	0.00436181	4.13e-05	-0.631188	1	0.473725	-1.74254	1	0.116235	-2.49066	1	0.123146	0.92	1.47	0.84	2.13	0.18	0.2	4.96	2.88	2.82	1.05	1.51	0.85	7.76	7.48	S00839031	X:8154121:mir-237:noncoding
unknown	GATGACACTGAAGCGAGTTGGAAA	2.03756	0.640498	0.00794751	-2.26753	1	0.397081	-1.68792	1	0.12261	1.1023	1	0.21955	-1.93358	1	0.18548	-1.12087	1	0.507327	11.81	14.06	0.76	0.37	0.88	0.72	5.05	7.43	0.78	0.95	3.19	0.54	4.32	2.91	S00395352	X:17598808:mir-63:noncoding
unknown	TTCATCGGGCCATAGCTGTCCA	4.08043	0.641093	0.00796958	-3.24296	1	0.477038	-3.18273	1	0.474621	3.94168	1	0.0252967	-3.15757	1	0.472006	0.216181	1	0.9538	1.15	2.95	0	0	0	0	1.31	1.76	0	0	0.32	0	0	0.29	S00118731	II:12519350:mir-77:noncoding
unknown	TAATAGGGAACGTGAGCTGGGTTTA	-2.30477	0.641093	0.00797071	-1.72288	1	0.391993	-1.06984	1	0.206123	-1.04281	1	0.234202	-1.08259	1	0.273328	0.118135	1	0.932223	2.52	0.45	3.8	0	2.89	2.97	3.75	3.25	3.98	3.58	18.59	2.86	11.44	4.86	S00934802	I:15067905:F31C3.14:noncoding;I:15060709:rrn-3.56:noncoding
unknown	GAAGACGAGAACGATCAGGAACAGGA	-2.60415	0.641093	0.00797135	-8.79445	1	0.0112214	-4.39155	0.0175888	0.000250006	-2.09341	1	0.0392196	-4.98389	0.31416	0.00142217	0.503799	1	0.724616	1.26	0.34	0	0	0.26	0.1	0.26	1.76	0.29	0	20.42	0.62	5.72	6.41	S00417129	III:9942201:K03H1.12:CDS
unknown	TATCACTATTATGTTTTTCGCC	2.71632	0.641686	0.00798421	3.19725	1	0.169431	4.01059	0.00327281	2.89e-05	0.49243	1	0.758622	2.85307	1	0.0334024	3.38163	1	0.0448222	6.3	2.38	9.71	0.74	7.54	10.12	0.78	0.93	4.66	5.16	2.05	8.36	0.76	0.87	S00187510	I:9379968:F16A11.6:noncoding
unknown	TGAGGTAGTAGGTTGTAGAGTT	1.75969	0.642782	0.00800335	0.0479869	1	0.973045	0.766235	1	0.261286	0.497885	1	0.527375	-0.160317	1	0.840565	0.903551	1	0.484644	76.12	100.83	37.75	8.15	37.25	35.48	24.82	41.87	33.7	13.78	61.81	37.86	31.28	30.99	S01182278	X:14744255:let-7:noncoding
unknown	TTTGAAAGTAGGCCGCTGAACAATT	-1.87878	0.646012	0.0080491	-0.79652	1	0.598122	-2.39334	0.0827581	0.00191285	-0.450033	1	0.568222	-1.27644	1	0.123643	0.946637	1	0.464586	6.88	5.9	9.29	15.19	4.91	2.45	20.82	12.53	7.28	13.26	124	7.36	31.92	21.86	S00644732	II:6248855:T24H7.6:noncoding
unknown	ACCGCGTGAGTACTGGCTGTTTGTGTCTC	-6.74472	0.646401	0.00805948	0.488371	1	0.860682	-1.86901	1	0.250347	-0.820298	1	0.579826	-3.41295	1	0.285117	0.739828	1	0.683775	0	0	0.34	2.96	0.35	0.2	0.7	0.56	0.19	0	6.48	0	0.51	3.21	S00284651	II:8075534:K02C4.8:noncoding
unknown	CTGTGGATATCTTTACGTGAAGCTGAGATCC	-1.97796	0.646719	0.00806898	-5.23184	1	0.0136007	-3.93147	0.0016051	1.19e-05	-1.54427	1	0.0634999	-3.81088	0.0650759	0.00017494	-0.328493	1	0.80436	2.18	5.78	0.68	0	0.44	1.23	2.53	7.06	2.23	0	34.47	1.7	20.35	15.74	S00343355	V:12303784:frm-7:intron
unknown	TTACATGTTTCGGGTAAGAGCT	-6.76458	0.648135	0.00809218	-4.44184	1	0.252682	-6.76185	0.289107	0.0105664	-1.45334	1	0.350307	-6.98604	1	0.0597934	0.239239	1	0.900381	0	0	0	0.09	0	0	0.09	0.74	0	0	4.48	0.08	1.91	0.97	S00283511	IV:10940214:mir-246:noncoding
unknown	GTTCCGTGATGATGTTTAGAGTTCCTGAATCT	-2.0096	0.649827	0.00812031	-3.08645	1	0.107302	-2.18675	0.224011	0.00740717	-0.111016	1	0.889692	-1.36276	1	0.129652	2.32717	1	0.0838643	3.67	3.18	2.7	0	3.86	1.12	10.89	12.35	9.52	1.05	209.1	2.94	13.73	21.47	S00809068	III:3068882:H06I04.8:noncoding
unknown	AAGAAATTGACGGAAGGGCACC	2.28601	0.649827	0.00813553	4.55518	1	0.00903669	1.06558	1	0.299113	3.06328	0.43431	0.000877115	2.32919	1	0.0364406	0.445592	1	0.803354	6.3	8.62	3.21	64.29	2.98	2.25	23.34	1.76	1.26	14.21	3.3	1.32	1.4	2.53	S00986448	I:15070397:rrn-1.2:noncoding;I:15063200:rrn-1.1:noncoding
unknown	TAATTTGCTGGTTTGAGGTTGGG	-6.73984	0.649827	0.00813556	-2.9516	1	0.411972	-1.1391	1	0.441991	-0.760021	1	0.606153	-6.72427	1	0.0958736	-3.41421	1	0.219736	0	0	0.25	0	0.53	0.41	0.96	0.37	0	0	0.16	0.08	0.38	3.4	S00975245	I:15062769:rrn-1.1:noncoding;I:15069966:rrn-1.2:noncoding
unknown	CGTTGACTGTCACTGATTTCTGC	-6.73984	0.649827	0.00813556	-6.80451	1	0.115383	-6.73231	0.294516	0.0108398	-6.78188	1	0.0134781	-6.72427	1	0.0958736	-2.80093	1	0.285115	0	0	0	0	0	0	0	0	0	0	0.49	0	0.38	3.4	S01171367	I:15067135:rrn-3.1:noncoding
unknown	TATTATGCAAATTTTCTAGTTCA	2.77976	0.650026	0.00814361	-2.4674	1	0.532438	-3.09337	1	0.312636	0.793886	1	0.615943	-2.53388	1	0.576922	0.611083	1	0.798391	2.98	5.33	0.17	0	0	0.1	1.13	0.84	0.19	0	2.65	0.08	0.76	0.68	S00099288	II:6328739:C32D5.15:noncoding
unknown	CAAGATTTGACTGATATTT	-2.56614	0.650378	0.00815419	-0.125444	1	0.948744	-4.46694	0.0138598	0.000183363	-0.880364	1	0.340056	-1.99013	1	0.095563	2.04841	1	0.138916	0.92	0.79	0.34	8.62	0.35	0	4.01	1.58	2.72	0	65.92	0.23	8.39	2.43	S00844582	V:12596865:C14C10.8:noncoding
unknown	CGTTACGATCGCGGCGGGATATC	6.65143	0.650378	0.00816487	2.45227	1	0.553408	0	1	1	4.33591	1	0.310426	2.47561	1	0.53005	1.89069	1	0.595451	0.92	1.47	0.08	0	0	0	0.09	0.28	0.1	0	0.05	0	0	0	S00379849	IV:4450861:mir-243:noncoding
unknown	TACCAAGTATTTGAAAAGTCGTGC	-6.75964	0.650378	0.00817017	-6.8579	1	0.113608	-6.75653	0.291391	0.0106799	-1.1962	1	0.428541	-6.96363	1	0.0625552	-0.111823	1	0.955389	0	0	0	0	0	0	0.26	0.74	0	0	3.62	0	1.78	1.17	S00667318	II:8393640:F49E12.14:noncoding
unknown	TATGCCACTGAAGCGAGTTGGAA	2.38549	0.650378	0.00817037	-1.11471	1	0.738129	-1.75707	1	0.28922	1.61286	1	0.128033	-0.85131	1	0.703548	-0.466607	1	0.827349	4.01	8.73	0.51	0.46	0.26	0.31	3.22	3.43	0.58	0.74	1.4	0.54	1.14	1.94	S00795776	X:17598808:mir-63:noncoding
unknown	TTACATGTTTCGCGTAGGAGCT	-4.72233	0.650378	0.00817585	-4.02273	1	0.276551	-7.23711	0.0885926	0.00208474	-2.06224	1	0.149792	-4.93774	1	0.0623114	-0.219984	1	0.903658	0	0.11	0.17	0	0	0	0	0.74	0	0.11	4.54	0.08	2.42	1.75	S00954891	IV:10940214:mir-246:noncoding
unknown	AGAAAGGTATCGGCTGTCATAGC	4.15843	0.652565	0.00821405	-3.61877	1	0.444352	2.43977	1	0.335767	2.86739	1	0.198795	0.803659	1	0.854086	2.4838	1	0.463788	2.52	1.59	0	0	0.53	0.61	0.78	0.93	0.29	0.21	0.27	0.85	0.25	0	S00733166	III:2172561:gcn-1:intron
unknown	AGGCAGTGTGGTTAGCTG	4.81972	0.652565	0.00821451	2.98867	1	0.488099	3.03405	1	0.349491	5.60782	0.407211	0.000763148	2.55644	1	0.594917	4.36779	1	0.150306	1.83	1.59	0.93	0	0.61	0.31	2.26	2.88	0.87	0	0.43	1.55	0.13	0	S00035833	X:2969833:mir-34:noncoding
unknown	TATGACACTGAGGCGAGTTGGAAA	5.00027	0.6542	0.00824069	-1.9976	1	0.6158	1.45858	1	0.726243	3.43037	1	0.339816	2.33972	1	0.603765	0.672356	1	0.858579	1.26	1.93	0	0	0.09	0.1	0.7	0.19	0.19	0.21	0.16	0	0	0.1	S00184860	X:17598808:mir-63:noncoding
unknown	TTTGTACTACGATGCCATTCAGA	2.08796	0.654558	0.00825081	-1.11417	1	0.666455	-0.197639	1	0.844454	1.98463	1	0.025394	-0.496058	1	0.712252	-0.692329	1	0.687217	11.35	10.66	1.44	0.65	1.67	2.05	10.19	9.1	1.94	1.89	0.86	1.78	3.43	2.62	S00644234	III:8867365:mir-238:noncoding
unknown	AATGACACTGGTTATCTTTTC	6.64768	0.655227	0.00826643	4.24417	1	0.365349	6.34475	0.550441	0.0264219	5.22288	1	0.201215	0	1	1	7.71973	1	0.0238625	0.8	1.59	0.34	0	0.35	1.23	0.35	0.37	0	0	3.62	0.7	0	0	S01220482	III:2172479:mir-229:noncoding
unknown	TGACTGGGGCGGTACATCTATC	-2.13855	0.655227	0.00827045	-3.01048	1	0.143152	-3.21274	0.0309453	0.000520358	-1.20066	1	0.160715	-3.66622	0.292554	0.00128818	-0.169596	1	0.901173	2.64	1.81	2.03	0	1.31	0.41	2.35	5.11	1.07	0.42	23.88	1.39	8.14	18.16	S00917350	I:15067583:rrn-3.1:noncoding;I:15060387:rrn-3.56:noncoding
unknown	GTTGGTGGTGCATGGCCGTTCTTAGTTGGTGG	-2.49453	0.656625	0.00829372	-1.90353	1	0.386211	-2.55706	0.296236	0.0109843	-1.10581	1	0.23435	-1.54546	1	0.174989	-1.41879	1	0.360449	0.8	1.13	2.45	0	0.7	0.82	1.13	3.43	3.01	0.84	4.16	0.93	7.12	5.73	S00985133	I:15070533:F31C3.13:noncoding;I:15063336:rrn-1.1:noncoding
unknown	AGCCAGTGTGGTTAGCTGGTTG	3.83014	0.658527	0.00832338	2.85529	1	0.420133	3.07135	1	0.0982142	3.51127	1	0.0434688	2.33232	1	0.60294	2.52428	1	0.432146	2.87	1.47	0.84	0.93	1.23	0.82	2	1.02	0.49	0.74	0.27	0.93	0	0.39	S00290733	X:2969833:mir-34:noncoding
unknown	AGCAAGGTATCGGGTGTCATAGC	4.28146	0.658945	0.00833429	1.01306	1	0.824062	4.11273	0.44717	0.0194754	3.83898	1	0.0484882	-3.29097	1	0.466222	2.51396	1	0.511983	1.83	2.04	0.34	0	1.93	0.92	1.39	1.21	0	0	0.16	0.7	0.13	0.1	S00058454	III:2172561:gcn-1:intron
unknown	TCCCTGAGAATTATCGAACAGCTT	-2.52808	0.660114	0.00835474	-2.32203	1	0.309475	-3.23089	0.102018	0.00251166	-0.882309	1	0.339186	-1.03138	1	0.350552	-2.89485	1	0.0912653	0.46	1.36	1.01	0.83	0.79	0.1	3.4	2.04	3.69	1.58	0.92	0.54	6.61	5.83	S00310954	X:8154121:mir-237:noncoding
unknown	AAGAGTGGGGACTGTCGCTTCGAGG	-6.7252	0.660133	0.00836627	-1.97618	1	0.565372	-0.589362	1	0.668456	-0.24719	1	0.857852	-6.64201	1	0.109059	0.261515	1	0.891802	0	0	0.51	0	0.35	1.02	0.96	0.84	0	0	3.84	0.31	0	3.98	S00436145	I:15070930:rrn-1.2:noncoding;I:15063733:rrn-1.1:noncoding
unknown	GATCGAGAGTCGGGTGCT	-6.7252	0.660133	0.00836627	-2.92746	1	0.415022	-6.7164	0.300187	0.0111822	-2.9793	1	0.130024	-6.64201	1	0.109059	-2.20263	1	0.378504	0	0	0.25	0	0	0	0.26	0	0	0	0.76	0	0	3.98	S00900991	II:14497116:K10H10.14:noncoding
unknown	GTTTGTTCTTCTGACTCTTCGACTTC	-6.74478	0.662435	0.00840678	-6.83425	1	0.114452	-6.74053	0.296929	0.0110252	-4.37122	1	0.0439442	-6.89422	1	0.0715669	1.28558	1	0.454324	0	0	0	0	0	0	0	0.09	0	0	9.56	0	1.4	1.75	S00481107	IV:10111480:C04G2.8:CDS
unknown	AGAGCTACTGTAGGCGAGGCGC	-6.74478	0.662435	0.00840678	-6.83425	1	0.114452	-0.992412	1	0.496736	-1.31789	1	0.395659	-6.89422	1	0.0715669	-0.989096	1	0.657636	0	0	0	0	0.53	0.51	0.78	0.19	0	0	0.38	0.7	1.4	1.75	S00889872	X:9071989:linc-22:noncoding
unknown	TATGACACTGAAGAGTTACCGAA	1.81249	0.66486	0.00844324	-2.0426	1	0.298648	1.16798	1	0.111938	0.9399	1	0.244649	-1.54299	1	0.118922	1.07032	1	0.424543	30.49	33.8	2.79	1.02	14.55	19.12	15.68	16.15	3.69	2.53	13.45	19.51	8.77	14.67	S00664503	III:2172891:mir-64:noncoding
unknown	TCTTTGGTTGTACAAAGAGGTATG	-2.32569	0.665333	0.00845494	-2.25809	1	0.288434	-4.09995	0.0103361	0.000126042	-0.575314	1	0.507204	-1.9481	1	0.0775571	-1.44205	1	0.335894	1.83	0.91	1.52	1.02	0.44	0.2	5.66	3.16	1.65	2	5.35	1.08	7.5	9.81	S00050794	I:4684399:mir-244:noncoding
unknown	GATGAGCAACCGGCGACTTTTGAATC	-3.15996	0.669628	0.00851526	-8.12005	1	0.0362671	-8.03413	0.00504112	4.96e-05	-1.5957	1	0.151693	-8.12542	0.31416	0.00142145	-0.278905	1	0.861491	0.23	0.45	0	0	0	0	0.26	1.49	0	0	6.65	0.54	2.42	6.02	S00632928	IV:5163355:C24D10.2:5'UTR
unknown	TACCCGTAATCTTCATAATCCGAGT	1.78357	0.670135	0.00852974	0.524617	1	0.738627	1.71717	0.387348	0.0159173	1.6827	1	0.0371412	0.980764	1	0.233693	1.28199	1	0.332429	32.9	49	23.39	5.65	39.7	24.34	52.52	19.4	28.85	17.05	36.2	22.45	10.43	20.59	S00533374	X:13145034:mir-54:noncoding
unknown	GAGAGATTATAACTGAACGCCTCT	-3.03278	0.670135	0.00853317	-1.51064	1	0.540305	-8.1396	0.00306242	2.66e-05	-1.312	1	0.220479	-1.89535	1	0.206778	-2.77739	1	0.136704	0.57	0.23	1.94	0	0	0	1.22	1.11	0	1.68	1.4	0	1.02	9.13	S00914634	I:15068071:F31C3.14:noncoding;I:15060875:rrn-3.56:noncoding
unknown	CTGTTGAGTATGAGATAG	-1.82949	0.670307	0.0085411	-1.87688	1	0.229508	-4.18603	0.000146221	6.01e-07	0.88709	1	0.264209	-3.62893	0.0331622	7.72e-05	-1.66212	1	0.215181	6.76	9.07	12.75	0	1.49	1.02	21.6	70.92	3.59	1.05	19.29	3.48	36.5	28.66	S00444866	I:15062525:rrn-1.1:noncoding;I:15069722:rrn-1.2:noncoding
unknown	TGAAAGACGTGGGTAGTG	3.56849	0.670442	0.00855642	3.70529	1	0.24716	2.54431	1	0.161276	1.97374	1	0.384524	3.30679	1	0.145038	0.0958869	1	0.981377	2.29	2.61	0.68	4.17	1.23	0.72	0.52	0.84	2.53	1.26	0.43	0.08	0.13	0.39	S00507162	I:9380005:F16A11.6:noncoding
unknown	GAAAGATGGTGAACTATGC	-2.13959	0.670442	0.00855761	-1.51521	1	0.416986	-2.62014	0.125075	0.0033362	-0.359272	1	0.662941	-2.04369	1	0.0402929	1.32734	1	0.319968	3.1	1.25	1.18	5.1	1.75	0.82	9.06	5.57	2.62	2.31	75.1	0.31	13.61	8.26	S00176246	I:15065715:rrn-3.1:noncoding
unknown	TCCCTGAGAATTCTCGAAAAGCT	-2.26361	0.670442	0.00856003	-2.3575	1	0.259887	-4.44418	0.00384239	3.53e-05	-1.03625	1	0.237085	-1.73097	1	0.098679	-2.64095	1	0.0953952	1.15	2.04	1.1	1.57	0.35	0.2	3.4	3.53	2.62	2.1	1.62	0.93	9.28	9.03	S00235145	X:8154121:mir-237:noncoding
unknown	CTTTCGGGTTGATGGCGGACTA	-6.73487	0.670516	0.00856671	-6.81836	1	0.115019	-0.677642	1	0.628341	-2.16726	1	0.214434	-2.2758	1	0.400356	-1.34451	1	0.558873	0	0	0	0	0.88	0.41	0	0.46	0.49	0	1.46	0	1.14	2.14	S00118958	I:15066958:rrn-3.1:noncoding
unknown	CTGATGAGGTATTGTAGCAT	-6.7299	0.676373	0.00864733	-6.81038	1	0.115304	-4.14972	0.825256	0.0487144	-1.33556	1	0.397644	-4.34421	1	0.196176	0.00794934	1	0.996724	0	0	0	0	0	0.1	0.52	0.37	0.1	0	3.84	0	1.02	2.33	S00318865	I:5611758:F46F11.12:noncoding
unknown	TGAGATCATCGTGAAAGCTAGTA	-1.74291	0.676618	0.00865827	-2.8445	1	0.0443586	0.890793	1	0.181422	-0.604614	1	0.45235	-2.33508	0.602885	0.00484446	1.56896	1	0.244645	19.14	26.88	15.12	3.06	107.45	125.98	56.44	39.27	17.97	13.26	325.22	161.5	92.83	90.05	S00876011	X:2431160:T07D1.2:intron
unknown	TGAGATCATCGTGAAAGCTAGTTTT	-2.10412	0.676618	0.00866204	-3.57576	1	0.089396	-0.869228	1	0.271909	-0.881989	1	0.291262	-2.65753	0.872968	0.00949488	-1.56022	1	0.279161	2.41	2.38	1.44	0	3.86	5.42	4.18	6.22	1.75	1.68	3.08	3.33	14.37	9.03	S00718405	X:2431162:T07D1.2:intron
unknown	ATAAAGCTAGGTTACCAAAG	-2.94004	0.677914	0.00868444	-5.88916	1	0.0714885	-3.83527	0.103682	0.00256682	-2.18598	1	0.0486494	-8.46398	0.0904398	0.000266234	-2.11131	1	0.230721	0.57	0.34	0.08	0	0	0.41	0	1.39	0	0	1.13	0.62	5.47	2.43	S00872264	I:9333025:mir-79:noncoding
unknown	GTACGATCGCGGCGGGATATA	2.67334	0.679095	0.00870538	-1.29485	1	0.703825	-2.58097	1	0.292376	0.860393	1	0.538929	-2.94601	1	0.454333	-3.48109	1	0.327539	3.78	5.33	0.51	0	0.09	0.1	1.39	1.21	0.19	0	0.16	0	1.4	0.1	S00782658	IV:4450861:mir-243:noncoding;Intergenic
unknown	CGGTACGATCGCGGCGGGATATT	2.00185	0.679536	0.00871684	-2.68087	1	0.325737	-1.01671	1	0.316965	-0.370782	1	0.704834	-2.47883	1	0.10425	-1.71719	1	0.324418	13.07	13.27	0.84	0	1.23	1.43	1.39	3.16	1.17	0	2.49	0.23	3.94	3.98	S00827291	Intergenic
unknown	AATCACAGTCAACTGTTGGCTT	-2.23826	0.680334	0.00873411	-4.91952	1	0.0433119	-5.03495	0.00101272	6.72e-06	-0.709428	1	0.40669	-1.11531	1	0.255878	-2.90426	1	0.0683495	2.41	0.91	0.42	0	0.18	0.2	5.57	3.71	1.55	6.21	2.49	0.31	10.55	7.77	S00498869	V:11769956:mir-250:noncoding
unknown	TGCCTAGAACCGTTACTCATCT	-2.67714	0.680334	0.00873872	-4.78418	1	0.0923105	-3.90846	0.0517863	0.00103212	-1.96929	1	0.056214	-3.65236	1	0.0136484	-3.93938	1	0.0364113	0.8	0.57	0.25	0	0.26	0.2	1.39	0.74	0.58	0.11	0.65	0.08	4.96	6.02	S00708721	V:11770096:mir-61:noncoding
unknown	TGAAAGACATGGGTAGAGAGA	4.13957	0.680972	0.00875275	3.83392	1	0.288191	2.83156	1	0.207325	3.45125	1	0.0742858	3.48107	1	0.191009	2.18806	1	0.550006	1.6	2.5	0.93	2.59	0.44	1.02	1.39	1.11	1.75	1.37	0.05	0.77	0.25	0	S01094001	I:9380005:F16A11.6:noncoding
unknown	GAGTGTTGGGAATAGTACA	-2.54692	0.681646	0.00876794	-4.57161	1	0.0891404	-6.16324	0.00153365	1.12e-05	-0.899564	1	0.335671	-2.95572	1	0.0260241	0.122292	1	0.932649	0.8	0.91	0.34	0	0	0.1	1.22	3.53	1.26	0	16.26	0.31	5.34	7.29	S00120739	II:7296273:puf-8:3'UTR
unknown	TGAGGTAGTAGGTTGTATAGGT	1.73851	0.681646	0.00877308	0.0438266	1	0.975615	0.916454	1	0.179989	0.634813	1	0.421075	-0.0714811	1	0.92862	0.881631	1	0.495337	72.79	91.42	34.88	8.34	40.4	35.69	26.48	42.8	35.65	11.89	63.6	32.52	29.63	28.95	S00579728	X:14744255:let-7:noncoding
unknown	AGGGAACGTGAGCTGGGTTTAGACCG	-2.54496	0.682087	0.00878459	-0.463121	1	0.817929	0.0681283	1	0.935795	-1.06853	1	0.254949	0.307753	1	0.752038	-1.29291	1	0.407257	1.03	0.68	1.6	5.19	1.23	7.46	2.79	1.86	6.51	6.73	4.21	0.93	7.12	4.37	S00999808	I:15060714:rrn-3.56:noncoding;I:15067910:F31C3.14:noncoding
unknown	GGAACGTGAGCTGGGTTTAG	-1.98749	0.68335	0.00881255	-1.72114	1	0.329381	-3.12691	0.0206496	0.000306765	-0.686151	1	0.398313	-2.03756	1	0.0288074	-1.32301	1	0.339422	3.1	3.86	3.63	3.8	1.75	0.82	7.32	8.54	4.86	2	12.86	1.78	17.04	15.64	S00399310	I:15060710:rrn-3.56:noncoding;I:15067906:F31C3.14:noncoding
unknown	TTAGTAGGCGTCGTGGGAAGG	4.79717	0.685495	0.00884608	-2.67789	1	0.549113	4.62159	0.450431	0.0196968	4.4568	1	0.0354901	2.04623	1	0.652861	2.95064	1	0.482384	0.92	2.5	0	0	0.96	1.53	0.96	1.49	0.1	0.53	0.16	0.62	0.13	0	S00910247	V:5780553:F44E7.15:noncoding
unknown	TGACTAGAACAGTTACTCATCT	-2.3959	0.686388	0.00886348	-3.56835	1	0.135571	-5.58688	0.00121982	8.46e-06	-1.17817	1	0.198917	-2.20817	1	0.0585421	-3.26833	1	0.0548778	1.49	0.79	0.84	0	0.09	0.1	2.18	2.78	1.75	0.95	1.03	0.39	7.63	6.8	S00290315	V:11770096:mir-61:noncoding
unknown	GAAAGATGGTGAACTATGCC	-2.37262	0.686558	0.00887155	-0.915781	1	0.643334	-1.85054	0.788557	0.0454414	-1.19275	1	0.190461	-4.38155	0.284528	0.00123203	3.12171	1	0.0252768	1.72	0.68	1.6	4.54	1.23	1.64	3.14	2.14	0	0.63	170.58	0.46	8.39	6.22	S00711589	I:15065716:rrn-3.1:noncoding
unknown	GTAAGCAGAACTGGCGCTG	-2.787	0.687285	0.00889276	0.222748	1	0.911945	-2.50994	0.478806	0.0215563	-3.2649	1	0.00569714	-3.46793	1	0.0249871	-1.25392	1	0.440418	0.57	0.57	1.44	7.23	0.53	0.61	0.78	0	0.68	0	3.51	0.7	3.69	6.7	S00712414	I:15066034:rrn-3.1:noncoding
[truncated: 115,084 more rows]
