# Supplementary material for: Cell-type-specific profiling of loaded miRNAs from Caenorhabditis elegans reveals spatial and temporal flexibility in Argonaute loading
Source: Nat Commun. 2021 Apr 13;12:2194. doi: 10.1038/s41467-021-22503-7 (PMC8044110; doi:10.1038/s41467-021-22503-7)
Supplement: Supplementary file 5 — Supplementary Data 4 [file 41467_2021_22503_MOESM5_ESM.xlsx]

## Sheet: miR-71 isomiRs
genes	miRNA	intestine_N2_ALG1_logFC	intestine_N2_ALG1_pvalue	intestine_N2_ALG1_FDR	neuron_N2_ALG1_logFC	neuron_N2_ALG1_pvalue	neuron_N2_ALG1_FDR	muscle_N2_ALG1_logFC	muscle_N2_ALG1_pvalue	muscle_N2_ALG1_FDR	intestine_N2_ALG2_logFC	intestine_N2_ALG2_pvalue	intestine_N2_ALG2_FDR	neuron_N2_ALG2_logFC	neuron_N2_ALG2_pvalue	neuron_N2_ALG2_FDR	muscle_N2_ALG2_logFC	muscle_N2_ALG2_pvalue	muscle_N2_ALG2_FDR	A284_1	A284_2	A285_1	A285_2	A286_1	A286_2	A287_1	A287_2	A290_1	A290_2	A291_1	A291_2	N2_1	N2_2	seqID
TGAAAGACATGGGTAGTGAGACG	Canon_5p71	3.08723	1	0.0551847	3.03222	0.0459656	4.68e-06	2.74684	0.666007	0.0349768	2.81292	1	0.319848	2.44191	1	0.568022	1.96928	1	0.488586	295345	228369	157106	300673	193071	148041	216573	189478	204145	139200	28526.9	146561	36318.8	38082.9	S01230363
AAGACATGGGTAGTGAGACG	5p71	2.56256	0.0159745	0.0905704	3.36758	0.00345139	0.0165018	1.63825	0.0950983	0.183422	2.29765	0.026772	0.310604	2.4703	0.0191309	0.0664016	1.52259	0.117637	0.22782	1338.12	1490.28	2021.7	1512.3	2615.49	1696.78	1297.91	1001.52	800.927	600.056	1627.77	709.224	205.497	555.567	S00353755
TGAAAGACATGGGTAGTG	5p71	3.61291	0.000358089	0.019508	4.64814	4.5e-05	0.00282221	2.66874	0.00322344	0.0130711	2.33794	0.00735621	0.122573	3.44225	0.000521709	0.00726335	0.950316	0.214166	0.338994	18891.8	21040.1	14172.2	10601.3	43313.3	28099.2	17355	13391.8	11153.6	8356.3	7463.32	3251.78	1401.25	3788.32	S00920324
TGAAAGACATGGGTAGTGA	5p71	3.43494	0.000148344	0.0109338	3.65926	8.58e-05	0.00384062	3.35718	0.000180263	0.00213085	2.22798	0.00403211	0.117464	3.70674	7.67e-05	0.00542553	1.42847	0.0428401	0.128702	57957.1	64547.9	45577.2	34093.3	75743.4	49138.1	72352.3	55829.9	62383.2	46737.5	36081.7	15720.9	4863.4	13148.4	S00868325
TGAAAGACATGGGTAGTGAG	5p71	3.73022	0.000300269	0.017916	3.87354	0.000222276	0.00535977	3.34969	0.000689984	0.00450287	2.65533	0.003533	0.117464	3.89561	0.000212335	0.00694501	1.65947	0.0423513	0.128179	12588.6	14020.1	10848.5	8115.07	15553.6	10090.3	14597.8	11264.2	10984.8	8229.82	7495.47	3265.79	860.773	2327.13	S00075497
TGAAAGACATGGGTAGTGAGA	5p71	3.5575	0.000355581	0.019508	4.1343	0.000104662	0.00390416	2.95861	0.00142877	0.00775694	2.89049	0.00168532	0.105585	3.51896	0.000387484	0.00694501	1.29647	0.0946278	0.208015	8500.62	9467.3	9719.16	7270.27	14183.9	9201.72	8558.04	6603.71	6375.79	4776.75	4435.93	1932.74	655.158	1771.24	S00806860
TGAAAGACATGGGTAGTGAGAC	5p71	3.98096	1.91e-05	0.0034164	3.9665	1.97e-05	0.00278503	3.50811	6.11e-05	0.00176418	2.76968	0.00046922	0.0328961	3.61057	4.71e-05	0.00503237	1.9365	0.0062197	0.0426949	82546.7	91933.8	64720.3	48413.1	91423.5	59310.4	66027.7	50949.6	67565.7	50620.3	50054.9	21809	4744.22	12826.1	S00535965
TGAAAGACATGGGTAGTGAGACG	5p71	3.20785	0.000657231	0.0266139	3.69261	0.000215945	0.00535977	2.93956	0.00126065	0.0070834	2.59796	0.00298378	0.117464	2.95937	0.00120047	0.0124505	2.03747	0.0129489	0.0662244	2.19213e+06	2.44141e+06	2.6076e+06	1.95057e+06	3.43164e+06	2.22626e+06	1.90805e+06	1.47233e+06	2.06761e+06	1.54906e+06	2.43633e+06	1.06151e+06	215310	582099	S01230363
TGAAAGACATGGGTAGTGAGACGT	5p71	4.2272	2.82e-05	0.00392262	3.57575	0.000123225	0.00406317	4.89993	7.32e-06	0.00151738	3.06005	0.00044971	0.0328961	2.9693	0.000571642	0.00737891	2.75169	0.00102815	0.019589	9850.37	10970.5	7962.95	5956.56	7015.45	4551.23	4258.98	3286.4	17837.6	13363.9	8860.61	3860.58	477.231	1290.21	S01244501
TGAAAGACATGGGTAGTGAC	5p71	3.66039	0.0216663	0.113116	4.04567	0.01382	0.040649	3.03433	0.0459545	0.102233	2.54008	0.0833649	0.721712	3.66095	0.0216698	0.0716417	7.67615	0.000391943	0.0119782	506.514	564.114	422.89	316.337	740.118	480.147	523.944	404.296	372.782	279.289	20498.4	8931.17	36.2814	98.0879	S00876088
AGAAAGACATGGGTAGTGAGACG	5p71	3.24722	0.00178059	0.027342	4.28849	0.000230988	0.00535977	3.02035	0.0028866	0.0121373	2.6567	0.00640521	0.117464	3.0561	0.00267302	0.0199363	2.22509	0.0169078	0.0773631	7847.53	8739.94	9461.02	7077.17	18067.5	11721.2	7107.6	5484.5	7617.42	5706.98	9665.59	4211.31	749.963	2027.55	S01011134
CGAAAGACATGGGTAGTGAGACG	5p71	3.13354	0.00190898	0.027342	3.54231	0.00080071	0.0060316	2.807	0.00394177	0.0150689	2.47722	0.00836369	0.129379	2.87718	0.00336698	0.0226819	1.98319	0.0263582	0.0943624	1699.07	1892.29	1957.04	1463.93	2523.38	1637.03	1470.83	1134.95	1539.14	1153.13	1914.64	834.212	175.633	474.83	S00861595
GGAAAGACATGGGTAGTGAGACG	5p71	3.16233	0.00119469	0.0266139	3.65787	0.000401616	0.00554851	2.78562	0.00287285	0.0121201	2.57174	0.00480057	0.117464	2.85436	0.00244109	0.0188808	1.9013	0.0249554	0.091166	8854.31	9861.21	10674.3	7984.77	13965	9059.7	7395.6	5706.73	7746.83	5803.93	9241.34	4026.47	897.48	2426.37	S00139384
TAAAAGACATGGGTAGTGAGACG	5p71	3.06139	0.00216526	0.027342	3.56204	0.000741295	0.00587875	2.7875	0.00400001	0.0150964	2.52559	0.00728451	0.122573	2.81081	0.00379487	0.0243656	1.99044	0.0253971	0.0919727	1558.85	1736.13	1951.97	1460.14	2467.37	1600.69	1354.86	1045.46	1464.6	1097.28	1856.01	808.668	169.399	457.976	S01171011
TCAAAGACATGGGTAGTGAGACG	5p71	3.14756	0.00170253	0.027342	3.40157	0.000982681	0.00661989	2.90403	0.00293127	0.012243	2.58944	0.00602247	0.117464	2.97945	0.00247404	0.0190182	2.0654	0.0206113	0.0858006	1844.22	2053.94	2273.86	1700.93	2460.32	1596.11	1697.18	1309.61	1769.58	1325.77	2178.81	949.31	188.798	510.422	S00089779
TGAAAAACATGGGTAGTGAGACG	5p71	3.14968	0.00181475	0.027342	3.51385	0.000833202	0.00614119	2.86225	0.00344094	0.0137261	2.50335	0.00780492	0.125379	2.72569	0.00469452	0.0268595	1.97935	0.026533	0.0947176	715.049	796.363	829.298	620.344	1029.64	667.972	551.072	425.229	665.528	498.614	794.611	346.213	73.0497	197.492	S00558959
TGAAACACATGGGTAGTGAGACG	5p71	3.13316	0.00160802	0.0272278	3.52581	0.00068528	0.00580173	2.81607	0.00330282	0.0133498	2.58524	0.00564833	0.117464	2.89775	0.00273815	0.0200638	2.07098	0.0192075	0.083427	1476.03	1643.88	1832.8	1370.99	2167.76	1406.32	1296.43	1000.38	1345.88	1008.33	1768.12	770.372	152.608	412.58	S00345236
TGAAAGAAATGGGTAGTGAGACG	5p71	3.08502	0.00182344	0.027342	3.65785	0.00053125	0.00570118	2.87707	0.00291765	0.0122268	2.5716	0.00591677	0.117464	2.86275	0.00301514	0.021106	2.02735	0.0215181	0.0863783	2696.22	3002.83	3429	2565.01	4486.54	2910.62	2389.84	1844.09	2651.69	1986.65	3239.98	1411.67	288.287	779.392	S00328172
TGAAAGACAAGGGTAGTGAGACG	5p71	3.17953	0.00081762	0.0266139	3.65776	0.000275456	0.00554851	2.94397	0.00143722	0.00776225	2.66867	0.00283645	0.117464	2.958	0.00138913	0.0140967	1.75617	0.0296085	0.101642	8779.8	9778.23	11185.9	8367.45	13682.3	8876.32	7786.15	6008.1	8471.17	6346.61	8188.34	3567.67	879.378	2377.43	S01006738
TGAAAGACAGGGGTAGTGAGACG	5p71	3.38243	0.00100428	0.0266139	3.92399	0.000328669	0.00554851	3.0829	0.00193279	0.00968716	2.72029	0.00439137	0.117464	3.06395	0.00201674	0.0171653	2.03732	0.0218547	0.0867871	1251.85	1394.21	1436.1	1074.25	2038.45	1322.43	1038	800.962	1155.44	865.66	1232.47	536.99	108.87	294.333	S01180179
TGAAAGACATAGGTAGTGAGACG	5p71	3.18161	0.00130527	0.0266139	3.6613	0.000460531	0.00554851	2.77069	0.00335855	0.0135314	2.58331	0.00522486	0.117464	2.88196	0.00259047	0.0195534	1.81774	0.0332487	0.109346	1093.56	1217.92	1311.27	980.875	1705.94	1106.72	918.661	708.875	934.332	700.003	1062.7	463.021	109.309	295.521	S00265530
TGAAAGACATCGGTAGTGAGACG	5p71	3.29071	0.000945877	0.0266139	3.81939	0.000304468	0.00554851	2.95772	0.00201817	0.00991671	2.75993	0.00320775	0.117464	3.02477	0.00172846	0.0162839	2.08432	0.0165133	0.0769934	2644.69	2945.44	3323.22	2485.89	4268.15	2768.93	2274.27	1754.92	2385.07	1786.9	2866.73	1249.04	245.19	662.88	S00032860
TGAAAGACATGAGTAGTGAGACG	5p71	3.07931	0.00186498	0.027342	3.68617	0.000503939	0.00570118	2.78521	0.00364654	0.014361	2.46636	0.00766978	0.124808	2.90422	0.00277525	0.0201968	1.87472	0.0313665	0.104636	679.14	756.371	806.093	602.985	1157.11	750.666	621.969	479.936	629.193	471.392	736.985	321.106	72.8497	196.952	S00457861
TGAAAGACATGCGTAGTGAGACG	5p71	3.20899	0.00110072	0.0266139	3.67773	0.000395074	0.00554851	2.90546	0.00221424	0.0105093	2.66619	0.0039036	0.117464	2.96018	0.00194874	0.0170754	1.93791	0.0231875	0.087966	2812.6	3132.45	3504.9	2621.78	4354.38	2824.87	2447.54	1888.62	2588.82	1939.55	2915.05	1270.09	275.963	746.076	S00614041
TGAAAGACATGGATAGTGAGACG	5p71	3.32563	0.000678559	0.0266139	3.75136	0.000264605	0.00554851	2.94795	0.0016461	0.00866622	2.57966	0.00404564	0.117464	2.99029	0.0014881	0.0145671	2.08374	0.0141938	0.070019	782.959	871.996	847.456	633.926	1176.58	763.296	641.658	495.129	684.543	512.86	827.973	360.749	70.8003	191.411	S00216150
TGAAAGACATGGCTAGTGAGACG	5p71	3.27113	0.000900611	0.0266139	3.80127	0.00028429	0.00554851	2.9461	0.00190819	0.00964099	2.71178	0.00333062	0.117464	2.95914	0.00185102	0.0164835	1.98458	0.0200303	0.084505	1134.99	1264.06	1398.18	1045.89	1833.58	1189.52	945.341	729.462	1029.21	771.088	1163.71	507.028	106.622	288.255	S01147582
TGAAAGACATGGGAAGTGAGACG	5p71	3.19384	0.00216096	0.027342	3.5319	0.0010797	0.00700963	2.82996	0.00470118	0.0170248	2.25528	0.0167423	0.215281	2.83322	0.00466864	0.0268595	1.86714	0.0397613	0.123015	2642.05	2942.5	2502.43	1871.9	3736.1	2423.77	2127.65	1641.78	2332.19	1747.28	2634.7	1147.94	261.961	708.221	S00414886
TGAAAGACATGGGGAGTGAGACG	5p71	3.36329	0.0012235	0.0266139	3.95662	0.000367438	0.00554851	3.1116	0.0020999	0.0102381	2.63614	0.00605112	0.117464	3.04443	0.00243263	0.0188808	2.0613	0.0227427	0.0871456	1179.56	1313.7	1293.53	967.608	1990.92	1291.59	977.807	754.514	1125.43	843.172	1196.54	521.336	103.95	281.032	S00750271
TGAAAGACATGGGTAATGAGACG	5p71	3.2178	0.00173216	0.027342	3.75503	0.000570334	0.00570118	2.87115	0.00369281	0.0144146	2.61578	0.00653899	0.117464	2.95548	0.00306519	0.0213371	1.94889	0.0301563	0.102401	994.948	1108.09	1189.95	890.123	1615.28	1047.9	857.732	661.86	888.809	665.897	1032.66	449.932	96.98	262.189	S00964305
TGAAAGACATGGGTACTGAGACG	5p71	3.29017	0.000933479	0.0266139	3.82257	0.000296071	0.00554851	3.03322	0.00167798	0.00876046	2.655	0.00408991	0.117464	3.17857	0.00120233	0.0124505	2.06953	0.0171574	0.0778919	663.423	738.866	775.403	580.028	1073.47	696.405	634.918	489.928	630.668	472.497	711.96	310.202	61.4749	166.199	S00201048
TGAAAGACATGGGTAGAGAGACG	5p71	3.38879	0.00100952	0.0266139	3.9074	0.000347631	0.00554851	3.07554	0.00199575	0.00991671	2.67307	0.00496028	0.117464	3.12928	0.00177247	0.0164835	2.15903	0.0165099	0.0769934	3048.08	3394.71	3369.29	2520.34	4884.94	3169.07	2632.86	2031.61	2786.73	2087.82	3250.92	1416.43	264.02	713.788	S01075641
TGAAAGACATGGGTAGCGAGACG	5p71	3.42362	0.00082186	0.0266139	3.7197	0.000438938	0.00554851	3.17269	0.00143005	0.00775694	2.66736	0.00456225	0.117464	2.98402	0.00219498	0.0179759	2.04345	0.020377	0.0853927	476.919	531.153	512.511	383.376	655.087	424.984	363.588	280.559	455.261	341.082	458.177	199.629	40.2623	108.85	S00299683
TGAAAGACATGGGTAGGGAGACG	5p71	3.26027	0.0013709	0.0266139	3.79219	0.000452093	0.00554851	2.9695	0.00259921	0.0114676	2.65153	0.00534516	0.117464	3.00257	0.00241467	0.0188808	2.0538	0.0215739	0.0863783	2146.05	2390.1	2554.78	1911.06	3471.21	2251.92	1856.03	1432.19	1992.85	1493.05	2326.08	1013.48	203.192	549.335	S00346933
TGAAAGACATGGGTAGTAAGACG	5p71	3.14558	0.0025735	0.0282237	3.70757	0.000822827	0.00610061	2.95847	0.00382756	0.0148023	2.46885	0.0110803	0.159582	2.82037	0.00515501	0.0278415	1.99123	0.0319418	0.105881	548.191	610.531	622.512	465.661	905.404	587.375	452.421	349.106	546.974	409.793	615.947	268.369	56.1462	151.793	S00259813
TGAAAGACATGGGTAGTCAGACG	5p71	3.30115	0.00108656	0.0266139	3.75933	0.000411049	0.00554851	2.97009	0.00227972	0.0106126	2.71992	0.0040547	0.117464	3.12022	0.00162383	0.0155317	2.12451	0.0167305	0.0773553	986.287	1098.45	1196.71	895.181	1515.83	983.386	899.617	694.179	890.642	667.27	1091.29	475.479	90.734	245.302	S00888430
TGAAAGACATGGGTAGTGAAACG	5p71	3.24313	0.00153479	0.0266139	3.84088	0.000444369	0.00554851	2.98807	0.00268485	0.0116405	2.61869	0.0061652	0.117464	2.9234	0.00310294	0.0213625	2.1049	0.0203067	0.0853837	621.922	692.646	732.317	547.798	1052.95	683.096	515.226	397.568	591.99	443.519	706.662	307.894	59.537	160.96	S01199071
TGAAAGACATGGGTAGTGACACG	5p71	3.20599	0.00100781	0.0266139	3.6688	0.000361374	0.00554851	2.92775	0.00192924	0.00968716	2.54552	0.00485023	0.117464	3.02365	0.00153921	0.0149507	2.03022	0.0175132	0.078921	892.261	993.728	1024.75	766.549	1375.74	892.5	813.057	627.387	835.782	626.169	987.837	430.402	87.6787	237.042	S00100850
TGAAAGACATGGGTAGTGAGAAG	5p71	3.24405	0.0010333	0.0266139	3.55784	0.000519046	0.00570118	2.9275	0.00213236	0.010316	2.54504	0.00529048	0.117464	2.94628	0.0020412	0.0171653	1.95921	0.0221801	0.0869514	5742.18	6395.17	6421.3	4803.35	7984.54	5179.92	4830.19	3727.16	5237.86	3924.21	5895	2568.46	549.949	1486.81	S00260863
TGAAAGACATGGGTAGTGAGACA	5p71	3.44267	0.000297854	0.017916	3.5569	0.000228332	0.00535977	2.89048	0.00115648	0.00659612	2.57231	0.00264366	0.117464	2.67706	0.00200971	0.0171653	2.1091	0.00922336	0.0550327	1875.07	2088.3	1861.95	1392.8	2270.46	1472.95	1140.39	879.971	1452.61	1088.3	1860.94	810.814	156.432	422.919	S00930102
TGAAAGACATGGGTAGTGAGACC	5p71	3.18881	0.000908124	0.0266139	3.55309	0.000397442	0.00554851	2.67479	0.00312943	0.0128355	2.51448	0.00465639	0.117464	2.88019	0.00189276	0.0167016	1.91133	0.0215773	0.0863783	1086.74	1210.32	1236.19	924.711	1564.97	1015.26	907.276	700.09	864.46	647.655	1121.26	488.534	108.086	292.214	S01093854
TGAAAGACATGGGTAGTGAGACGTT	5p71	4.57981	7.38e-06	0.00341389	3.92418	3.16e-05	0.00278503	5.5513	1.17e-06	0.000731326	3.42363	0.000108385	0.0178619	3.53364	8.23e-05	0.00542553	3.2047	0.000193726	0.00837716	738.712	822.717	601.644	450.05	524.559	340.304	369.843	285.386	1645.58	1232.87	712.256	310.331	27.9561	75.5803	S00851859
TGAAAGACATGGGTAGTGAGACT	5p71	2.87366	0.00149209	0.0266139	3.73072	0.000199636	0.00535977	2.3019	0.00647208	0.0218585	2.43928	0.00451817	0.117464	3.74839	0.000192051	0.00694501	1.51597	0.0509817	0.144525	11006.2	12257.8	14785.9	11060.4	22302.4	14468.6	20868.1	16102.7	8411.79	6302.13	10742.8	4680.68	1362.75	3684.25	S00860250
TGAAAGACATGGGTAGTGAGACTT	5p71	3.39327	0.00279201	0.0282237	3.7215	0.00151939	0.00892263	2.276	0.0253972	0.0678522	2.65397	0.0118209	0.166422	2.72867	0.0102194	0.0431141	1.48392	0.119894	0.230764	439.601	489.592	477.991	357.554	617.44	400.561	286.727	221.25	230.14	172.421	292.574	127.475	37.8966	102.455	S01098339
TGAAAGACATGGGTAGTGAGAGG	5p71	3.27009	0.00107066	0.0266139	3.79062	0.000351794	0.00554851	2.9542	0.00218886	0.0104283	2.68206	0.00412866	0.117464	3.04141	0.00179247	0.0164835	2.05492	0.0187184	0.0823564	1273.81	1418.67	1538.32	1150.72	2044.18	1326.15	1124.05	867.359	1162.45	870.908	1372.32	597.921	119.759	323.771	S01191803
TGAAAGACATGGGTAGTGAGATG	5p71	3.1029	0.00220239	0.027342	3.638	0.000715003	0.00584339	2.83415	0.00398437	0.0150828	2.41018	0.0103929	0.153204	2.81938	0.00411968	0.0253037	1.89481	0.0340178	0.111001	797.982	888.727	896.202	670.39	1293.6	839.214	677.887	523.084	752.4	563.699	863.871	376.39	84.2203	227.692	S01196811
TGAAAGACATGGGTAGTGAGCCG	5p71	3.25066	0.00193031	0.027342	4.37433	0.000219307	0.00535977	2.97711	0.003444	0.0137261	2.70354	0.00622975	0.117464	3.02239	0.00312658	0.0214077	2.31015	0.0149215	0.0724677	1289.47	1436.11	1602.04	1198.38	3143.4	2039.26	1138.2	878.278	1211.8	907.881	1680.57	732.227	122.877	332.203	S00663451
TGAAAGACATGGGTAGTGAGGCG	5p71	3.32714	0.00145105	0.0266139	3.79345	0.000562779	0.00570118	3.02614	0.00275773	0.0118337	2.66372	0.00612743	0.117464	3.03752	0.002691	0.0199516	2.05921	0.0241384	0.0903509	1862.58	2074.38	2134.83	1596.93	2878.75	1867.57	1575.62	1215.81	1717.39	1286.67	1934.6	842.91	168.351	455.143	S00884133
TGAAAGACATGGGTAGTGAT	5p71	3.2272	0.000712768	0.0266139	4.09823	0.000104044	0.00390416	3.78282	0.000202431	0.00223278	2.14149	0.0108543	0.158145	3.8262	0.000184355	0.00694501	1.66742	0.0372755	0.117648	584.831	651.337	500.147	374.127	1196.68	776.337	916	706.822	976.52	731.61	496.081	216.143	56.6048	153.033	S00627707
TGAAAGACATGGGTAGTGATACG	5p71	3.02061	0.00220201	0.027342	3.60789	0.000615984	0.00570118	2.79688	0.00366692	0.014361	2.50411	0.00722437	0.122573	2.81944	0.00348336	0.0230934	1.91353	0.0292852	0.101009	518.57	577.541	658.058	492.25	871.627	565.462	466.405	359.896	504.444	377.93	602.07	262.323	57.9212	156.592	S00674073
TGAAAGACATGGGTAGTGCGACG	5p71	3.02424	0.00342076	0.0293315	4.08944	0.000412962	0.00554851	2.81165	0.00538607	0.018643	2.62294	0.00808638	0.128256	2.84378	0.00502861	0.0277468	2.06141	0.0278088	0.0981533	684.673	762.533	941.097	703.973	1602.8	1039.81	624.707	482.048	671.194	502.859	878.574	382.796	76.3043	206.291	S00071452
TGAAAGACATGGGTAGTGGGACG	5p71	3.11793	0.00194822	0.027342	3.65363	0.000627728	0.00570118	2.8423	0.00359288	0.0142015	2.53812	0.00718198	0.122573	2.86306	0.00342939	0.0229787	1.91265	0.0307323	0.102962	2511.94	2797.59	3050.92	2282.2	4073.68	2642.77	2176.74	1679.66	2357.22	1766.03	2724.92	1187.25	262.518	709.726	S00586168
TGAAAGACATGGGTAGTGT	5p71	2.8502	0.000509524	0.0245551	3.34868	0.000131157	0.0041085	2.59387	0.00106987	0.00623513	1.62338	0.0207306	0.257183	3.76415	4.62e-05	0.00503237	0.67166	0.297524	0.43807	531.339	591.762	412.037	308.218	839.771	544.796	1035.28	798.859	505.316	378.583	293.426	127.846	66.8005	180.597	S00015543
TGAAAGACATGGGTAGTGTGAC	5p71	2.32888	0.0940553	0.360682	4.985	0.0036537	0.0169967	3.05636	0.0372337	0.0878604	3.71543	0.0162272	0.214028	1.47721	0.264203	0.449905	-0.107274	0.933081	0.952852	406.946	453.223	1931.8	1445.05	2870.12	1861.97	233.135	179.896	765.487	573.504	187.91	81.8726	73.4439	198.558	S01091794
TGAAAGACATGGGTAGTGTGACG	5p71	3.08395	0.00220047	0.027342	3.83609	0.000454718	0.00554851	3.00672	0.00261087	0.0114787	2.56718	0.0070251	0.122573	2.78796	0.00426568	0.0255907	2.02989	0.0244445	0.0903509	437.364	487.101	554.899	415.084	824.149	534.662	368.337	284.223	470.932	352.823	526.787	229.522	46.7384	126.359	S00896079
TGAAAGACATGGGTAGTTAGACG	5p71	2.93656	0.00123966	0.0266139	3.45629	0.000355739	0.00554851	2.698	0.00226687	0.0106126	2.3457	0.00565598	0.117464	2.67353	0.00241506	0.0188808	1.88485	0.0192783	0.083427	715.481	796.844	862.334	645.056	1147.57	744.476	616.496	475.712	688.877	516.107	863.246	376.118	84.7429	229.105	S00941044
TGAAAGACATGGGTATTGAGACG	5p71	3.24195	0.00346454	0.0293315	3.7342	0.00136656	0.00815382	2.73587	0.00947011	0.0302705	2.47399	0.0160636	0.214028	2.98788	0.00571639	0.0288993	2.08947	0.0352865	0.113369	383.905	427.562	409.209	306.102	604.152	391.94	332.848	256.839	307.046	230.04	431.876	188.169	36.7536	99.3646	S00370340
TGAAAGACATGGGTGGTGAGACG	5p71	3.19772	0.00142334	0.0266139	3.78958	0.000406168	0.00554851	2.89303	0.00282144	0.0120159	2.62433	0.00524461	0.117464	2.92403	0.0026295	0.0197291	2.0083	0.0225958	0.0869514	1684.41	1875.96	2054.95	1537.18	2840.11	1842.5	1440.72	1111.72	1549.15	1160.62	1847.39	804.91	166.537	450.238	S00680739
TGAAAGACATGGGTTGTGAGACG	5p71	3.37159	0.00299582	0.0282237	4.03097	0.000903185	0.0063223	3.11699	0.0048792	0.0174542	2.50009	0.016467	0.214929	3.05037	0.00555743	0.0287746	2.33262	0.0230895	0.087966	494.432	550.658	490.528	366.932	873.649	566.774	409.18	315.739	470.78	352.709	601.799	262.205	43.2792	117.007	S00898212
TGAAAGACATGGTTAGTGAGACG	5p71	3.15326	0.00124172	0.0266139	3.60367	0.000459438	0.00554851	2.87277	0.00237791	0.0107177	2.57733	0.00481119	0.117464	2.93883	0.00203689	0.0171653	1.97614	0.0210275	0.0858222	2809.02	3128.46	3420.98	2559.01	4293.97	2785.69	2503.4	1931.72	2627.17	1968.28	3107.29	1353.85	286.471	774.484	S00427574
TGAAAGACATGTGTAGTGAGACG	5p71	3.2047	0.000926775	0.0266139	3.68254	0.000318979	0.00554851	2.85585	0.00211461	0.0102698	2.68196	0.00322319	0.117464	3.00333	0.00148621	0.0145671	2.07957	0.0145945	0.0711552	1061.52	1182.24	1341.3	1003.34	1653.84	1072.92	954.619	736.621	946.838	709.372	1217.25	530.359	104.419	282.299	S00581589
TGAAAGACATTGGTAGTGAGACG	5p71	3.14417	0.00102593	0.0266139	3.62525	0.000346028	0.00554851	2.88912	0.00188156	0.00958372	2.54735	0.00434964	0.117464	2.89701	0.00184661	0.0164835	1.84436	0.0258137	0.092944	1224.36	1363.59	1469.61	1099.32	1911.82	1240.28	1066.65	823.071	1165.45	873.154	1243.86	541.952	125.612	339.595	S00870927
TGAAAGACCTGGGTAGTGAGACG	5p71	3.10241	0.00444026	0.0343435	4.21335	0.000562731	0.00570118	2.86786	0.00709608	0.0236473	2.51598	0.0144528	0.198763	2.90671	0.00656759	0.0309368	2.19002	0.0282741	0.0992365	372.732	415.119	450.592	337.059	900.724	584.339	336.508	259.663	359.866	269.612	495.267	215.789	39.3139	106.286	S00419755
TGAAAGACGTGGGTAGTGAGACG	5p71	3.103	0.00206732	0.027342	3.6337	0.000673763	0.00574517	2.83291	0.00376124	0.0146361	2.45581	0.00887355	0.133958	2.82167	0.00385797	0.0243656	1.8703	0.0344389	0.111508	2227.58	2480.89	2582.1	1931.5	3600.05	2335.51	1895.25	1462.45	2098.43	1572.14	2370.96	1033.03	235.215	635.912	S00089578
TGAAAGACTTGGGTAGTGAGACG	5p71	3.20179	0.00155053	0.0266139	3.91674	0.000348739	0.00554851	2.92732	0.00285646	0.0120917	2.61364	0.00583972	0.117464	2.93827	0.00278854	0.0201968	1.97244	0.0263048	0.0943624	644.206	717.464	777.887	581.887	1182.99	767.456	554.894	428.178	605.005	453.27	687.169	299.401	63.4679	171.587	S00462109
TGAAAGAGATGGGTAGTGAGACG	5p71	3.04044	0.00219094	0.027342	3.91693	0.000346326	0.00554851	2.77894	0.00395351	0.0150689	2.46153	0.00822283	0.12879	2.79384	0.00382237	0.0243656	1.52333	0.0730866	0.182659	1113.35	1239.96	1353.07	1012.14	2286.7	1483.48	970.33	748.744	1055.06	790.45	972.894	423.891	122.738	331.825	S00180317
TGAAAGATATGGGTAGTGAGACG	5p71	3.26374	0.00106526	0.0266139	3.50885	0.000622963	0.00570118	2.91646	0.00235246	0.010691	2.48279	0.00656223	0.117464	2.7995	0.00309431	0.0213625	2.03694	0.0194302	0.083427	737.289	821.132	778.906	582.648	977.563	634.188	552.579	426.392	658.345	493.233	787.871	343.277	69.5924	188.145	S00533116
TGAAAGCCATGGGTAGTGAGACG	5p71	3.48862	0.00133895	0.0266139	4.35173	0.000260347	0.00554851	3.22269	0.00230783	0.0106705	2.93198	0.00423954	0.117464	3.20094	0.00241609	0.0188808	2.38195	0.0140525	0.0695958	432.445	481.622	533.697	399.224	880.048	570.926	366.299	282.651	408.537	306.076	502.202	218.81	34.889	94.3235	S00552523
TGAAAGGCATGGGTAGTGAGACG	5p71	3.07846	0.00224908	0.027342	3.52344	0.000874144	0.00617906	2.70796	0.0051267	0.0179937	2.45881	0.0090365	0.134795	2.7662	0.00449652	0.0268292	1.83008	0.0384789	0.119352	1764.93	1965.64	2085.24	1559.83	2687.8	1743.69	1469.76	1134.13	1550.81	1161.87	1858.18	809.613	189.546	512.443	S00976582
TGAAAGTCATGGGTAGTGAGACG	5p71	3.10078	0.0028317	0.0282237	3.69348	0.000846443	0.00617456	2.90133	0.00433374	0.0160182	2.65114	0.00743459	0.122573	2.87	0.00463962	0.0268595	2.0308	0.0293403	0.101009	465.08	517.968	618.179	462.42	784.667	509.048	409.793	316.212	460.089	344.7	554.027	241.391	49.1274	132.818	S00099542
TGAAATACATGGGTAGTGAGACG	5p71	3.15306	0.00204288	0.027342	3.64383	0.000731653	0.00584339	2.85163	0.0039597	0.0150689	2.63185	0.0064617	0.117464	2.85672	0.00391784	0.0245452	2.10108	0.0217905	0.0867871	459.176	511.393	580.783	434.446	721.857	468.3	386.613	298.326	423.241	317.093	553.861	241.318	46.7739	126.455	S00209849
TGAAGGACATGGGTAGTGAGACG	5p71	3.26804	0.00139587	0.0266139	3.82147	0.000443528	0.00554851	2.90393	0.00310656	0.0128043	2.61155	0.00602798	0.117464	3.00163	0.00249888	0.0190774	2.04255	0.0226226	0.0869514	2497.37	2781.37	2876.22	2151.51	4100.14	2659.94	2146.87	1656.61	2204.14	1651.35	2671.43	1163.95	235.196	635.861	S00339306
TGAATGACATGGGTAGTGAGACG	5p71	3.10373	0.00240852	0.0279433	4.12609	0.000309164	0.00554851	2.75865	0.00511032	0.0179866	2.51404	0.00881068	0.133958	2.76056	0.00508999	0.0277477	1.97071	0.030119	0.102401	1460.39	1626.46	1761.61	1317.75	3318.58	2152.91	1190.37	918.533	1306.02	978.47	1665.53	725.676	154.102	416.621	S01035709
TGAGAGACATGGGTAGTGAGACG	5p71	3.13553	0.00195208	0.027342	3.73402	0.000557593	0.00570118	2.9691	0.00281359	0.0120159	2.60266	0.00641307	0.117464	2.94782	0.00295033	0.0207684	2.02614	0.0243037	0.0903509	1259.8	1403.07	1580.7	1182.42	2133.96	1384.4	1143.71	882.529	1275.16	955.355	1460.49	636.336	130.027	351.532	S01233899
TGATAGACATGGGTAGTGAGACG	5p71	2.98681	0.0034472	0.0293315	3.60703	0.000953598	0.00656516	2.8355	0.00478233	0.0172191	2.31315	0.0151127	0.203615	2.73671	0.00593703	0.0290337	1.92531	0.0359163	0.115018	525.451	585.204	597.956	447.292	903.596	586.202	456.832	352.509	537.461	402.666	629.65	274.339	60.084	162.439	S00380442
TGCAAGACATGGGTAGTGAGACG	5p71	3.2372	0.00165505	0.027342	4.22836	0.000228066	0.00535977	2.8726	0.00366761	0.014361	2.65369	0.00598094	0.117464	2.97739	0.00290978	0.0205986	2.1086	0.0208507	0.0858087	1002.11	1116.07	1213.99	908.108	2228.53	1445.74	865.418	667.79	884.137	662.397	1146.36	499.47	96.3733	260.548	S00567999
TGGAAGACATGGGTAGTGAGACG	5p71	3.28251	0.00146308	0.0266139	3.85029	0.000456922	0.00554851	3.01063	0.00263518	0.0115048	2.65032	0.00588718	0.117464	3.05373	0.00239816	0.0188808	2.03219	0.0243714	0.0903509	1566.96	1745.15	1835.3	1372.87	2598.33	1685.65	1382.64	1066.9	1474.27	1104.52	1647.51	717.824	146.072	394.91	S00434031
TGTAAGACATGGGTAGTGAGACG	5p71	3.33182	0.00117207	0.0266139	4.04833	0.000270319	0.00554851	3.035	0.0022478	0.0106126	2.72753	0.00449803	0.117464	3.07904	0.00203895	0.0171653	2.18709	0.0158955	0.0757304	725.674	808.196	866.515	648.184	1334.02	865.44	629.74	485.932	671.036	502.741	820.863	357.651	65.3338	176.632	S01071015
TTAAAGACATGGGTAGTGAGACG	5p71	3.21298	0.00118507	0.0266139	3.65341	0.000454734	0.00554851	2.9484	0.0021668	0.0103626	2.68501	0.00401248	0.117464	3.01594	0.00185488	0.0164835	2.18983	0.0132697	0.0670439	1037.8	1155.81	1306.57	977.36	1575.49	1022.09	936.089	722.323	981.355	735.232	1277.22	556.488	101.498	274.404	S00076305
