# Supplementary material for: Cell-type-specific profiling of loaded miRNAs from Caenorhabditis elegans reveals spatial and temporal flexibility in Argonaute loading
Source: Nat Commun. 2021 Apr 13;12:2194. doi: 10.1038/s41467-021-22503-7 (PMC8044110; doi:10.1038/s41467-021-22503-7)
Supplement: Supplementary file 6 — Supplementary Data 5 [file 41467_2021_22503_MOESM6_ESM.xlsx]

## Sheet: Sheet1
seqID	Pos_Info	seq	miRDeep2Predict
S00520882	Intergenic	TTAGTGTGGATTTCGCTTCGAGA	I_903;
S00703534	X:3822069:fkh-9:intron	AAGGACGATGCCCTAAAACGGC	X_44338;
S00048594	Intergenic	TAGAAACTCTCAATTCCGGCAGA	III_22170;
S00341330	III:2795903:twk-45:intron;I:13988904:gadr-5:intron;Intergenic	TAAACATAGCGACGCGCGGAACC	I_7878;IV_32928;
S00800460	Intergenic;Intergenic	TAGTTTTCGGGGTACGGTATC	III_17499;III_20954;
S00403001	Intergenic;V:3817099:H10D18.5:intron;V:3817183:H10D18.5:intron	TTCGGCAATCGGTAATTTCGGC	X_43454;
S01023315	II:4692495:F10G7.6:noncoding	TTGGACCGAGGAGAATCTGGAAA	II_12610;
S00855633	Intergenic	AAGGAGAAAAGTAGAAGACGATT	IV_31091;
S00030936	Intergenic	TGACAGGAGGTAGTAGGCCAAG	V_38830;
S00027401	Intergenic	TTTCGGCCCGCGAAATGTCGGC	II_14714;
S00780761	Intergenic	TAGTTGGAACAATTGAAAAAGT	I_5403;
S00141944	Intergenic	CACAGCGATCGACACTACACGG	II_15249;
S01032778	Intergenic	GTGGGCGGCGCAAATCTCTGAT	IV_29322;
S00138912	I:2076584:Y37E3.10:intron	TCCCCCACTGGTCGAAAATGTGCT	I_573;
S00775924	Intergenic	TTGGCTGAAAAGTGGGCGGTGCT	II_11607;
S00021338	I:14194127:gopc-1:intron	AGCGGAATAACGGAGTATCGT	I_3866;
S00026952	Intergenic	TTTTGAGCTTACGGGGAGGAAG	I_6718;
S00115308	IV:3186354:Y67D8B.2:intron	ACTTGGGCAAACGTTGGGCAAGA	IV_23346;IV_23345;
S00148081	V:9978563:C27H6.12:noncoding	AAGGGGGAAAGAAAACGAGGACG	V_39446;
S00171668	Intergenic	CTACCGGATTTTGTAATGAGA	I_8051;
S00224697	Intergenic	TTGTGTGTGAGTGTTGGGTGGTGT	IV_23520;
S00236382	I:954388:mig-1:intron	GAAGGAGAGGGTTTGGTGGTGTG	I_4458;
S00298735	Intergenic	TTGAGGAGAAAAAAAGAAGAGTG	X_42247;
S00315463	IV:3233290:Y67D8A.6:noncoding	ATGAGATGCGAAGAGTAGGGCAAT	IV_28960;
S00358853	II:3210978:ZC239.6:3'UTR	TTAAATATCTTGGGGTTTCAACT	II_8868;
S00433613	X:10428322:mig-15:intron	TTCGTCTGTGTGTGTGTGAAT	X_42835;
S00475710	III:9344405:emb-9:5'UTR	ACGAGAAGTCGATCGCCGTGAC	III_21441;
S00520265	Intergenic	AGAGAGAGTGAGGAGGAGGAG	I_7543;
S00619279	V:16763286:dkf-2:intron	TTTCTTCAACTGCTCTCCCCT	V_36591;
S00655929	IV:1907144:F55A8.3:noncoding	AAAAGGGGTGTTTGTGTATGTGTGC	IV_22999;
S00758717	IV:15716285:Y105C5A.15:noncoding	GTGGTTTGTAGACGTTGCCTGCG	IV_27441;
S00791356	X:13591885:col-44:CDS	TGCTGGTAACCCTGGAAAGCCT	X_43200;
S00870084	V:913405:H24K24.3:CDS;V:937593:Y50D4C.2:CDS	GAGATGTCGGCCACAACAGT	V_37551;
S00904987	I:14195822:gopc-1:intron	TACGGGGATATCGGAGTGTCGTA	I_3870;
S00927276	Intergenic;Intergenic;Intergenic	CTCGAGCGTCGGGGTTTGAGCT	V_37758;V_37757;
S01042598	IV:11871517:trpa-1:intron	TTTCTCTCTCTCTCGCTCTGGA	IV_31230;
S01090899	I:3411103:anr-45:noncoding	TCGATGGACGGTGAGAAAAGA	I_4961;
S01133666	Intergenic	TGGCGCAACTGGGAACGCACTCGCC	I_2500;
S01135629	III:10516032:F43D9.3:intron	AAGAATCCTCGGAGTAGAAGAAGA	III_21800;
