# Supplementary material for: Cell-type-specific profiling of loaded miRNAs from Caenorhabditis elegans reveals spatial and temporal flexibility in Argonaute loading
Source: Nat Commun. 2021 Apr 13;12:2194. doi: 10.1038/s41467-021-22503-7 (PMC8044110; doi:10.1038/s41467-021-22503-7)
Supplement: Supplementary file 7 — Supplementary Data 6 [file 41467_2021_22503_MOESM7_ESM.xlsx]

## Sheet: Sheet1
Fold change and significance (FDR = 0.01) was calculated by fitting a two-sided negative binomial model to processed read counts, according to edgeR pipeline for pairwise comparisons between multiple groups.
	genes	logFC	logCPM	F	PValue	FDR	gene_biotype	gene_description	Public Name	Automated Description
3855	WBGene00000726	11.1153	0.113444	24.3823	7.90577e-07	0.00154532	protein_coding	COLlagen	col-153	Is predicted to be a structural constituent of cuticle.
9108	WBGene00017307	9.68747	-0.531625	17.2009	3.36419e-05	0.0366981	protein_coding	hypothetical protein	F09F9.2	Is enriched in germline precursor cell\; hypodermis\; intestine\; and mechanosensory neurons based on microarray\; tiling array\; and RNA-seq studies. Is affected by several genes including daf-16\; daf-2\; and age-1 based on microarray\; tiling array\; and RNA-seq studies. Is affected by twenty chemicals including methylmercury hydroxide\; 1-methylnicotinamide\; and manganese chloride based on R…
39539	WBGene00000197	9.68741	-0.796267	16.2038	5.6902e-05	0.0513344	protein_coding	Alanine--tRNA ligase	cytoplasmic	Is an ortholog of human AARS1 (alanyl-tRNA synthetase 1). Is predicted to have anion binding activity and catalytic activity, acting on a tRNA. Is expressed widely. Human ortholog(s) of this gene are implicated in Charcot-Marie-Tooth disease axonal type 2N and early infantile epileptic encephalopathy 29.
40847	WBGene00008533	9.68233	-1.22305	14.707	0.000125622	0.0775421	protein_coding	hypothetical protein	F02E9.10	Is an ortholog of human WDR61 (WD repeat domain 61). Is predicted to encode a protein with the following domains: WD40 repeat\; WD40\/YVTN repeat-like-containing domain superfamily\; and WD40-repeat-containing domain superfamily.
36448	WBGene00011636	9.34136	-0.863596	15.0914	0.000102464	0.066761	protein_coding	Chromo domain-containing protein cec-3	cec-3	Is predicted to have DNA binding activity. Is involved in negative regulation of gene expression. Localizes to nucleus.
42378	WBGene00008569	9.26048	-1.44008	13.1168	0.000292731	0.09809	protein_coding	F-box A protein	fbxa-101	Is enriched in germ line and germline precursor cell based on tiling array and RNA-seq studies. Is affected by several genes including daf-2\; hsf-1\; and elt-2 based on microarray and RNA-seq studies. Is affected by ten chemicals including manganese chloride\; bisphenol S\; and Zidovudine based on RNA-seq and microarray studies. Is predicted to encode a protein with the following domains: Domain…
14888	WBGene00004386	9.13458	-1.03579	14.0079	0.000182098	0.0885641	protein_coding	RNP (RRM RNA binding domain) containing	rnp-3	Is an ortholog of human SNRPA (small nuclear ribonucleoprotein polypeptide A). Is predicted to have U1 snRNA binding activity.
37180	WBGene00007334	9.09949	-1.6509	12.3624	0.000438168	0.121689	protein_coding	hypothetical protein	C05C10.7	Is enriched in germ line\; germline precursor cell\; head mesodermal cell\; and hypodermis based on tiling array and RNA-seq studies. Is affected by several genes including daf-2\; glp-1\; and skn-1 based on microarray\; tiling array\; and RNA-seq studies. Is affected by six chemicals including manganese chloride\; allantoin\; and metformin based on RNA-seq studies.
9432	WBGene00022024	9.04407	-1.54586	12.4493	0.000418251	0.121027	protein_coding	hypothetical protein	Y64H9A.2	Is enriched in OLL\; PLM\; PVD\; germline precursor cell\; and hypodermis based on microarray\; tiling array\; and RNA-seq studies. Is affected by several genes including daf-16\; daf-2\; and rrf-3 based on microarray\; tiling array\; and RNA-seq studies. Is affected by twenty chemicals including methylmercury hydroxide\; 1-methylnicotinamide\; and manganese chloride based on RNA-seq and microarr…
8527	WBGene00019866	9.02362	-1.85321	11.8462	0.000577927	0.135558	protein_coding	hypothetical protein	R04B3.1	Is affected by several genes including daf-16\; rrf-3\; and daf-12 based on RNA-seq and microarray studies. Is affected by nine chemicals including Ethanol\; methylmercury hydroxide\; and Rotenone based on RNA-seq and microarray studies.
33909	WBGene00020471	8.9661	-1.56373	12.2438	0.000466916	0.121689	protein_coding	intestinal acid PHOsphatase	pho-14	Is an ortholog of human ACP3 (acid phosphatase 3) and ACP4 (acid phosphatase 4). Is expressed in anal depressor muscle\; body wall musculature\; and intestinal muscle. Is predicted to encode a protein with the following domains: Histidine phosphatase superfamily, clade-2 and Histidine phosphatase superfamily.
36936	WBGene00007226	8.95216	-1.62307	12.1134	0.000500733	0.124949	protein_coding	hypothetical protein	C01G6.4	Is an ortholog of human RNF11 (ring finger protein 11). Is expressed in body wall musculature\; intestine\; neurons\; and non-striated muscle. Human RNF11 exhibits ubiquitin-protein transferase activity. Is predicted to encode a protein with the following domains: Zinc finger, RING-type and Zinc finger, RING\/FYVE\/PHD-type.
40379	WBGene00000871	8.85712	-1.80524	11.5581	0.000674692	0.143383	protein_coding	G1/S-specific cyclin-E	cye-1	Is an ortholog of human CCNE1 (cyclin E1) and CCNE2 (cyclin E2). Exhibits cyclin-dependent protein serine\/threonine kinase regulator activity. Is predicted to contribute to protein kinase activity. Is involved in several processes, including DNA endoreduplication\; regulation of cellular protein localization\; and regulation of mitotic cell cycle. Localizes to chromatin and nucleus. Is expressed…
10543	WBGene00003171	8.72118	-1.86997	11.2342	0.000803188	0.147954	protein_coding	Tubulin beta-1 chain	mec-7	Is an ortholog of human TUBB6 (tubulin beta 6 class V). Is predicted to have GTP binding activity. Is involved in several processes, including detection of mechanical stimulus involved in sensory perception of touch\; positive regulation of detection of mechanical stimulus involved in sensory perception of touch\; and positive regulation of mechanosensory behavior. Localizes to neuron projection …
1481	WBGene00019233	8.67489	-2.05299	10.9631	0.000929602	0.159809	protein_coding	UDP-GlucuronosylTransferase	ugt-14	Is an ortholog of several human genes including UGT1A10 (UDP glucuronosyltransferase family 1 member A10)\; UGT1A8 (UDP glucuronosyltransferase family 1 member A8)\; and UGT3A2 (UDP glycosyltransferase family 3 member A2). Is predicted to have UDP-glycosyltransferase activity.
571	WBGene00017719	8.51107	-0.957472	12.7501	0.000356082	0.109898	protein_coding	Lipid droplet localized protein	ldp-1	Is an ortholog of human SCCPDH (saccharopine dehydrogenase (putative)). Is predicted to have oxidoreductase activity. Is expressed in head and tail.
36661	WBGene00004383	8.47939	-1.9922	10.6425	0.00110537	0.16173	protein_coding	Ribonuclease H2 subunit A	rnh-2	Is an ortholog of human RNASEH2A (ribonuclease H2 subunit A). Is predicted to have RNA-DNA hybrid ribonuclease activity. Human ortholog(s) of this gene are implicated in Aicardi-Goutieres syndrome.
19055	WBGene00000689	8.4509	-1.94693	10.6252	0.00111574	0.16173	protein_coding	COLlagen	col-115	Is predicted to have extracellular matrix structural constituent.
44940	WBGene00015164	8.39032	-1.53394	11.1078	0.00085981	0.155136	protein_coding	YKT6 (yeast v-SNARE) homolog	ykt-6	Is an ortholog of human YKT6 (YKT6 v-SNARE homolog). Is predicted to have protein-cysteine S-palmitoyltransferase activity.
9422	WBGene00022612	8.38841	-2.20843	10.2581	0.00136111	0.174082	protein_coding	hypothetical protein	ZC449.2	Is enriched in OLL\; PVD\; germline precursor cell\; and hypodermis based on tiling array and RNA-seq studies. Is affected by several genes including daf-16\; skn-1\; and rrf-3 based on microarray and RNA-seq studies. Is affected by fourteen chemicals including methylmercuric chloride\; stavudine\; and Zidovudine based on microarray and RNA-seq studies. Is predicted to encode a protein with the f…
36660	WBGene00011756	8.36103	-2.1951	10.2221	0.00138789	0.175023	protein_coding	CRAL/TRIO and GOLD domain containing	ctg-2	Is an ortholog of human SEC14L3 (SEC14 like lipid binding 3) and SEC14L4 (SEC14 like lipid binding 4). Human ortholog(s) of this gene are implicated in familial isolated deficiency of vitamin E. Is predicted to encode a protein with the following domains: CRAL-TRIO lipid binding domain\; GOLD domain superfamily\; and CRAL-TRIO lipid binding domain superfamily.
20934	WBGene00014138	8.32312	-2.06016	10.2712	0.00135145	0.174082	protein_coding	C-type LECtin	clec-186	Is predicted to have carbohydrate binding activity. Is involved in innate immune response.
26516	WBGene00012744	8.25603	-2.21375	10.005	0.00156142	0.181096	protein_coding	hypothetical protein	Y40H7A.4	Is enriched in ALM and PLM based on microarray studies. Is affected by several genes including daf-16\; daf-2\; and skn-1 based on microarray\; tiling array\; and RNA-seq studies. Is affected by five chemicals including Zidovudine\; metformin\; and Sirolimus based on RNA-seq and microarray studies. Is predicted to encode a protein with the following domains: Methyltransferase FkbM\; Methyltransfe…
38581	WBGene00008963	8.19098	-1.77627	10.2917	0.00133652	0.174082	protein_coding	hypothetical protein	F19H8.2	Is enriched in OLL\; PLM\; and PVD based on microarray and RNA-seq studies. Is affected by several genes including daf-2\; rrf-3\; and dpy-10 based on microarray\; tiling array\; and RNA-seq studies. Is affected by thirteen chemicals including tryptophan\; allantoin\; and Sirolimus based on microarray and RNA-seq studies.
41433	WBGene00003564	8.14574	-1.53625	10.589	0.00113781	0.162734	protein_coding	Neuronal calcium sensor 2	ncs-2	Is an ortholog of human RCVRN (recoverin). Is predicted to have calcium ion binding activity. Is expressed in GABAergic neurons\; cholinergic neurons\; and nervous system. Human ortholog(s) of this gene are implicated in cone-rod dystrophy 14 and retinitis pigmentosa 48.
21040	WBGene00008624	8.14565	-1.8659	10.0998	0.00148312	0.17932	protein_coding	Cysteine Rich with egf (EGF) Like Domains homolog	crld-1	Is an ortholog of human CRELD1 (cysteine rich with EGF like domains 1) and CRELD2 (cysteine rich with EGF like domains 2). Is predicted to have calcium ion binding activity and protein disulfide isomerase activity. Is involved in IRE1-mediated unfolded protein response. Is expressed in several structures, including body wall musculature\; gonad\; hypodermis\; intestine\; and pharynx. Human orthol…
112	WBGene00003696	8.14559	-2.52999	9.54514	0.00200509	0.204485	protein_coding	Nuclear hormone receptor family member nhr-106	nhr-106	Is predicted to have DNA-binding transcription factor activity\; sequence-specific DNA binding activity\; and zinc ion binding activity.
36209	WBGene00017970	8.10737	-1.90716	9.98901	0.00157502	0.181096	protein_coding	hypothetical protein	F32A5.4	Is enriched in Psub1 and RID based on RNA-seq studies. Is affected by several genes including daf-16\; daf-2\; and glp-1 based on microarray\; RNA-seq\; proteomic\; and tiling array studies. Is affected by nineteen chemicals including methylmercury hydroxide\; methylmercuric chloride\; and Rotenone based on RNA-seq and microarray studies. Is predicted to encode a protein with the following domain…
38089	WBGene00012596	8.06799	-2.5369	9.39736	0.00217329	0.216003	protein_coding	Nuclear Hormone Receptor family	nhr-234	Is predicted to have DNA-binding transcription factor activity\; sequence-specific DNA binding activity\; and zinc ion binding activity.
13785	WBGene00006886	8.02759	-2.35354	9.45765	0.002103	0.210804	protein_coding	Venom-Allergen-like Protein	vap-1	Is an ortholog of human CRISP2 (cysteine rich secretory protein 2) and CRISP3 (cysteine rich secretory protein 3). Is expressed in amphid sheath cell. Is predicted to encode a protein with the following domains: Cysteine-rich secretory protein-related\; Venom allergen 5-like\; CAP domain\; and CAP superfamily.
40547	WBGene00009004	7.94342	-1.33343	10.5385	0.00116935	0.165136	protein_coding	Probable prefoldin subunit 6	pfd-6	Is an ortholog of human PFDN6 (prefoldin subunit 6). Is predicted to have chaperone binding activity. Localizes to cytoplasm. Is expressed in body wall musculature\; hypodermal cell\; intestinal cell\; and non-striated muscle.
13028	WBGene00003411	7.94323	-1.83526	9.72802	0.00181507	0.197103	protein_coding	hypothetical protein	mrp-5	Is an ortholog of human ABCC12 (ATP binding cassette subfamily C member 12) and ABCC5 (ATP binding cassette subfamily C member 5). Is predicted to have ATPase-coupled transmembrane transporter activity. Is expressed in several structures, including body wall musculature\; hypodermis\; intestine\; muscle cell\; and pharynx. Human ortholog(s) of this gene are implicated in several diseases, includi…
37367	WBGene00010320	7.94318	-2.31083	9.3326	0.00225144	0.218383	protein_coding	hypothetical protein	F59B10.4	Is enriched in excretory cell\; germline precursor cell\; male-specific anatomical entity\; and neurons based on tiling array\; RNA-seq\; and microarray studies. Is affected by several genes including daf-16\; daf-2\; and daf-12 based on microarray and RNA-seq studies. Is affected by eleven chemicals including Rotenone\; Rifampin\; and stavudine based on RNA-seq and microarray studies.
43689	WBGene00021810	7.88011	-1.96899	9.50078	0.00205415	0.207681	protein_coding	PHd Finger family	phf-15	Is an ortholog of human JADE3 (jade family PHD finger 3). Is predicted to have metal ion binding activity.
46278	WBGene00013426	7.83858	-2.3934	9.08181	0.00258198	0.236574	protein_coding	hypothetical protein	Y66A7A.7	Is enriched in ASER\; PLM\; and intestine based on tiling array and RNA-seq studies. Is affected by several genes including daf-2\; dpy-10\; and pgl-1 based on microarray\; tiling array\; and RNA-seq studies. Is affected by eleven chemicals including Rotenone\; stavudine\; and Zidovudine based on RNA-seq and microarray studies.
1855	WBGene00003954	7.80685	-1.20356	10.5174	0.00118276	0.165136	protein_coding	Protein-L-isoaspartate O-methyltransferase	pcm-1	Is an ortholog of human PCMT1 (protein-L-isoaspartate (D-aspartate) O-methyltransferase). Exhibits protein-L-isoaspartate (D-aspartate) O-methyltransferase activity. Is involved in several processes, including cellular protein modification process\; multicellular organismal response to stress\; and regulation of autophagy. Localizes to axon\; cytosol\; and neuronal cell body. Is expressed in seve…
1296	WBGene00003747	7.79583	-2.65377	8.81353	0.00299042	0.243854	protein_coding	Neuropeptide-Like Protein	nlp-9	Is expressed in intestine\; neurons\; spermatheca\; and vulval muscle.
33753	WBGene00019496	7.75783	-2.79168	8.64892	0.00327295	0.248385	protein_coding	FMRFamide Peptide Receptor family	frpr-14	Is predicted to have G protein-coupled receptor activity.
36201	WBGene00005136	7.75182	-2.79576	8.64349	0.00328272	0.248385	protein_coding	Serpentine receptor class delta-59	srd-59	Is enriched in NSM based on tiling array studies. Is affected by cyc-1\; emr-1\; and clk-1 based on microarray and RNA-seq studies. Is affected by resveratrol\; cadmium\; and fluoranthene based on microarray studies. Is predicted to encode a protein with the following domain: 7TM GPCR, serpentine receptor class d (Srd).
18914	WBGene00004046	7.70831	-0.76522	11.2728	0.000786667	0.147954	protein_coding	Pur alpha Like Protein	plp-1	Is an ortholog of human PURA (purine rich element binding protein A) and PURB (purine rich element binding protein B). Exhibits double-stranded telomeric DNA binding activity. Is involved in germ cell development and regulation of locomotion. Localizes to P granule and nucleus. Is expressed in several structures, including Caa\; Cpa\; Ea\; Psub4\; and oocyte. Human ortholog(s) of this gene are im…
11618	WBGene00009813	7.7077	-1.77839	9.33126	0.0022531	0.218383	protein_coding	Histidine ammonia-lyase	haly-1	Is an ortholog of human HAL (histidine ammonia-lyase). Is predicted to have histidine ammonia-lyase activity. Is involved in histidine catabolic process\; stress response to zinc ion\; and zinc ion homeostasis. Human ortholog(s) of this gene are implicated in histidinemia.
4179	WBGene00000982	7.7076	-2.52855	8.74129	0.00311123	0.243854	protein_coding	DeHydrogenases	Short chain	Is an ortholog of human SDR16C5 (short chain dehydrogenase\/reductase family 16C member 5). Is predicted to have oxidoreductase activity, acting on the CH-OH group of donors, NAD or NADP as acceptor. Human ortholog(s) of this gene are implicated in several diseases, including Leber congenital amaurosis 13\; apparent mineralocorticoid excess syndrome\; and autosomal recessive congenital ichthyosis…
2268	WBGene00016362	7.70687	-2.27163	8.92615	0.00281153	0.242221	protein_coding	hypothetical protein	C33G8.4	Is enriched in AFD\; PLM\; amphid sheath cell\; and intestine based on RNA-seq and microarray studies. Is affected by several genes including daf-2\; age-1\; and dpy-10 based on microarray and RNA-seq studies. Is affected by eleven chemicals including Rotenone\; D-glucose\; and bisphenol A based on RNA-seq and microarray studies. Is predicted to encode a protein with the following domain: Protein…
36769	WBGene00008561	7.70674	-2.54368	8.73682	0.00311886	0.243854	protein_coding	hypothetical protein	F07H5.10	Is an ortholog of human DXO (decapping exoribonuclease). Is predicted to encode a protein with the following domains: RAI1-like and RAI1-like family.
38470	WBGene00000038	7.6781	-2.55658	8.66834	0.00323826	0.248224	protein_coding	Carboxylic ester hydrolase	ace-4	Is an ortholog of human BCHE (butyrylcholinesterase). Is predicted to have cholinesterase activity. Is expressed in body wall musculature\; neurons\; and pharyngeal muscle cell. Human ortholog(s) of this gene are implicated in maturity-onset diabetes of the young type 8.
34933	WBGene00021174	7.65977	-2.85392	8.4684	0.00361411	0.261644	protein_coding	F-box B protein	fbxb-99	Is affected by several genes including eat-2\; sir-2.1\; and pgl-1 based on RNA-seq and microarray studies. Is affected by Rifampin\; Psoralens\; and Sirolimus based on RNA-seq studies. Is predicted to encode a protein with the following domains: F-box domain and F-box associated domain, type 2.
36274	WBGene00006703	7.65552	-2.33347	8.77828	0.00304876	0.243854	protein_coding	UBiquitin Conjugating enzyme	ubc-6	Is an ortholog of human UBE2J1 (ubiquitin conjugating enzyme E2 J1). Is predicted to have ubiquitin conjugating enzyme activity. Is expressed in germ line and oocyte.
40873	WBGene00008386	7.61249	-1.49755	9.54641	0.0020037	0.204485	protein_coding	Cell Division Cycle related	cdc-5L	Is an ortholog of human CDC5L (cell division cycle 5 like). Is predicted to have DNA binding activity.
20182	WBGene00002981	7.61194	-2.01926	8.94427	0.00278377	0.242221	protein_coding	Protein lgg;Protein lgg-2	lgg-2	Is an ortholog of human MAP1LC3A (microtubule associated protein 1 light chain 3 alpha). Is predicted to have microtubule binding activity and ubiquitin protein ligase binding activity. Is involved in defense response to Gram-positive bacterium and positive regulation of autophagosome maturation. Localizes to autophagosome membrane. Is expressed in hypodermis\; muscle cell\; pharynx\; spermatheca…
43411	WBGene00189953	7.60142	-2.61091	8.4892	0.00357304	0.261644	protein_coding	hypothetical protein	R155.5	Is enriched in male based on RNA-seq studies. Is affected by several genes including pgl-1\; hsp-6\; and csr-1 based on RNA-seq studies. Is affected by multi-walled carbon nanotube based on RNA-seq studies.
39403	WBGene00019361	7.56725	-2.35231	8.60817	0.00334699	0.250022	protein_coding	CaLponIn-liKe proteins	clik-3	Is an ortholog of several human genes including CNN3 (calponin 3)\; TAGLN (transgelin)\; and TAGLN2 (transgelin 2). Is predicted to encode a protein with the following domain: Calponin repeat.
7629	WBGene00008947	7.56144	-2.91447	8.28667	0.00399416	0.270772	protein_coding	Serpentine Receptor	class Z	Is expressed in ADLL and ADLR. Is predicted to encode a protein with the following domain: 7TM GPCR, serpentine receptor class z (Srz).
33488	WBGene00007825	7.54533	-2.10374	8.74312	0.00310812	0.243854	protein_coding	hypothetical protein	C30H6.8	Is an ortholog of human NXNL1 (nucleoredoxin like 1) and NXNL2 (nucleoredoxin like 2). Is predicted to encode a protein with the following domains: Thioredoxin-like fold and Thioredoxin-like superfamily.
42929	WBGene00018795	7.5102	-1.98613	8.77518	0.00305396	0.243854	protein_coding	hypothetical protein	F54C4.4	Is enriched in germ line\; neurons\; and somatic gonad precursor based on RNA-seq and microarray studies. Is affected by several genes including age-1\; daf-12\; and hsf-1 based on microarray\; tiling array\; and RNA-seq studies. Is affected by six chemicals including Rotenone\; Alovudine\; and stavudine based on RNA-seq and microarray studies.
45334	WBGene00018366	7.50983	-2.65552	8.29724	0.00397099	0.270766	protein_coding	hypothetical protein	F42H10.2	Is an ortholog of human CHCHD4 (coiled-coil-helix-coiled-coil-helix domain containing 4). Is predicted to have protein disulfide oxidoreductase activity.
42385	WBGene00008132	7.48731	-1.13893	9.92886	0.00162733	0.183513	protein_coding	UDP-glucose 4-epimerase	gale-1	Is an ortholog of human GALE (UDP-galactose-4-epimerase). Exhibits UDP-N-acetylglucosamine 4-epimerase activity and UDP-glucose 4-epimerase activity. Is involved in several processes, including gonad morphogenesis\; negative regulation of endoplasmic reticulum unfolded protein response\; and positive regulation of vulval development. Is expressed in head. Is used to study galactosemia. Human orth…
34033	WBGene00000646	7.48675	-2.86337	8.15336	0.00429861	0.271959	protein_coding	hypothetical protein	H17B01.2	Is affected by several genes including daf-2\; glp-1\; and rrf-3 based on microarray\; tiling array\; proteomic\; and RNA-seq studies. Is affected by twenty-two chemicals including Mercuric Chloride\; Rotenone\; and Tunicamycin based on microarray and RNA-seq studies.
6087	WBGene00005685	7.48674	-2.96706	8.14822	0.00431082	0.271959	protein_coding	Serpentine Receptor	class U	Is affected by several genes including daf-2\; glp-1\; and let-60 based on tiling array\; microarray\; and RNA-seq studies. Is affected by five chemicals including tryptophan\; Sodium Chloride\; and Atrazine based on microarray and RNA-seq studies. Is predicted to encode a protein with the following domain: 7TM GPCR, serpentine receptor class u (Sru).
45025	WBGene00194734	7.48674	-2.97478	8.14971	0.00430728	0.271959	protein_coding	hypothetical protein	T04A6.4	Is enriched in amphid sheath cell based on RNA-seq studies. Is affected by daf-2\; eat-2\; and sir-2.1 based on microarray studies. Is affected by resveratrol and Acrylamide based on microarray studies. Is predicted to encode a protein with the following domain: Cytosolic motility protein.
42771	WBGene00013672	7.47624	-0.74911	10.7281	0.00105537	0.16173	protein_coding	Cation transporting ATPase	catp-1	Is an ortholog of several human genes including ATP13A5 (ATPase 13A5)\; ATP2A1 (ATPase sarcoplasmic\/endoplasmic reticulum Ca2+ transporting 1)\; and ATP2B3 (ATPase plasma membrane Ca2+ transporting 3). Is predicted to have sodium:potassium-exchanging ATPase activity. Is involved in dauer larval development. Human ortholog(s) of this gene are implicated in several diseases, including Brody myopat…
42380	WBGene00008131	7.45628	-2.42409	8.35566	0.00384532	0.266852	protein_coding	hypothetical protein	C47B2.2	Is an ortholog of human UPRT (uracil phosphoribosyltransferase homolog). Is predicted to have kinase activity. Localizes to striated muscle dense body.
15076	WBGene00006968	7.45615	-2.62374	8.22446	0.0041334	0.271959	protein_coding	Tyrosine--tRNA ligase	yars-2	Is an ortholog of human YARS2 (tyrosyl-tRNA synthetase 2). Is predicted to have tyrosine-tRNA ligase activity. Human ortholog(s) of this gene are implicated in myopathy, lactic acidosis, and sideroblastic anemia 2.
12283	WBGene00008260	7.42652	-1.01223	10.038	0.0015337	0.179872	protein_coding	hypothetical protein	C52G5.2	Is an ortholog of human THAP4 (THAP domain containing 4). Is predicted to encode a protein with the following domains: Calycin and Domain of unknown function DUF1794.
8127	WBGene00020128	7.42595	-2.27254	8.3935	0.00376608	0.262908	protein_coding	hypothetical protein	R193.2	Is enriched in intestine based on tiling array\; RNA-seq\; and microarray studies. Is affected by several genes including daf-16\; daf-2\; and skn-1 based on microarray\; tiling array\; RNA-seq\; and proteomic studies. Is affected by twenty-six chemicals including Heme\; aldicarb\; and 1-methylnicotinamide based on microarray and RNA-seq studies. Is predicted to encode a protein with the followin…
20417	WBGene00010847	7.42585	-2.7436	8.07667	0.00448436	0.271959	protein_coding	hypothetical protein	M04B2.4	Is an ortholog of human FOXRED1 (FAD dependent oxidoreductase domain containing 1). Is predicted to have aminomethyltransferase activity.
13415	WBGene00007174	7.36229	-2.64177	8.03458	0.00458974	0.274635	protein_coding	O-acyltransferase	mboa-1	Is an ortholog of human SOAT1 (sterol O-acyltransferase 1). Is predicted to have O-acyltransferase activity. Is expressed in head and tail.
12459	WBGene00009798	7.36223	-2.93628	7.92602	0.00487339	0.281553	protein_coding	hypothetical protein	F46G10.4	Is predicted to have hydrolase activity.
14109	WBGene00005903	7.36222	-2.97756	7.93034	0.00486178	0.281553	protein_coding	Serpentine Receptor	class X	Is expressed in ADFL\; ADFR\; and amphid sheath cell. Is predicted to encode a protein with the following domain: 7TM GPCR, serpentine receptor class x (Srx).
41597	WBGene00198190	7.30524	-2.07551	8.31266	0.00393741	0.270046	ncRNA		F25H2.16	N.A.
33407	WBGene00013996	7.2957	-2.90187	7.81133	0.0051925	0.288001	protein_coding	hypothetical protein	ZK550.2	Is an ortholog of human MFSD8 (major facilitator superfamily domain containing 8). Human ortholog(s) of this gene are implicated in neuronal ceroid lipofuscinosis 7. Is predicted to encode a protein with the following domains: Major facilitator superfamily and MFS transporter superfamily.
4877	WBGene00001389	7.22632	-1.48472	8.75574	0.00308668	0.243854	protein_coding	Fatty Acid/Retinol binding protein	far-5	Is predicted to have lipid binding activity. Is expressed in male.
40430	WBGene00020398	7.21935	-1.73385	8.44014	0.0036707	0.261693	protein_coding	Ceramide kinase 1	cerk-1	Is an ortholog of human CERK (ceramide kinase). Is predicted to have ATP binding activity\; dihydroceramide kinase activity\; and kinase activity.
36147	WBGene00195239	7.21443	-2.49575	7.85669	0.00506383	0.287013	protein_coding	hypothetical protein	ZK1127.13	Is an ortholog of human RNASEH2C (ribonuclease H2 subunit C). Is predicted to encode a protein with the following domain: Ribonuclease H2, subunit C.
41830	WBGene00013182	7.179	-3.02021	7.59758	0.00584525	0.298025	protein_coding	hypothetical protein	Y53H1B.4	Is enriched in dopaminergic neurons based on tiling array studies. Is affected by several genes including pgl-1\; alg-1\; and glh-1 based on tiling array\; microarray\; and RNA-seq studies. Is affected by Tunicamycin\; Alovudine\; and Sirolimus based on microarray and RNA-seq studies.
20026	WBGene00007264	7.15282	-2.00296	8.07188	0.00449622	0.271959	protein_coding	hypothetical protein	C02F4.4	Is enriched in ASER\; PLM\; germline precursor cell\; and hypodermis based on tiling array and RNA-seq studies. Is affected by several genes including daf-16\; daf-2\; and rrf-3 based on RNA-seq and microarray studies. Is affected by fifteen chemicals including Ethanol\; methylmercury hydroxide\; and D-glucose based on RNA-seq and microarray studies.
3554	WBGene00007097	7.15273	-2.56718	7.71019	0.00549153	0.298025	protein_coding	hypothetical protein	B0024.4	Localizes to membrane raft.
20647	WBGene00010667	7.15264	-2.85331	7.56523	0.00595107	0.298025	protein_coding	hypothetical protein	K08E4.3	Is enriched in GABAergic neurons\; excretory cell\; germ line\; muscle cell\; and somatic gonad precursor based on tiling array\; RNA-seq\; and microarray studies. Is affected by several genes including daf-16\; daf-2\; and dpy-10 based on microarray\; tiling array\; and RNA-seq studies. Is affected by fourteen chemicals including hydrogen sulfide\; Rotenone\; and stavudine based on microarray an…
42970	WBGene00018241	7.15263	-2.98833	7.56368	0.00595619	0.298025	protein_coding	hypothetical protein	F40G9.5	Is enriched in germ line\; intestine\; male-specific anatomical entity\; and pharynx based on microarray\; proteomic\; tiling array\; and RNA-seq studies. Is affected by several genes including daf-16\; daf-2\; and glp-1 based on RNA-seq\; microarray\; and proteomic studies. Is affected by seven chemicals including methylmercuric chloride\; Mianserin\; and allantoin based on microarray and RNA-se…
34553	WBGene00022712	7.15263	-3.13068	7.60871	0.00580926	0.298025	protein_coding	hypothetical protein	ZK355.2	Is enriched in Z1\; Z4\; body wall musculature\; intestine\; and neurons based on RNA-seq and microarray studies. Is affected by several genes including daf-2\; clk-1\; and sir-2.1 based on microarray and RNA-seq studies. Is affected by six chemicals including methylmercuric chloride\; Cry5B\; and single-walled carbon nanotube based on microarray and RNA-seq studies.
1755	WBGene00017772	7.12291	-0.25253	14.4223	0.000146108	0.0815978	protein_coding	C-type LECtin	clec-1	Is an ortholog of several human genes including CLEC19A (C-type lectin domain containing 19A)\; REG1A (regenerating family member 1 alpha)\; and REG3G (regenerating family member 3 gamma). Is predicted to have carbohydrate binding activity.
34809	WBGene00021715	7.10824	-2.01592	7.96023	0.00478214	0.280739	protein_coding	hypothetical protein	Y49F6B.2	Is an ortholog of human DNTTIP2 (deoxynucleotidyltransferase terminal interacting protein 2). Is predicted to encode a protein with the following domains: Fcf2 pre-rRNA processing, C-terminal and Fcf2\/DNTTIP2.
10973	WBGene00219376	7.08537	-3.09287	7.45426	0.00632925	0.298217	protein_coding	hypothetical protein	C28G1.10	Is an ortholog of human TMEM189 (transmembrane protein 189) and TMEM189-UBE2V1 (TMEM189-UBE2V1 readthrough). Is predicted to have ubiquitin conjugating enzyme activity and ubiquitin protein ligase binding activity.
37286	WBGene00007022	7.07542	-2.83082	7.43291	0.00640475	0.298217	protein_coding	Mediator of RNA polymerase II transcription subunit 22	mdt-22	Is an ortholog of human MED22 (mediator complex subunit 22). Is predicted to have transcription coregulator activity.
34427	WBGene00005548	7.0754	-3.04688	7.44261	0.00637032	0.298217	protein_coding	Serpentine Receptor	class I	Is expressed in PVT\; head ganglion\; pharyngeal-intestinal valve\; and pharynx. Is predicted to encode a protein with the following domain: 7TM GPCR, serpentine chemoreceptor class i (Sri).
40398	WBGene00001056	7.01132	-1.87597	7.89896	0.00494683	0.284394	protein_coding	Dipeptidyl Peptidase Four (IV) family	dpf-3	Is an ortholog of human DPP9 (dipeptidyl peptidase 9). Is predicted to have serine-type peptidase activity. Human ortholog(s) of this gene are implicated in autosomal dominant non-syndromic intellectual disability 33.
41167	WBGene00007644	7.01049	-3.00189	7.32713	0.00679275	0.304139	protein_coding	hypothetical protein	C17E4.4	Is enriched in arcade cell\; germ line\; germline precursor cell\; and pharyngeal-intestinal valve cell based on tiling array and RNA-seq studies. Is affected by several genes including daf-12\; sir-2.1\; and pgl-1 based on microarray\; RNA-seq\; and tiling array studies. Is affected by six chemicals including Rotenone\; Rifampin\; and Quercetin based on RNA-seq and microarray studies.
45503	WBGene00010308	6.99394	-2.36697	7.53575	0.00604925	0.298217	protein_coding	N-acetylglucosamine-6-phosphate deacetylase	F59B2.3	Is an ortholog of human AMDHD2 (amidohydrolase domain containing 2). Is predicted to have N-acetylglucosamine-6-phosphate deacetylase activity.
41550	WBGene00004753	6.93446	-2.37598	7.43278	0.00640521	0.298217	protein_coding	Exocyst complex component 4	sec-8	Is an ortholog of human EXOC4 (exocyst complex component 4). Is expressed in embryonic cell\; excretory canal\; and hypodermis. Is predicted to encode a protein with the following domains: Sec8 exocyst complex component specific domain and Exocyst complex component Sec8\/EXOC4.
38936	WBGene00019911	6.92556	-2.95936	7.15965	0.00745681	0.306893	protein_coding	hypothetical protein	R06A10.4	Is an ortholog of human PSKH1 (protein serine kinase H1) and PSKH2 (protein serine kinase H2). Is predicted to have ATP binding activity and protein serine\/threonine kinase activity.
14893	WBGene00019439	6.91923	-1.72598	9.17476	0.00245409	0.228426	pseudogene		K06B9.2	Is an ortholog of human UAP1 (UDP-N-acetylglucosamine pyrophosphorylase 1) and UAP1L1 (UDP-N-acetylglucosamine pyrophosphorylase 1 like 1).
38022	WBGene00008841	6.90917	-0.18023	10.3629	0.00128596	0.173354	protein_coding	hypothetical protein	F15A4.6	Is expressed in pharyngeal gland cell. Is predicted to encode a protein with the following domains: ShKT domain and CC domain.
1856	WBGene00015678	6.90776	-1.47051	8.1184	0.00438231	0.271959	protein_coding	GDP-D-glucose phosphorylase 1	mcp-1	Is an ortholog of human GDPGP1 (GDP-D-glucose phosphorylase 1). Exhibits GDP-D-glucose phosphorylase activity. Is involved in glucose metabolic process. Localizes to cytoplasm. Is expressed in anterior hypodermis\; reproductive system\; and spermatheca.
12457	WBGene00004801	6.90751	-2.04767	7.57815	0.00590859	0.298025	protein_coding	NAD-dependent protein deacylase sir-2.2	sir-2.2	Is an ortholog of human SIRT4 (sirtuin 4). Is predicted to have several functions, including NAD+ binding activity\; NAD-dependent protein deacetylase activity\; and zinc ion binding activity. Is involved in innate immune response. Localizes to mitochondrion.
44943	WBGene00015163	6.90743	-2.45521	7.3282	0.0067887	0.304139	protein_coding	hypothetical protein	B0361.9	Is enriched in PLM\; germ line\; and intestine based on RNA-seq and microarray studies. Is affected by several genes including daf-16\; daf-2\; and skn-1 based on microarray\; tiling array\; and RNA-seq studies. Is affected by twelve chemicals including Rotenone\; Psoralens\; and allantoin based on RNA-seq and microarray studies. Is predicted to encode a protein with the following domain: PAN\/Ap…
19637	WBGene00009186	6.90733	-2.76873	7.14959	0.00749876	0.306902	protein_coding	TRansport of membrane to Cell Surface	trcs-1	Is an ortholog of several human genes including AADAC (arylacetamide deacetylase)\; AADACL3 (arylacetamide deacetylase like 3)\; and AADACL4 (arylacetamide deacetylase like 4). Is predicted to have hydrolase activity. Is expressed in germ line.
9864	WBGene00004193	6.90731	-2.90391	7.1304	0.00757944	0.307584	protein_coding	PeRoXisome assembly factor	prx-3	Is an ortholog of human PEX3 (peroxisomal biogenesis factor 3). Is predicted to have protein binding activity, bridging. Human ortholog(s) of this gene are implicated in peroxisome biogenesis disorder 10A.
45474	WBGene00006768	6.88859	-0.740908	11.2904	0.000779235	0.147954	protein_coding	Probable V-type proton ATPase 116 kDa subunit a	unc-32	Is an ortholog of human ATP6V0A1 (ATPase H+ transporting V0 subunit a1). Is predicted to have ATPase binding activity and proton-transporting ATPase activity, rotational mechanism. Is involved in several processes, including cholinergic synaptic transmission\; defense response to Gram-positive bacterium\; and nematode larval development. Localizes to vacuolar proton-transporting V-type ATPase com…
36015	WBGene00020499	6.8776	-2.85521	7.05996	0.00788322	0.310452	protein_coding	Mitochondrial Ribosomal Protein	Small	Is an ortholog of human MRPS18C (mitochondrial ribosomal protein S18C). Is predicted to have small ribosomal subunit rRNA binding activity.
42322	WBGene00011548	6.8745	-1.22193	8.42958	0.0036921	0.261693	protein_coding	hypothetical protein	T06G6.6	Is enriched in OLL\; PVD\; hypodermis\; and somatic gonad precursor based on microarray\; tiling array\; and RNA-seq studies. Is affected by several genes including daf-16\; daf-2\; and rrf-3 based on microarray and RNA-seq studies. Is affected by twelve chemicals including methylmercury hydroxide\; 1-methylnicotinamide\; and nicotinic acid based on RNA-seq and microarray studies.
8403	WBGene00018737	6.81545	-2.29947	7.24936	0.00709325	0.304139	protein_coding	hypothetical protein	F53B1.4	Is an ortholog of human TGDS (TDP-glucose 4,6-dehydratase). Is involved in IRE1-mediated unfolded protein response.
40254	WBGene00019993	6.81544	-2.36274	7.2131	0.00723797	0.30589	protein_coding	yeast RBX (ring finger protein) homolog	rbx-2	Is an ortholog of human RNF7 (ring finger protein 7). Is predicted to have NEDD8 transferase activity\; cullin family protein binding activity\; and ubiquitin protein ligase activity.
18340	WBGene00017480	6.8153	-2.77172	6.9882	0.00820556	0.313213	protein_coding	Nucleotide Sugar TransPorter family	nstp-2	Is an ortholog of human SLC35B4 (solute carrier family 35 member B4). Is predicted to have UDP-N-acetylglucosamine transmembrane transporter activity and UDP-xylose transmembrane transporter activity.
5590	WBGene00010386	6.8153	-2.82214	6.97943	0.00824588	0.313213	protein_coding	hypothetical protein	H12D21.10	Is an ortholog of human EOGT (EGF domain specific O-linked N-acetylglucosamine transferase). Is predicted to have transferase activity, transferring glycosyl groups. Human ortholog(s) of this gene are implicated in Adams-Oliver syndrome.
9109	WBGene00199500	6.81529	-2.8859	6.97171	0.00828151	0.313213	ncRNA		F09F9.12	Is affected by hmg-3\; hmg-4\; and spt-16 based on RNA-seq studies.
36943	WBGene00007229	6.81527	-3.16616	7.034	0.00799833	0.310501	protein_coding	hypothetical protein	C01G6.9	Is enriched in germline precursor cell and hypodermis based on tiling array studies. Is affected by several genes including daf-2\; skn-1\; and rrf-3 based on microarray\; tiling array\; and RNA-seq studies. Is affected by sixteen chemicals including 1-methylnicotinamide\; methylmercuric chloride\; and Alovudine based on RNA-seq and microarray studies.
38155	WBGene00009400	6.81527	-3.08829	7.00044	0.00814963	0.313213	protein_coding	hypothetical protein	F35C5.12	Is enriched in Z1\; Z4\; somatic gonad precursor\; and in male based on RNA-seq studies. Is affected by several genes including daf-16\; clk-1\; and sma-2 based on microarray and RNA-seq studies. Is affected by twelve chemicals including methylmercuric chloride\; Rotenone\; and stavudine based on microarray and RNA-seq studies. Is predicted to encode a protein with the following domains: Knottin,…
5425	WBGene00200827	6.81527	-3.15667	7.02871	0.00802197	0.310501	snRNA		F08H9.10	Is affected by cep-1 based on RNA-seq studies.
5426	WBGene00014316	6.81527	-3.15667	7.02871	0.00802197	0.310501	ncRNA		F08H9.14	Is affected by adr-2 based on RNA-seq studies.
17261	WBGene00003019	6.77647	-2.91203	6.91255	0.00856	0.316669	protein_coding	hypothetical protein	lin-33	Is enriched in GABAergic neurons\; NSM\; excretory cell\; hypodermis\; and sensory neurons based on microarray\; tiling array\; RNA-seq\; and proteomic studies. Is affected by several genes including daf-2\; let-7\; and gld-1 based on microarray\; RNA-seq\; and proteomic studies. Is affected by five chemicals including procyanidin\; Sirolimus\; and Rifampin based on microarray and RNA-seq studies.
39982	WBGene00018511	6.76752	-2.73683	6.93094	0.0084724	0.316669	protein_coding	hypothetical protein	F46F11.8	Is enriched in OLL\; body wall muscle cell\; germ line\; germline precursor cell\; and interneuron based on microarray\; tiling array\; and RNA-seq studies. Is affected by several genes including clk-1\; pgl-1\; and aak-2 based on RNA-seq and microarray studies. Is affected by nine chemicals including Rotenone\; manganese chloride\; and Zidovudine based on RNA-seq and microarray studies.
20144	WBGene00011717	6.7674	-2.89185	6.89908	0.00862472	0.316669	protein_coding	hypothetical protein	T11G6.2	Is an ortholog of human SLC37A3 (solute carrier family 37 member 3). Is predicted to have transmembrane transporter activity.
20240	WBGene00010882	6.74088	-3.0616	6.83922	0.00891848	0.31889	protein_coding	AuTophaGy (yeast Atg homolog)	atg-7	Is an ortholog of human ATG7 (autophagy related 7). Is predicted to have Atg12 activating enzyme activity and Atg8 activating enzyme activity. Is involved in several processes, including autophagy\; determination of adult lifespan\; and positive regulation of autophagosome assembly.
9712	WBGene00045269	6.71735	-1.66426	7.52524	0.00608463	0.298217	protein_coding	hypothetical protein	F46G11.6	Is enriched in hypodermis based on tiling array studies. Is affected by several genes including daf-2\; rrf-3\; and clk-1 based on microarray and RNA-seq studies. Is affected by eight chemicals including methylmercury hydroxide\; D-glucose\; and stavudine based on RNA-seq and microarray studies.
9755	WBGene00021060	6.71709	-2.58036	6.92236	0.00851314	0.316669	protein_coding	DAF-16/FOXO Controlled	germline Tumor affecting	Is enriched in AFD\; head mesodermal cell\; intestine\; and pharyngeal muscle cell based on tiling array\; RNA-seq\; and microarray studies. Is affected by several genes including daf-16\; daf-2\; and glp-1 based on microarray\; tiling array\; RNA-seq\; and proteomic studies. Is affected by eleven chemicals including Rotenone\; Cry5B\; and Rifampin based on RNA-seq and microarray studies.
18950	WBGene00016845	6.71697	-2.96658	6.80011	0.00911592	0.322996	protein_coding	hypothetical protein	C50F7.5	Is enriched in head mesodermal cell\; intestine\; mechanosensory neurons\; and in male based on microarray and RNA-seq studies. Is affected by several genes including daf-16\; daf-2\; and glp-1 based on microarray\; RNA-seq\; and tiling array studies. Is affected by thirty-three chemicals including 1-methylnicotinamide\; Rotenone\; and Tunicamycin based on RNA-seq and microarray studies.
36359	WBGene00003045	6.6764	-2.77652	6.7388	0.00943454	0.327362	protein_coding	LIn-26 Related	lir-2	Is enriched in intestine\; neurons\; and somatic gonad precursor based on microarray and RNA-seq studies. Is affected by several genes including daf-12\; dpy-10\; and sir-2.1 based on microarray\; tiling array\; and RNA-seq studies. Is affected by nine chemicals including Tunicamycin\; stavudine\; and metformin based on RNA-seq and microarray studies.
45785	WBGene00185002	6.67632	-2.3357	6.9686	0.0082959	0.313213	protein_coding	hypothetical protein	K11H3.8	Is enriched in germ line based on RNA-seq studies. Is affected by several genes including dpy-10\; hsf-1\; and clk-1 based on RNA-seq and microarray studies. Is affected by nine chemicals including manganese chloride\; bisphenol S\; and stavudine based on RNA-seq and microarray studies. Is predicted to encode a protein with the following domains: GYF domain and GYF-like domain superfamily.
37368	WBGene00010321	6.61173	-1.97167	7.07116	0.00783412	0.310452	protein_coding	hypothetical protein	F59B10.5	Is enriched in NSM\; coelomocyte\; and hypodermis based on tiling array and RNA-seq studies. Is affected by several genes including daf-16\; daf-2\; and rrf-3 based on microarray\; tiling array\; and RNA-seq studies. Is affected by seventeen chemicals including Heme\; D-glucose\; and Psoralens based on microarray and RNA-seq studies.
18368	WBGene00015280	6.61161	-2.51722	6.76623	0.00929059	0.325359	protein_coding	hypothetical protein	C01B10.6	Is enriched in head mesodermal cell\; intestine\; pharyngeal muscle cell\; and sensory neurons based on microarray\; tiling array\; and RNA-seq studies. Is affected by several genes including daf-16\; daf-2\; and skn-1 based on microarray\; proteomic\; and RNA-seq studies. Is affected by twenty-two chemicals including Ethanol\; 1-methylnicotinamide\; and manganese chloride based on RNA-seq and mi…
40502	WBGene00006963	6.61147	-3.11944	6.65692	0.00987788	0.332896	protein_coding	human XPA (Xeroderma pigmentosum comp grp A) related	xpa-1	Is an ortholog of human XPA (XPA, DNA damage recognition and repair factor). Is predicted to have damaged DNA binding activity. Is involved in several processes, including DNA metabolic process\; determination of adult lifespan\; and response to UV-C. Localizes to nucleus. Human ortholog(s) of this gene are implicated in xeroderma pigmentosum group A.
5704	WBGene00011668	6.49945	-0.498847	8.71251	0.00316073	0.24549	protein_coding	C-type LECtin	clec-47	Is predicted to have carbohydrate binding activity. Is involved in response to gamma radiation.
33527	WBGene00001240	6.49609	-1.83747	8.17364	0.00425081	0.271959	protein_coding	Elongation of very long chain fatty acids protein	elo-2	Is an ortholog of human ELOVL3 (ELOVL fatty acid elongase 3) and ELOVL6 (ELOVL fatty acid elongase 6). Is predicted to have fatty acid elongase activity. Is involved in several processes, including determination of adult lifespan\; growth\; and lipid metabolic process. Is expressed in intestine\; pharyngeal muscle cell\; tail\; uterus\; and ventral nerve cord.
39786	WBGene00017887	6.46508	-2.1127	6.71995	0.00953477	0.327929	protein_coding	hypothetical protein	F28B3.6	Is enriched in several structures, including germ line\; germline precursor cell\; intestine\; mechanosensory neurons\; and muscle cell based on tiling array\; RNA-seq\; and microarray studies. Is affected by several genes including gld-1\; sir-2.1\; and fbf-1 based on microarray and RNA-seq studies. Is affected by four chemicals including Rotenone\; resveratrol\; and Cry5B based on RNA-seq and m…
44680	WBGene00004503	6.42341	-0.960626	9.61264	0.00193271	0.201088	protein_coding	Probable 26S proteasome regulatory subunit 6B	rpt-3	Is an ortholog of human PSMC4 (proteasome 26S subunit, ATPase 4). Is predicted to have ATP binding activity and proteasome-activating ATPase activity.
8736	WBGene00018701	6.41389	-1.16565	9.12422	0.00252281	0.232972	protein_coding	Propionyl Coenzyme A Carboxylase Beta subunit	pccb-1	Is an ortholog of human PCCB (propionyl-CoA carboxylase subunit beta). Human ortholog(s) of this gene are implicated in propionic acidemia. Is predicted to encode a protein with the following domains: ClpP\/crotonase-like domain superfamily and Acetyl-CoA carboxylase.
35351	WBGene00003443	6.3771	0.315402	9.63224	0.0019122	0.201088	protein_coding	Major sperm protein 19/31/40/45/50/51/53/59/61/65/81/113/142	msp-50	Is expressed in gonad\; oocyte\; and sperm. Is predicted to encode a protein with the following domains: Major sperm protein (MSP) domain\; PapD-like superfamily\; and Immunoglobulin-like fold.
37682	WBGene00004698	6.37489	-1.24507	7.32346	0.00680664	0.304139	protein_coding	Probable splicing factor	arginine/serine-rich 1	Is an ortholog of human SRSF6 (serine and arginine rich splicing factor 6). Is predicted to have RNA binding activity. Is involved in multicellular organism development\; regulation of growth rate\; and spermatogenesis. Localizes to nucleus. Is expressed in several structures, including intestine and pharyngeal neurons.
2643	WBGene00045392	6.37432	-1.93203	6.65113	0.00991007	0.333024	protein_coding	hypothetical protein	F26D11.12	Is enriched in PLM\; body wall muscle cell\; and intestine based on tiling array and RNA-seq studies. Is affected by several genes including clk-1\; eat-2\; and sek-1 based on RNA-seq and microarray studies. Is affected by six chemicals including Rotenone\; Psoralens\; and allantoin based on RNA-seq studies.
15839	WBGene00043064	6.20924	-1.40296	8.18789	0.00421756	0.271959	protein_coding	Nematode homolog of yeast BET1 (Blocked Early in Transport)	nbet-1	Is an ortholog of human BET1 (Bet1 golgi vesicular membrane trafficking protein). Is predicted to have SNAP receptor activity.
37053	WBGene00009448	6.12886	-2.20198	7.19605	0.00730705	0.306893	protein_coding	Zinc finger protein zfp-2	zfp-2	Is an ortholog of several human genes including ZFP91-CNTF (ZFP91-CNTF readthrough (NMD candidate))\; ZNF281 (zinc finger protein 281)\; and ZNF653. Is predicted to have DNA-binding transcription factor activity and sequence-specific DNA binding activity. Is expressed in body wall musculature\; hermaphrodite gonad\; pharynx\; seam cell\; and vulva. Human ortholog(s) of this gene are implicated in…
17703	WBGene00019176	6.10939	-1.79831	7.46412	0.00629465	0.298217	pseudogene		H10D12.2	Is enriched in male-specific anatomical entity and somatic gonad precursor based on RNA-seq studies. Is affected by several genes including daf-16\; daf-2\; and skn-1 based on RNA-seq and microarray studies. Is affected by ten chemicals including multi-walled carbon nanotube\; Zidovudine\; and Sodium Chloride based on RNA-seq and microarray studies.
4201	WBGene00008338	6.10116	-1.49711	7.84727	0.00509028	0.287013	protein_coding	RNA polymerase II-associated factor 1 homolog	pafo-1	Is an ortholog of human PAF1 (PAF1 homolog, Paf1\/RNA polymerase II complex component). Is predicted to have RNA polymerase II complex binding activity and chromatin binding activity.
35333	WBGene00003438	6.04372	0.248512	11.4656	0.000709105	0.143386	protein_coding	Major sperm protein 19/31/40/45/50/51/53/59/61/65/81/113/142	msp-45	Is expressed in gonad\; oocyte\; and sperm. Is predicted to encode a protein with the following domains: Major sperm protein (MSP) domain\; PapD-like superfamily\; and Immunoglobulin-like fold.
35332	WBGene00019028	6.04362	0.255514	11.4822	0.000702796	0.143386	protein_coding	Serpentine Receptor	class B (beta)	Is predicted to have G protein-coupled receptor activity. Is expressed in amphid neurons.
43114	WBGene00017759	6.03851	-0.837383	8.93861	0.00279241	0.242221	protein_coding	Succinate--CoA ligase [ADP/GDP-forming] subunit alpha	mitochondrial	Is an ortholog of human SUCLG1 (succinate-CoA ligase GDP\/ADP-forming subunit alpha). Is predicted to have nucleoside diphosphate kinase activity and succinate-CoA ligase (ADP-forming) activity. Human ortholog(s) of this gene are implicated in mitochondrial DNA depletion syndrome 9.
35474	WBGene00001511	6.0276	-0.723782	9.18547	0.00243978	0.228426	protein_coding	WD repeat-containing protein fzy-1	fzy-1	Is an ortholog of human CDC20 (cell division cycle 20). Is predicted to have anaphase-promoting complex binding activity and ubiquitin-protein transferase activator activity. Is involved in several processes, including metaphase\/anaphase transition of meiosis I\; polar body extrusion after meiotic divisions\; and polarity specification of anterior\/posterior axis. Localizes to condensed chromoso…
44659	WBGene00015487	6.0176	-1.57124	7.55034	0.00600044	0.298191	protein_coding	28S ribosomal protein S17	mitochondrial	Is an ortholog of human MRPS17 (mitochondrial ribosomal protein S17). Is predicted to be a structural constituent of ribosome.
31464	WBGene00013103	5.98	-1.348	7.80663	0.00520601	0.288001	protein_coding	Probable urocanate hydratase	Y51H4A.7	Is an ortholog of human UROC1 (urocanate hydratase 1). Is predicted to have urocanate hydratase activity.
19043	WBGene00017641	5.94324	-1.3557	8.11784	0.00438365	0.271959	protein_coding	Chromosome-Segregation and RNAi deficient	csr-1	Is an ortholog of human AGO1 (argonaute RISC component 1)\; AGO3 (argonaute RISC catalytic component 3)\; and AGO4 (argonaute RISC component 4). Exhibits endoribonuclease activity, cleaving siRNA-paired mRNA. Is involved in P granule assembly\; mRNA cleavage involved in gene silencing by siRNA\; and mitotic sister chromatid segregation. Localizes to P granule\; condensed nuclear chromosome\; and …
25219	WBGene00013332	5.86167	-1.37173	8.12355	0.00436987	0.271959	protein_coding	hypothetical protein	Y57G11C.43	Is an ortholog of human KTI12 (KTI12 chromatin associated homolog). Is predicted to encode a protein with the following domains: Protein KTI12\/L-seryl-tRNA(Sec) kinase and P-loop containing nucleoside triphosphate hydrolase.
8891	WBGene00006952	5.78703	-1.73054	6.90413	0.0086004	0.316669	protein_coding	Warthog protein 6 N-product	wrt-6	Is an ortholog of human DHH (desert hedgehog signaling molecule). Is predicted to have peptidase activity. Is expressed in anterior ganglion (ant)\; hypodermis\; and neuronal sheath cell. Human ortholog(s) of this gene are implicated in 46 XY gonadal dysgenesis.
40184	WBGene00001497	5.7751	-1.5773	7.05713	0.00789572	0.310452	protein_coding	Phenylalanyl Amino-acyl tRNA Synthetase	fars-1	Is an ortholog of human FARSA (phenylalanyl-tRNA synthetase subunit alpha). Is predicted to have phenylalanine-tRNA ligase activity. Is involved in negative regulation of transcription by RNA polymerase II and translation.
5650	WBGene00007718	5.73024	-1.23022	8.10151	0.00442331	0.271959	protein_coding	Ubiquitin thioesterase otubain-like	otub-1	Is an ortholog of human OTUB1 (OTU deubiquitinase, ubiquitin aldehyde binding 1). Exhibits thiol-dependent ubiquitin-specific protease activity. Is involved in protein K48-linked deubiquitination. Localizes to plasma membrane. Is expressed in distal tip cell\; neuronal sheath cell\; neurons\; pharynx\; and ventral nerve cord.
40630	WBGene00008419	5.71948	-1.86619	7.00539	0.00812715	0.313213	protein_coding	DDB1-and CUL4-associated factor 11 homolog	wdr-23	Is an ortholog of human DCAF11 (DDB1 and CUL4 associated factor 11). Exhibits transcription factor binding activity. Is involved in several processes, including determination of adult lifespan\; negative regulation of cellular response to manganese ion\; and positive regulation of growth. Localizes to several cellular components, including mitochondrial outer membrane\; striated muscle dense body…
13544	WBGene00000281	5.71689	-1.64568	6.8674	0.00877893	0.316798	protein_coding	Putative carbonic anhydrase 3	cah-3	Is an ortholog of human CA5B (carbonic anhydrase 5B). Is predicted to have carbonate dehydratase activity and zinc ion binding activity. Is expressed in pharynx\; somatic cell\; and vulva. Human ortholog(s) of this gene are implicated in autosomal recessive osteopetrosis 3 and isolated hyperchlorhidrosis.
45648	WBGene00010040	5.67953	-1.5533	6.91591	0.00854392	0.316669	protein_coding	hypothetical protein	F54C8.7	Is an ortholog of human ARFIP1 (ADP ribosylation factor interacting protein 1) and ARFIP2 (ADP ribosylation factor interacting protein 2). Is predicted to have phospholipid binding activity. Is involved in IRE1-mediated unfolded protein response. Localizes to mitochondrion.
35283	WBGene00018017	5.663	-0.73902	9.35713	0.00222151	0.218383	protein_coding	GOLGi associated coiled-coil protein homolog	golg-2	Is an ortholog of human GOLGA2 (golgin A2). Is expressed in head ganglion\; motor neurons\; pharyngeal neurons\; and tail neurons. Is predicted to encode a protein with the following domain: Golgin subfamily A.
39292	WBGene00022119	5.59309	-1.33777	7.40996	0.00648699	0.300709	protein_coding	Coatomer subunit alpha	copa-1	Is an ortholog of human COPA (COPI coat complex subunit alpha). Is predicted to have structural molecule activity. Is expressed in distal tip cell and head.
35821	WBGene00016210	5.54975	-0.800024	7.8541	0.00507107	0.287013	protein_coding	hypothetical protein	C29F5.1	Localizes to sarcoplasmic reticulum. Is expressed in anal depressor muscle\; anal sphincter muscle\; body wall musculature\; and vulval muscle.
45222	WBGene00044445	5.43765	-0.159134	10.0723	0.00150542	0.179872	protein_coding	hypothetical protein	C02F5.14	Is enriched in PLM\; hypodermis\; and somatic gonad precursor based on tiling array and RNA-seq studies. Is affected by several genes including daf-2\; rrf-3\; and hsf-1 based on RNA-seq and microarray studies. Is affected by eleven chemicals including 1-methylnicotinamide\; nicotinic acid\; and Rotenone based on RNA-seq and microarray studies.
43563	WBGene00022176	5.41746	-0.874526	8.13912	0.00433251	0.271959	protein_coding	hypothetical protein	Y71H2AM.11	Is an ortholog of human CNDP2 (carnosine dipeptidase 2). Is predicted to have dipeptidase activity and metal ion binding activity.
2017	WBGene00001581	5.39378	1.21942	13.5122	0.000237077	0.0963229	protein_coding	GEI-4 (Four) Interacting protein	gfi-1	Is involved in chromatin remodeling. Localizes to membrane raft. Is expressed in I1L\; I1R\; RIH\; and intestine.
8797	WBGene00002254	5.35833	0.413816	10.8559	0.000984982	0.160443	protein_coding	Fatty acid-binding protein homolog 2	lbp-2	Is predicted to have lipid binding activity.
44630	WBGene00016981	5.3548	-1.15811	6.77893	0.00922474	0.324888	protein_coding	Proteasomal ubiquitin receptor ADRM1 homolog	rpn-13	Is an ortholog of human ADRM1 (adhesion regulating molecule 1). Exhibits ubiquitin-specific protease binding activity. Is expressed in intestine\; neurons\; and seam cell.
13102	WBGene00008607	5.28329	-0.105687	8.4237	0.00370405	0.261693	protein_coding	Putative phospholipase B-like 2	F09B12.3	Is an ortholog of human PLBD2 (phospholipase B domain containing 2). Is predicted to have phospholipase activity.
44179	WBGene00016450	5.24043	0.493893	10.6781	0.00108429	0.16173	protein_coding	C-type LECtin	clec-5	Is predicted to have carbohydrate binding activity. Is expressed in head.
86	WBGene00022645	5.0867	1.71398	12.6642	0.00037282	0.112114	protein_coding	hypothetical protein	ZK6.11	Is involved in innate immune response. Localizes to membrane raft.
19028	WBGene00016790	5.07054	-0.705559	7.95662	0.00479168	0.280739	protein_coding	hypothetical protein	C49H3.3	Is an ortholog of human LLPH (LLP homolog, long-term synaptic facilitation factor). Is predicted to have basal RNA polymerase II transcription machinery binding activity.
8151	WBGene00019272	5.07009	-0.936955	7.17346	0.00739965	0.306893	protein_coding	hypothetical protein	H42K12.3	Is enriched in OLL\; PVD\; and hypodermis based on microarray and tiling array studies. Is affected by several genes including daf-16\; daf-2\; and rrf-3 based on microarray\; tiling array\; and RNA-seq studies. Is affected by twenty-three chemicals including hydrogen sulfide\; methylmercury hydroxide\; and 1-methylnicotinamide based on microarray and RNA-seq studies. Is predicted to encode a pro…
18860	WBGene00018902	4.89931	-1.24081	6.6412	0.00996543	0.333402	protein_coding	hypothetical protein	F55G1.6	Is expressed in virL and virR.
40822	WBGene00000467	4.88316	-0.797972	7.47919	0.00624218	0.298217	protein_coding	Transcription factor cep-1	cep-1	Exhibits several functions, including DNA-binding transcription factor activity\; protein homodimerization activity\; and zinc ion binding activity. Is involved in several processes, including determination of adult lifespan\; intracellular signal transduction\; and response to hypoxia. Localizes to nucleolus and nucleoplasm. Is expressed in germ line\; pharyngeal cell\; and pharynx.
33923	WBGene00004076	4.57633	-0.64724	6.76034	0.00932134	0.325359	protein_coding	hypothetical protein	pod-2	Is an ortholog of human ACACA (acetyl-CoA carboxylase alpha). Is predicted to have acetyl-CoA carboxylase activity. Is involved in several processes, including establishment or maintenance of epithelial cell apical\/basal polarity\; polarity specification of anterior\/posterior axis\; and water homeostasis.
35011	WBGene00006476	4.45467	3.62344	15.1069	0.000101625	0.066761	protein_coding	RHo Guanine nucleotide exchange Factor	rhgf-2	Is an ortholog of human PLEKHG5 (pleckstrin homology and RhoGEF domain containing G5). Exhibits Rho guanyl-nucleotide exchange factor activity. Is involved in several processes, including Rho protein signal transduction\; activation of GTPase activity\; and cell morphogenesis. Localizes to axon and cell body. Is expressed in several structures, including pharyngeal cell\; seam cell\; somatic nerv…
41517	WBGene00001337	4.22095	0.181674	7.62548	0.00575548	0.298025	protein_coding	glutamyl(E) Amino-acyl tRNA Synthetase	ears-1	Is an ortholog of human EPRS1 (glutamyl-prolyl-tRNA synthetase 1). Is predicted to have proline-tRNA ligase activity.
41520	WBGene00013894	4.03904	2.07755	8.89006	0.00286765	0.242221	protein_coding	Probable arginine kinase ZC434.8	ZC434.8	Is an ortholog of several human genes including CKM (creatine kinase, M-type)\; CKMT1A (creatine kinase, mitochondrial 1A)\; and CKMT2 (creatine kinase, mitochondrial 2). Is predicted to have creatine kinase activity.
37178	WBGene00007331	3.79731	1.01005	7.56773	0.00594284	0.298025	protein_coding	Putative acid phosphatase 11	pho-11	Is an ortholog of human ACP2 (acid phosphatase 2, lysosomal)\; ACP3 (acid phosphatase 3)\; and ACP6 (acid phosphatase 6, lysophosphatidic). Is predicted to have acid phosphatase activity.
37643	WBGene00005016	3.74604	2.44291	9.8355	0.00171202	0.190951	protein_coding	Cuticle collagen sqt-1	sqt-1	Is an ortholog of human METTL24 (methyltransferase like 24) and SCARA3 (scavenger receptor class A member 3). Is a structural constituent of collagen and cuticulin-based cuticle. Is involved in cuticle development involved in collagen and cuticulin-based cuticle molting cycle.
4592	WBGene00005018	3.21461	2.70273	7.83853	0.00511495	0.287024	protein_coding	Cuticle collagen 1	sqt-3	Is predicted to be a structural constituent of cuticle. Is involved in cuticle development involved in collagen and cuticulin-based cuticle molting cycle. Localizes to collagen and cuticulin-based cuticle extracellular matrix. Is expressed in hypodermis.
15908	WBGene00018119	3.07008	2.72726	7.32295	0.00680859	0.304139	protein_coding	Major sperm protein	F36H12.3	Is enriched in germ line\; hypodermis\; and in male based on proteomic and RNA-seq studies. Is affected by several genes including daf-2\; age-1\; and dpy-10 based on microarray\; tiling array\; and RNA-seq studies. Is affected by eighteen chemicals including Ethanol\; nicotinic acid\; and methylmercuric chloride based on RNA-seq and microarray studies. Is predicted to encode a protein with the f…
15899	WBGene00018130	2.96712	2.76381	6.93197	0.00846755	0.316669	protein_coding	hypothetical protein	F36H12.17	Is enriched in NSM\; germ line\; male-specific anatomical entity\; and in male based on RNA-seq\; tiling array\; and microarray studies. Is affected by several genes including lin-4\; lin-14\; and elt-2 based on microarray\; tiling array\; and RNA-seq studies. Is affected by eleven chemicals including methylmercuric chloride\; multi-walled carbon nanotube\; and bisphenol A based on microarray and…
42905	WBGene00004622	2.51673	20.264	14.46	0.000143211	0.0815978	rRNA		rrn-3.1	Is affected by several genes including daf-16\; npr-1\; and lin-28 based on RNA-seq studies. Is affected by four chemicals including Rotenone\; multi-walled carbon nanotube\; and sesamin based on RNA-seq and microarray studies.
39617	WBGene00000140	-2.60417	5.29322	7.24404	0.0071143	0.304139	protein_coding	Nuclear anchorage protein 1	anc-1	Is an ortholog of human SYNE2 (spectrin repeat containing nuclear envelope protein 2). Is predicted to have actin binding activity. Is involved in cytoskeleton organization\; nucleus organization\; and pronuclear migration. Localizes to nuclear envelope and perinuclear region of cytoplasm. Is expressed in several structures, including body wall musculature\; intestinal cell\; and vulval muscle. H…
41226	WBGene00007985	-3.0603	3.0231	7.57212	0.00592838	0.298025	protein_coding	SoWAH (Drosophila) homolog	swah-1	Is expressed in intestine. Is predicted to encode a protein with the following domains: Ankyrin repeat\; Ankyrin repeat-containing domain\; and Ankyrin repeat-containing domain superfamily.
13456	WBGene00044638	-3.08183	2.54889	7.06718	0.00785152	0.310452	protein_coding	hypothetical protein	F23A7.8	Is enriched in Psub1\; germ line\; germline precursor cell\; and somatic gonad precursor based on RNA-seq studies. Is affected by several genes including daf-16\; daf-2\; and skn-1 based on RNA-seq\; tiling array\; and microarray studies. Is affected by ten chemicals including hydrogen sulfide\; Rotenone\; and manganese chloride based on microarray and RNA-seq studies.
36763	WBGene00014309	-3.27249	5.94123	11.3157	0.000768684	0.147954	pseudogene		F07H5.5	Is enriched in intestine based on microarray studies. Is affected by several genes including daf-2\; clk-1\; and eat-2 based on RNA-seq and microarray studies. Is affected by eight chemicals including Rotenone\; stavudine\; and Zidovudine based on RNA-seq and microarray studies.
13455	WBGene00009069	-3.31999	2.58243	8.08901	0.00445394	0.271959	protein_coding	hypothetical protein	F23A7.4	Is enriched in germline precursor cell\; intestine\; neurons\; and somatic gonad precursor based on RNA-seq and microarray studies. Is affected by several genes including daf-16\; daf-2\; and hsf-1 based on microarray and RNA-seq studies. Is affected by fourteen chemicals including hydrogen sulfide\; Ethanol\; and D-glucose based on microarray and RNA-seq studies.
11109	WBGene00000748	-3.35854	3.00393	6.96649	0.0083057	0.313213	protein_coding	COLlagen	col-175	Is an ortholog of human SFTPD (surfactant protein D). Is predicted to be a structural constituent of cuticle.
42636	WBGene00004475	-3.411	1.6822	6.8761	0.00873631	0.316798	protein_coding	40S ribosomal protein S6	rps-6	Is an ortholog of human RPS6 (ribosomal protein S6). Is predicted to be a structural constituent of ribosome. Is involved in determination of adult lifespan.
13702	WBGene00016271	-3.41171	1.84209	7.56352	0.00595671	0.298025	protein_coding	Insulin/EGF-Receptor L Domain protein	irld-23	Is enriched in body wall musculature based on microarray studies. Is affected by several genes including daf-2\; clk-1\; and eat-2 based on microarray and RNA-seq studies. Is affected by eight chemicals including methylmercuric chloride\; Psoralens\; and allantoin based on microarray and RNA-seq studies. Is predicted to encode a protein with the following domains: Receptor L-domain and Receptor L…
13316	WBGene00001687	-3.42601	5.67602	12.0399	0.000520847	0.12726	protein_coding	GlyPicaN	gpn-1	Is an ortholog of human GPC6 (glypican 6). Is involved in several processes, including epidermis morphogenesis\; nematode larval development\; and neuron migration. Is expressed in neuroblasts and ventral cord neurons. Human ortholog(s) of this gene are implicated in Simpson-Golabi-Behmel syndrome type 1\; nephroblastoma\; and omodysplasia.
13312	WBGene00010329	-3.44762	6.98827	13.3702	0.00025572	0.097347	protein_coding	hypothetical protein	F59D12.1	Is an ortholog of human GPR21 (G protein-coupled receptor 21). Is predicted to have G protein-coupled receptor activity and peptide binding activity. Is expressed in cholinergic neurons\; ciliated neurons\; rectal epithelium\; ventral cord neurons\; and vulval muscle.
13299	WBGene00201206	-3.55354	6.85929	13.9401	0.000188788	0.0885641	ncRNA		K09E9.12	Is enriched in AFD\; ASER\; and PLM based on RNA-seq studies. Is affected by daf-16 based on RNA-seq studies.
13298	WBGene00044143	-3.55354	6.8593	13.9401	0.000188787	0.0885641	protein_coding	hypothetical protein	K09E9.4	Is an ortholog of human PKIA (cAMP-dependent protein kinase inhibitor alpha) and PKIB (cAMP-dependent protein kinase inhibitor beta). Is predicted to have cAMP-dependent protein kinase inhibitor activity.
44902	WBGene00004490	-3.57652	2.12212	8.69159	0.00319721	0.24669	protein_coding	40S ribosomal protein S21	rps-21	Is an ortholog of human RPS21 (ribosomal protein S21). Is predicted to be a structural constituent of ribosome.
12558	WBGene00202241	-3.64294	4.3879	11.8551	0.000575169	0.135558	ncRNA		F54B11.14	Is enriched in AFD\; ASER\; and PLM based on RNA-seq studies.
38923	WBGene00005002	-3.85982	0.988451	7.68666	0.0055636	0.298025	protein_coding	SaPosin-like Protein family	spp-17	Is enriched in DA neuron\; VA neuron\; intestine\; and pharyngeal muscle cell based on tiling array and RNA-seq studies. Is affected by several genes including daf-16\; daf-2\; and daf-12 based on microarray\; RNA-seq\; and tiling array studies. Is affected by eighteen chemicals including D-glucose\; Psoralens\; and allantoin based on RNA-seq and microarray studies. Is predicted to encode a prote…
44749	WBGene00000998	-3.8635	1.84862	9.06357	0.00260787	0.237094	protein_coding	Mesocentin	dig-1	Is an ortholog of several human genes including CHL1 (cell adhesion molecule L1 like)\; IGSF21 (immunoglobin superfamily member 21)\; and NRCAM (neuronal cell adhesion molecule). Is predicted to have calcium ion binding activity and catalytic activity. Is involved in basement membrane organization\; gonad development\; and nervous system development. Is expressed in several structures, including …
13436	WBGene00008622	-3.88299	3.86929	12.4278	0.0004231	0.121027	protein_coding	hypothetical protein	F09C8.2	Is an ortholog of human R3HCC1 (R3H domain and coiled-coil containing 1) and R3HCC1L (R3H domain and coiled-coil containing 1 like). Is predicted to encode a protein with the following domain: Coiled-coil domain-containing protein R3HC1\/R3HCL.
7149	WBGene00013489	-3.90165	0.956769	7.59351	0.00585845	0.298025	protein_coding	COLlagen	col-42	Is predicted to be a structural constituent of cuticle.
35651	WBGene00018869	-3.904	0.728719	7.27329	0.00699938	0.304139	protein_coding	Rab-11 Family Interacting-Protein	rfip-1	Is an ortholog of human RAB11FIP3 (RAB11 family interacting protein 3). Is predicted to have ADP-ribosylation factor binding activity and Rab GTPase binding activity. Is expressed in several structures, including excretory canal\; head neurons\; intestine\; pharynx\; and tail neurons.
11823	WBGene00012018	-3.92857	1.62554	7.32278	0.0068092	0.304139	protein_coding	hypothetical protein	T25C12.3	Is an ortholog of several human genes including CLEC14A (C-type lectin domain containing 14A)\; FBLN7 (fibulin 7)\; and WIF1 (WNT inhibitory factor 1). Human ortholog(s) of this gene are implicated in spondylocostal dysostosis. Is predicted to encode a protein with the following domains: EGF-like domain\; C-type lectin-like\; von Willebrand factor, type A\; MD domain\; C-type lectin-like\/link do…
36385	WBGene00015061	-4.00112	1.44523	8.86197	0.00291211	0.242221	protein_coding	Copine family protein 2	cpna-2	Is an ortholog of human CPNE2 (copine 2)\; CPNE4 (copine 4)\; and CPNE6 (copine 6). Is expressed in body wall musculature\; muscle cell\; and pharyngeal muscle cell. Is predicted to encode a protein with the following domains: von Willebrand factor, type A\; Copine\; and von Willebrand factor A-like domain superfamily.
10254	WBGene00015168	-4.46253	1.31445	7.68072	0.00558193	0.298025	protein_coding	Protein disulfide-isomerase A6 homolog	pdi-6	Is an ortholog of human PDIA6 (protein disulfide isomerase family A member 6). Is predicted to have protein disulfide isomerase activity. Is involved in negative regulation of IRE1-mediated unfolded protein response. Is expressed in head\; intestinal muscle\; and tail.
1400	WBGene00018297	-4.51542	1.72162	10.6427	0.00110528	0.16173	protein_coding	hypothetical protein	F41F3.3	Is enriched in AFD\; DA neuron\; hypodermis\; and intestine based on tiling array\; RNA-seq\; and microarray studies. Is affected by several genes including daf-16\; daf-2\; and skn-1 based on microarray and RNA-seq studies. Is affected by twenty chemicals including Nitric Oxide\; methylmercury hydroxide\; and 1-methylnicotinamide based on RNA-seq and microarray studies.
36761	WBGene00014307	-4.53944	1.97807	11.5309	0.000684641	0.143383	pseudogene		F07H5.3	Is enriched in several structures, including AVK\; body wall musculature\; head mesodermal cell\; intestine\; and muscle cell based on RNA-seq and microarray studies. Is affected by several genes including daf-2\; dpy-10\; and gld-1 based on microarray and RNA-seq studies. Is affected by eight chemicals including Rotenone\; Zidovudine\; and Psoralens based on RNA-seq and microarray studies.
40977	WBGene00009454	-4.58933	0.611061	8.21376	0.00415786	0.271959	protein_coding	hypothetical protein	F36A2.7	Is expressed in several structures, including pharynx and spermatheca.
13345	WBGene00012407	-4.91976	-0.145329	7.8761	0.00500974	0.286606	protein_coding	hypothetical protein	Y7A5A.1	Is an ortholog of human DHCR24 (24-dehydrocholesterol reductase). Is predicted to have delta24(24-1) sterol reductase activity.
3436	WBGene00002263	-4.96279	0.113206	7.60309	0.0058274	0.298025	protein_coding	plant Late Embryo Abundant (LEA) related	lea-1	Is an ortholog of human PLIN4 (perilipin 4). Is predicted to have lipid binding activity. Is involved in hyperosmotic response\; response to desiccation\; and response to heat. Is expressed in several structures, including body wall musculature\; gonad\; head neurons\; and tail neurons.
38830	WBGene00022042	-5.19629	1.61394	13.2264	0.000276112	0.097347	protein_coding	Nascent polypeptide-associated complex subunit alpha	icd-2	Is an ortholog of human NACA (nascent polypeptide associated complex subunit alpha). Is expressed in intestinal cell. Is predicted to encode a protein with the following domains: Nascent polypeptide-associated complex NAC domain\; Nascent polypeptide-associated complex subunit alpha\; and NAC A\/B domain superfamily.
39354	WBGene00021831	-5.44903	-0.826902	7.30007	0.00689583	0.304139	protein_coding	E3 ubiquitin-protein ligase listerin	Y54E10A.11	Is an ortholog of human LTN1 (listerin E3 ubiquitin protein ligase 1). Is predicted to have ribosomal large subunit binding activity and ubiquitin protein ligase activity.
41336	WBGene00009161	-5.46608	-0.161477	8.54757	0.00346025	0.255232	protein_coding	Cytochrome OXidase assembly protein	cox-7C	Is an ortholog of human COX7C (cytochrome c oxidase subunit 7C). Is predicted to contribute to cytochrome-c oxidase activity.
9503	WBGene00021322	-5.49264	1.23948	11.2245	0.000807391	0.147954	protein_coding	hypothetical protein	Y34B4A.6	Is enriched in germ line\; head mesodermal cell\; intestine\; mechanosensory neurons\; and pharyngeal muscle cell based on proteomic\; tiling array\; and RNA-seq studies. Is affected by several genes including daf-16\; daf-2\; and skn-1 based on microarray and RNA-seq studies. Is affected by ten chemicals including methylmercuric chloride\; Rotenone\; and D-glucopyranose based on microarray and R…
44197	WBGene00004782	-5.53519	-0.912118	7.94917	0.00481144	0.280739	protein_coding	Histone-lysine N-methyltransferase set-2	set-2	Is an ortholog of human SETD1A (SET domain containing 1A, histone lysine methyltransferase) and SETD1B (SET domain containing 1B, histone lysine methyltransferase). Exhibits histone methyltransferase activity (H3-K4 specific). Is involved in determination of adult lifespan\; histone H3-K4 methylation\; and transdifferentiation. Localizes to nucleus. Is expressed in several structures, including b…
42364	WBGene00001427	-5.54927	-0.524358	8.08513	0.00446349	0.271959	protein_coding	Peptidylprolyl isomerase	fkb-2	Is an ortholog of human FKBP1A (FKBP prolyl isomerase 1A) and FKBP1B (FKBP prolyl isomerase 1B). Is predicted to have peptidyl-prolyl cis-trans isomerase activity.
35	WBGene00022434	-5.72495	0.241242	11.7794	0.00059902	0.13696	protein_coding	hypothetical protein	Y108G3AL.2	Is an ortholog of human PRPF38B (pre-mRNA processing factor 38B). Is predicted to encode a protein with the following domain: Pre-mRNA-splicing factor 38.
9226	WBGene00001052	-6.02518	-1.64254	7.2388	0.00713509	0.304139	protein_coding	DOPamine receptor	dop-1	Is an ortholog of human DRD1 (dopamine receptor D1) and DRD5 (dopamine receptor D5). Exhibits dopamine neurotransmitter receptor activity, coupled via Gs\; epinephrine binding activity\; and norepinephrine binding activity. Is involved in several processes, including adenylate cyclase-activating dopamine receptor signaling pathway\; habituation\; and mechanosensory behavior. Is expressed in sever…
10007	WBGene00019619	-6.41897	1.18086	8.05947	0.00452714	0.272278	protein_coding	ASpartyl Protease	asp-14	Is an ortholog of several human genes including CTSE (cathepsin E)\; PGA4 (pepsinogen A4)\; and PGA5 (pepsinogen A5). Is predicted to have aspartic-type endopeptidase activity. Is involved in innate immune response. Human ortholog(s) of this gene are implicated in familial juvenile hyperuricemic nephropathy.
34317	WBGene00018783	-6.43162	-0.238986	6.65907	0.00986597	0.332896	protein_coding	Cystathionine Beta-Synthase	cbs-2	Is an ortholog of human CBSL (cystathionine beta-synthase like). Is predicted to have cysteine synthase activity and pyridoxal phosphate binding activity. Human ortholog(s) of this gene are implicated in homocystinuria.
1358	WBGene00001714	-6.52239	0.611273	7.73378	0.00542026	0.295669	protein_coding	GRound-Like (grd related)	grl-5	Is expressed in hypodermis and rectal epithelium. Is predicted to encode a protein with the following domain: Ground-like domain.
35185	WBGene00003437	-6.5506	-0.483539	6.65967	0.00986266	0.332896	pseudogene		msp-42	Is expressed in gonad\; oocyte\; and sperm.
35221	WBGene00000649	-6.58909	0.0630132	7.31924	0.00682265	0.304139	protein_coding	COLlagen	col-73	Is predicted to have extracellular matrix structural constituent.
43885	WBGene00002202	-6.58937	-0.400656	6.83977	0.00891576	0.31889	protein_coding	Casein kinase I	kin-19	Is an ortholog of human CSNK1A1 (casein kinase 1 alpha 1). Is predicted to have protein serine\/threonine kinase activity. Is involved in Wnt signaling pathway, regulating spindle positioning and positive regulation of proteasomal ubiquitin-dependent protein catabolic process. Localizes to centrosome\; cytoplasm\; and nucleus. Is expressed in several structures, including BDU\; marginal cell\; se…
46413	WBGene00006571	-6.60272	0.769389	16.0329	6.22744e-05	0.0521682	protein_coding	Protein timeless homolog	tim-1	Is an ortholog of human TIMELESS (timeless circadian regulator). Is predicted to have DNA binding activity. Is involved in embryo development\; regulation of sister chromatid cohesion\; and sister chromatid cohesion. Localizes to nucleus.
43921	WBGene00006959	-6.65048	1.10206	8.6295	0.00330802	0.248696	protein_coding	X-box Binding Protein homolog	xbp-1	Is an ortholog of human XBP1 (X-box binding protein 1). Exhibits RNA polymerase II regulatory region sequence-specific DNA binding activity. Is involved in several processes, including age-dependent general metabolic decline\; endoplasmic reticulum unfolded protein response\; and response to tunicamycin. Localizes to nucleus. Is expressed widely.
4687	WBGene00009723	-6.65987	-0.228471	7.18641	0.00734641	0.306893	protein_coding	hypothetical protein	F45D3.3	Is enriched in PLM\; germline precursor cell\; intestine\; and somatic gonad precursor based on tiling array\; RNA-seq\; and microarray studies. Is affected by several genes including daf-2\; rrf-3\; and hsf-1 based on microarray\; tiling array\; and RNA-seq studies. Is affected by fourteen chemicals including Ethanol\; Rotenone\; and bisphenol A based on RNA-seq and microarray studies.
929	WBGene00016474	-6.70064	0.754554	8.43412	0.00368287	0.261693	protein_coding	hypothetical protein	C36C5.5	Is enriched in several structures, including cephalic sheath cell\; coelomocyte\; muscle cell\; neurons\; and ventral nerve cord based on tiling array and RNA-seq studies. Is affected by several genes including daf-16\; daf-2\; and glp-1 based on microarray\; tiling array\; and RNA-seq studies. Is affected by twelve chemicals including Ethanol\; Rotenone\; and Tunicamycin based on RNA-seq and mic…
815	WBGene00018138	-6.71461	-0.612069	6.83953	0.00891696	0.31889	protein_coding	Folate-like transporter 2	folt-2	Is an ortholog of human SLC19A2 (solute carrier family 19 member 2). Is predicted to have folic acid binding activity and vitamin transmembrane transporter activity. Human ortholog(s) of this gene are implicated in thiamine-responsive megaloblastic anemia syndrome.
38851	WBGene00022027	-6.74019	-0.485611	7.0496	0.00792897	0.310452	protein_coding	related to yeast Vacuolar Protein Sorting factor	vps-20	Is an ortholog of human CHMP6 (charged multivesicular body protein 6). Is predicted to encode a protein with the following domain: Snf7 family.
37431	WBGene00000616	-6.74536	-0.615892	6.8847	0.00869435	0.316669	protein_coding	Cuticle collagen 39	col-39	Is predicted to be a structural constituent of cuticle.
3609	WBGene00000601	-6.78778	0.171248	7.96497	0.00476963	0.280739	protein_coding	Cuticle collagen 12	col-12	Is predicted to be a structural constituent of cuticle.
25232	WBGene00013308	-6.83724	0.259848	8.25486	0.00406475	0.271959	protein_coding	NADH Ubiquinone Oxidoreductase	nuo-3	Is an ortholog of human NDUFA6 (NADH:ubiquinone oxidoreductase subunit A6). Is predicted to encode a protein with the following domain: NADH dehydrogenase [ubiquinone] (complex I), alpha subcomplex, subunit 6.
44190	WBGene00017829	-6.88816	-0.418179	7.50339	0.00615888	0.298217	protein_coding	hypothetical protein	F26F4.9	Is an ortholog of human SELENOS (selenoprotein S). Is predicted to encode a protein with the following domains: Selenoprotein S and Thioredoxin-like superfamily.
4670	WBGene00012144	-6.89142	-0.738385	7.09894	0.00771361	0.310452	protein_coding	hypothetical protein	T28H10.3	Is an ortholog of human LGMN (legumain). Is predicted to have cysteine-type endopeptidase activity. Is involved in PERK-mediated unfolded protein response.
41595	WBGene00003926	-6.89245	-0.572735	7.31522	0.00683791	0.304139	protein_coding	Proteasome subunit alpha type-5	pas-5	Is an ortholog of human PSMA5 (proteasome 20S subunit alpha 5). Is predicted to have endopeptidase activity. Is expressed in body wall musculature\; germ line\; gonad\; hypodermis\; and vulva.
40648	WBGene00011972	-7.00595	-1.20777	6.74255	0.00941475	0.327362	protein_coding	hypothetical protein	T23G11.7	Is an ortholog of human VTA1 (vesicle trafficking 1). Is predicted to have SNARE binding activity.
44600	WBGene00020437	-7.04736	-0.575963	7.64758	0.00568541	0.298025	protein_coding	Dolichyl-diphosphooligosaccharide--protein glycosyltransferase subunit stt-3	stt-3	Is an ortholog of human STT3B (STT3 oligosaccharyltransferase complex catalytic subunit B). Is predicted to have dolichyl-diphosphooligosaccharide-protein glycotransferase activity. Human ortholog(s) of this gene are implicated in congenital disorder of glycosylation Ix.
20219	WBGene00000109	-7.05206	-1.36402	6.63892	0.00997819	0.333402	protein_coding	10-formyltetrahydrofolate dehydrogenase	alh-3	Is an ortholog of human ALDH1L1 (aldehyde dehydrogenase 1 family member L1) and ALDH1L2 (aldehyde dehydrogenase 1 family member L2). Is predicted to have aldehyde dehydrogenase (NAD+) activity and formyltetrahydrofolate dehydrogenase activity.
40647	WBGene00011975	-7.05342	-0.884031	7.23604	0.00714609	0.304139	protein_coding	Golgin-84	T24B1.1	Is an ortholog of human GOLGA5 (golgin A5). Is predicted to have protein homodimerization activity.
14596	WBGene00020831	-7.08347	-1.37339	6.67381	0.00978472	0.332896	protein_coding	Acetolactate synthase-like protein	T26C12.1	Is an ortholog of human ILVBL (ilvB acetolactate synthase like). Is predicted to have magnesium ion binding activity\; thiamine pyrophosphate binding activity\; and transferase activity.
38747	WBGene00004274	-7.11489	-1.36681	6.72919	0.00948553	0.327737	protein_coding	Ras-related protein rab-11.1	rab-11.1	Is an ortholog of human RAB11A (RAB11A, member RAS oncogene family) and RAB11B (RAB11B, member RAS oncogene family). Is predicted to have GTPase activity. Is involved in several processes, including cortical granule exocytosis\; eggshell formation\; and positive regulation of cytokinesis. Localizes to cortical granule and recycling endosome. Is expressed in gonad.
3608	WBGene00000602	-7.23265	-0.287843	8.47853	0.00359404	0.261644	protein_coding	Cuticle collagen 13	col-13	Is predicted to be a structural constituent of cuticle.
42754	WBGene00001156	-7.25025	-1.52369	6.82532	0.00898817	0.320405	protein_coding	Enoyl-CoA Hydratase	ech-7	Is an ortholog of human ECHS1 (enoyl-CoA hydratase, short chain 1). Is predicted to have enoyl-CoA hydratase activity and isomerase activity.
20110	WBGene00012011	-7.25646	-1.16253	7.29759	0.00690532	0.304139	protein_coding	Tyrosine-protein kinase	T25B9.5	Is an ortholog of human FER (FER tyrosine kinase) and FES (FES proto-oncogene, tyrosine kinase). Is predicted to have ATP binding activity and non-membrane spanning protein tyrosine kinase activity.
2107	WBGene00001829	-7.26	-1.17719	7.25991	0.00705171	0.304139	protein_coding	HoloCentric chromosome binding Protein	hcp-1	Is predicted to have cytoskeletal protein binding activity. Is involved in several processes, including kinetochore assembly\; nuclear division\; and sister chromatid biorientation. Localizes to condensed chromosome kinetochore\; nucleus\; and spindle. Is expressed in AB and Psub1.
20813	WBGene00000704	-7.28077	0.364756	9.6081	0.00193749	0.201088	protein_coding	COLlagen	col-130	Is an ortholog of human SFTPD (surfactant protein D). Is predicted to be a structural constituent of cuticle. Is expressed in intestine and vulva.
45533	WBGene00008514	-7.28627	-1.25695	7.23319	0.00715744	0.304139	protein_coding	Mitochondrial Ribosomal Protein	Large;Probable methylcrotonoyl-CoA carboxylase beta chain	Is an ortholog of human MCCC2 (methylcrotonoyl-CoA carboxylase 2). Is predicted to have ribonuclease III activity. Is expressed in metacorpus\; pm4\; pm7\; and terminal bulb. Human ortholog(s) of this gene are implicated in 3-Methylcrotonyl-CoA carboxylase 2 deficiency and combined oxidative phosphorylation deficiency 16.
34998	WBGene00004467	-7.29019	-1.73124	6.6984	0.00965067	0.330945	protein_coding	26S proteasome non-ATPase regulatory subunit 14	rpn-11	Is an ortholog of human PSMD14 (proteasome 26S subunit, non-ATPase 14). Is predicted to have metallopeptidase activity\; proteasome binding activity\; and thiol-dependent ubiquitin-specific protease activity.
37344	WBGene00006583	-7.29211	-1.32813	7.14498	0.00751806	0.306902	protein_coding	Troponin C	tnc-2	Is an ortholog of human CALML6 (calmodulin like 6). Exhibits troponin I binding activity. Human ortholog(s) of this gene are implicated in autosomal recessive nonsyndromic deafness 93.
3558	WBGene00007099	-7.3043	-1.7492	6.72623	0.00950125	0.327737	protein_coding	Probable thioredoxin-2;Thioredoxin	trx-2	Is an ortholog of human TXN2 (thioredoxin 2). Is predicted to have protein disulfide oxidoreductase activity. Localizes to mitochondrion. Is expressed in AIY\; ASEL\; body wall musculature\; and vulval muscle. Human ortholog(s) of this gene are implicated in combined oxidative phosphorylation deficiency 29.
41636	WBGene00001432	-7.3079	-1.69858	6.78802	0.00917791	0.324212	protein_coding	Peptidylprolyl isomerase	fkb-7	Is an ortholog of human FKBP7 (FKBP prolyl isomerase 7). Is predicted to have peptidyl-prolyl cis-trans isomerase activity. Human ortholog(s) of this gene are implicated in Bruck syndrome\; endogenous depression\; and osteogenesis imperfecta type 11.
14114	WBGene00021931	-7.30965	-0.50151	12.7662	0.000353033	0.109898	protein_coding	hypothetical protein	Y55F3AM.14	Is an ortholog of several human genes including ZNF264 (zinc finger protein 264)\; ZNF286B (zinc finger protein 286B (pseudogene))\; and ZNF624 (zinc finger protein 624). Is predicted to have nucleic acid binding activity. Is expressed in dorsal nerve cord\; head muscle\; intestine\; and ventral nerve cord.
4924	WBGene00001137	-7.32623	0.497332	9.94741	0.00161101	0.183436	protein_coding	Sodium/potassium-transporting ATPase subunit alpha	eat-6	Is an ortholog of human ATP1A3 (ATPase Na+\/K+ transporting subunit alpha 3). Exhibits sodium:potassium-exchanging ATPase activity. Is involved in several processes, including action potential\; establishment or maintenance of transmembrane electrochemical gradient\; and monovalent inorganic cation transport. Localizes to membrane. Is expressed in several structures, including coelomocyte\; intes…
20808	WBGene00008583	-7.32767	0.39989	9.80343	0.00174214	0.190951	protein_coding	UDP-glucuronosyltransferase	ugt-65	Is predicted to have UDP-glycosyltransferase activity.
19976	WBGene00011237	-7.34263	-0.298258	8.75072	0.00309519	0.243854	protein_coding	G-patch domain and KOW motifs-containing protein homolog 1	gkow-1	Is an ortholog of human GPKOW (G-patch domain and KOW motifs). Is predicted to have nucleic acid binding activity.
18959	WBGene00016700	-7.35383	1.79152	20.3457	6.4676e-06	0.00895818	protein_coding	hypothetical protein	C46A5.4	Is an ortholog of several human genes including EPX (eosinophil peroxidase)\; MPO (myeloperoxidase)\; and PXDN (peroxidasin). Is predicted to have peroxidase activity. Human ortholog(s) of this gene are implicated in Alzheimer's disease 1.
45115	WBGene00003801	-7.36894	-1.41956	7.15992	0.0074557	0.306893	protein_coding	Nuclear pore complex protein 15	npp-15	Is an ortholog of human NUP133 (nucleoporin 133). Is predicted to be a structural constituent of nuclear pore. Localizes to kinetochore\; nuclear membrane\; and nuclear pore. Human ortholog(s) of this gene are implicated in nephrotic syndrome type 18.
13605	WBGene00018373	-7.38015	-0.326813	13.5035	0.000238179	0.0963229	protein_coding	hypothetical protein	F43B10.1	Is an ortholog of human PPP2R3B (protein phosphatase 2 regulatory subunit B''beta). Is predicted to have protein phosphatase regulator activity.
45455	WBGene00004041	-7.38699	-0.297384	8.86233	0.00291153	0.242221	pseudogene		plg-1	Is expressed in vas deferens and in male.
15011	WBGene00022680	-7.38706	-1.20213	7.48226	0.00623158	0.298217	protein_coding	hypothetical protein	ZK180.6	Is enriched in DA neuron\; OLL\; PLM\; and PVD based on microarray and RNA-seq studies. Is affected by several genes including daf-16\; daf-2\; and glp-1 based on microarray\; proteomic\; and RNA-seq studies. Is affected by sixteen chemicals including hydrogen sulfide\; Nitric Oxide\; and methylmercury hydroxide based on microarray and RNA-seq studies.
44927	WBGene00020636	-7.39994	-1.29841	7.38203	0.00658849	0.303019	protein_coding	Probable NADH dehydrogenase [ubiquinone] iron-sulfur protein 8	mitochondrial	Is an ortholog of human NDUFS8 (NADH:ubiquinone oxidoreductase core subunit S8). Is predicted to contribute to NADH dehydrogenase activity. Is involved in mitochondrial electron transport, NADH to ubiquinone and response to drug. Localizes to mitochondrion.
15120	WBGene00019162	-7.41611	-1.87323	6.81463	0.0090421	0.321351	protein_coding	Eukaryotic Initiation Factor	eif-1.A	Is an ortholog of human EIF1AY (eukaryotic translation initiation factor 1A Y-linked). Is predicted to have translation initiation factor activity. Is expressed in head and tail.
1472	WBGene00020589	-7.41724	-2.15743	6.67649	0.00977003	0.332896	protein_coding	hypothetical protein	T19H12.3	Is enriched in amphid sheath cell based on RNA-seq studies. Is affected by several genes including daf-2\; eat-2\; and sir-2.1 based on microarray and RNA-seq studies. Is affected by eight chemicals including Rotenone\; Psoralens\; and allantoin based on RNA-seq and microarray studies.
33487	WBGene00007824	-7.41837	-1.51866	7.15942	0.00745776	0.306893	protein_coding	DihydroLipoyllysine-residue AcetylTransferase	dlat-2	Is an ortholog of human PDHX (pyruvate dehydrogenase complex component X). Is predicted to have transferase activity, transferring acyl groups. Human ortholog(s) of this gene are implicated in pyruvate decarboxylase deficiency.
5548	WBGene00008183	-7.43683	-1.46071	7.24835	0.00709726	0.304139	protein_coding	RIN (Ras/Rab INteractor) homolog	rin-1	Is an ortholog of human RIN2 (Ras and Rab interactor 2). Exhibits GTPase binding activity. Is involved in dorsal\/ventral axon guidance and neuron migration. Localizes to cell periphery\; cytoplasm\; and filopodium. Is expressed in body wall musculature\; gonad\; head neurons\; and hypodermis.
35814	WBGene00017440	-7.44458	-2.0846	6.76403	0.00930208	0.325359	protein_coding	UreidoPropionase Beta	upb-1	Is an ortholog of human UPB1 (beta-ureidopropionase 1). Exhibits beta-ureidopropionase activity. Is involved in beta-alanine biosynthetic process via 3-ureidopropionate\; thymine catabolic process\; and uracil catabolic process. Localizes to striated muscle dense body. Is expressed in body wall musculature.
40362	WBGene00002258	-7.45241	-1.08088	7.80866	0.00520017	0.288001	protein_coding	Fatty acid-binding protein homolog 6	lbp-6	Is an ortholog of human FABP7 (fatty acid binding protein 7). Is predicted to have lipid binding activity.
14852	WBGene00016432	-7.46367	-1.13019	7.74279	0.00539327	0.295571	protein_coding	hypothetical protein	C35B1.2	Is enriched in OLL\; PLM\; PVD\; germ line\; and neurons based on microarray and RNA-seq studies. Is affected by several genes including daf-12\; sir-2.1\; and pmk-1 based on microarray\; tiling array\; and RNA-seq studies. Is affected by cadmium\; paraquat\; and Sirolimus based on microarray studies.
323	WBGene00020662	-7.46627	0.333956	10.1415	0.00144995	0.17932	protein_coding	hypothetical protein	T21H3.1	Is predicted to have hydrolase activity.
42012	WBGene00012948	-7.48885	-2.37678	6.66411	0.00983813	0.332896	protein_coding	Palmitoyltransferase	dhhc-2	Is an ortholog of human ZDHHC9 (zinc finger DHHC-type palmitoyltransferase 9). Is predicted to have protein-cysteine S-palmitoyltransferase activity. Human ortholog(s) of this gene are implicated in syndromic X-linked intellectual disability Raymond type.
44662	WBGene00015481	-7.547	-0.563243	8.8345	0.00295627	0.243854	protein_coding	hypothetical protein	C05D11.1	Is an ortholog of human PITRM1 (pitrilysin metallopeptidase 1). Is predicted to have metalloendopeptidase activity.
4351	WBGene00014826	-7.55583	-1.7948	7.14059	0.00753648	0.306902	protein_coding	hypothetical protein	R13H4.2	Is enriched in head mesodermal cell and muscle cell based on RNA-seq and microarray studies. Is affected by several genes including daf-16\; daf-2\; and gld-1 based on proteomic\; microarray\; and RNA-seq studies. Is affected by fourteen chemicals including 1-methylnicotinamide\; nicotinic acid\; and D-glucose based on RNA-seq and microarray studies.
23953	WBGene00010793	-7.58888	0.80127	11.2772	0.000784815	0.147954	protein_coding	hypothetical protein	LLC1.2	Is enriched in head mesodermal cell\; intestine\; neurons\; and retrovesicular ganglion based on tiling array\; RNA-seq\; and microarray studies. Is affected by several genes including daf-16\; daf-2\; and let-7 based on microarray\; proteomic\; and RNA-seq studies. Is affected by twenty-one chemicals including methylmercuric chloride\; Rotenone\; and Mianserin based on microarray and RNA-seq stu…
46062	WBGene00012360	-7.59289	-1.60785	7.3855	0.00657576	0.303019	protein_coding	Phospholipid-transporting ATPase	tat-3	Is an ortholog of human ATP10A (ATPase phospholipid transporting 10A (putative))\; ATP10B (ATPase phospholipid transporting 10B (putative))\; and ATP10D (ATPase phospholipid transporting 10D (putative)). Is predicted to have ATPase-coupled intramembrane lipid transporter activity. Is involved in sterol metabolic process. Is expressed in several structures, including XXX cell\; anchor cell\; dista…
5282	WBGene00003916	-7.60887	1.22371	21.5914	3.37587e-06	0.00565602	protein_coding	Serine/threonine-protein kinase par-1	par-1	Is an ortholog of human MARK3 (microtubule affinity regulating kinase 3). Exhibits myosin II tail binding activity\; protein serine\/threonine kinase activity\; and ubiquitin protein ligase binding activity. Is involved in several processes, including asymmetric neuroblast division\; asymmetric protein localization involved in cell fate determination\; and vulval development. Localizes to P granu…
46557	WBGene00000673	-7.61341	0.150061	10.252	0.00136558	0.174082	protein_coding	COLlagen	col-98	Is predicted to be a structural constituent of cuticle.
46626	WBGene00003047	-7.6252	-2.07634	7.07504	0.00781716	0.310452	protein_coding	Lissencephaly-1 homolog	lis-1	Is an ortholog of human PAFAH1B1 (platelet activating factor acetylhydrolase 1b regulatory subunit 1). Is predicted to have dynein complex binding activity and microtubule plus-end binding activity. Is involved in several processes, including chiasma assembly\; engulfment of apoptotic cell\; and microtubule cytoskeleton organization. Localizes to several cellular components, including cytoskeleto…
45497	WBGene00011144	-7.64087	-2.47186	6.89268	0.00865563	0.316669	protein_coding	hypothetical protein	R08D7.4	Is an ortholog of human EEF2KMT (eukaryotic elongation factor 2 lysine methyltransferase). Is predicted to encode a protein with the following domains: Complex 1 LYR protein and LYR motif-containing protein 1.
4349	WBGene00011261	-7.64934	-1.56571	7.559	0.00597168	0.298025	protein_coding	NePHronoPhthisis (human kidney disease) homolog	nphp-4	Is an ortholog of human NPHP4 (nephrocystin 4). Is involved in several processes, including larval foraging behavior\; male mating behavior\; and non-motile cilium assembly. Localizes to ciliary basal body\; ciliary transition zone\; and non-motile cilium. Is expressed in ganglia and neurons. Is used to study Meckel syndrome and nephronophthisis. Human ortholog(s) of this gene are implicated in S…
38171	WBGene00004232	-7.65155	-1.93329	7.20992	0.00725081	0.30589	protein_coding	PaTched Related family	ptr-18	Is an ortholog of human PTCHD1 (patched domain containing 1)\; PTCHD3 (patched domain containing 3)\; and PTCHD4 (patched domain containing 4). Is involved in endocytosis\; molting cycle\; and nematode male tail tip morphogenesis.
46328	WBGene00007679	-7.65391	-2.49093	6.89005	0.0086684	0.316669	protein_coding	hypothetical protein	C18D11.1	Is enriched in PLM\; germline precursor cell\; hypodermis\; intestine\; and somatic gonad precursor based on tiling array\; RNA-seq\; and microarray studies. Is affected by several genes including daf-2\; let-7\; and dpy-10 based on microarray\; RNA-seq\; and proteomic studies. Is affected by eighteen chemicals including 1-methylnicotinamide\; Rotenone\; and Alovudine based on RNA-seq and microar…
38520	WBGene00001371	-7.65873	0.323091	10.6995	0.00107185	0.16173	protein_coding	Chloride intracellular channel exl-1	exl-1	Is an ortholog of human CLIC2 (chloride intracellular channel 2). Is predicted to have chloride channel activity. Localizes to several cellular components, including bounding membrane of organelle\; endoplasmic reticulum\; and striated muscle dense body. Is expressed in coelomocyte\; intestine\; muscle cell\; and neurons. Is used to study alcohol use disorder. Human ortholog(s) of this gene are i…
1480	WBGene00019234	-7.67654	-2.63148	6.86822	0.00877491	0.316798	protein_coding	UDP-GlucuronosylTransferase	ugt-8	Is an ortholog of several human genes including UGT1A10 (UDP glucuronosyltransferase family 1 member A10)\; UGT1A8 (UDP glucuronosyltransferase family 1 member A8)\; and UGT3A2 (UDP glycosyltransferase family 3 member A2). Is predicted to have UDP-glycosyltransferase activity.
11769	WBGene00044135	-7.68639	-2.573	6.92111	0.00851908	0.316669	protein_coding	hypothetical protein	F08G12.11	Is enriched in ASER and amphid sheath cell based on RNA-seq studies. Is affected by several genes including eat-2\; unc-70\; and lem-2 based on RNA-seq studies. Is affected by Tunicamycin\; multi-walled carbon nanotube\; and Colistin based on microarray and RNA-seq studies.
38649	WBGene00013151	-7.69981	-1.44404	7.76637	0.00532331	0.293107	protein_coding	Nop2 (NOP2)/SUN domain family member	nsun-5	Is an ortholog of human NSUN5 (NOP2\/Sun RNA methyltransferase 5). Is predicted to have RNA binding activity and methyltransferase activity.
766	WBGene00016052	-7.71853	-1.74576	7.47391	0.00626052	0.298217	protein_coding	Downstream Of DAF-16 (regulated by DAF-16)	dod-3	Is enriched in several structures, including coelomocyte\; head mesodermal cell\; pharyngeal muscle cell\; sensory neurons\; and ventral nerve cord based on microarray\; tiling array\; RNA-seq\; and proteomic studies. Is affected by several genes including daf-16\; daf-2\; and glp-1 based on microarray and RNA-seq studies. Is affected by twenty-seven chemicals including Ethanol\; tryptophan\; and…
35286	WBGene00018018	-7.71911	-2.0266	7.28939	0.00693693	0.304139	protein_coding	hypothetical protein	F33G12.6	Is predicted to have catalytic activity.
4768	WBGene00008936	-7.72117	-2.4301	7.0535	0.00791171	0.310452	protein_coding	Purple acid phosphatase	papl-1	Is an ortholog of human ACP7 (acid phosphatase 7, tartrate resistant (putative)). Is predicted to have acid phosphatase activity and metal ion binding activity.
33671	WBGene00015404	-7.72347	-1.7254	7.50543	0.00615192	0.298217	protein_coding	Nucleotide Sugar TransPorter family	nstp-4	Is an ortholog of human SLC35A3 (solute carrier family 35 member A3). Is predicted to have UDP-galactose transmembrane transporter activity. Is expressed in head\; intestinal muscle\; and tail.
37420	WBGene00004704	-7.72501	-1.64621	7.60069	0.00583516	0.298025	protein_coding	Probable splicing factor	arginine/serine-rich 7	Is an ortholog of human SREK1 (splicing regulatory glutamic acid and lysine rich protein 1). Is predicted to have RNA binding activity.
43668	WBGene00001494	-7.74566	-2.35567	7.12172	0.0076162	0.30801	protein_coding	FERM domain (protein4.1-ezrin-radixin-moesin) family	frm-8	Is an ortholog of human FRMPD4 (FERM and PDZ domain containing 4). Is expressed in PVDL and PVDR. Is predicted to encode a protein with the following domains: WW domain\; PDZ domain\; FERM\/acyl-CoA-binding protein superfamily\; FERM, N-terminal\; FERM central domain\; Band 4.1 domain\; Ubiquitin-like domain superfamily\; FERM superfamily, second domain\; and PDZ superfamily.
40837	WBGene00003596	-7.74839	-0.642941	9.17816	0.00244954	0.228426	protein_coding	Nucleolar GTP-binding protein 2	ngp-1	Is an ortholog of human GNL2 (G protein nucleolar 2). Is predicted to have GTP binding activity.
36861	WBGene00011980	-7.75329	-2.06294	7.30943	0.00685998	0.304139	protein_coding	Ubiquitin carboxyl-terminal hydrolase;hypothetical protein	T24B8.7	Is an ortholog of human USP24 (ubiquitin specific peptidase 24). Is predicted to have cysteine-type endopeptidase activity and thiol-dependent ubiquitin-specific protease activity. Human ortholog(s) of this gene are implicated in Y-linked spermatogenic failure 2 and non-syndromic X-linked intellectual disability.
20337	WBGene00007108	-7.75853	-0.0323822	15.6167	7.75945e-05	0.0606686	protein_coding	Glucose-6-phosphate 1-dehydrogenase	gspd-1	Is an ortholog of human G6PD (glucose-6-phosphate dehydrogenase). Is predicted to have glucose-6-phosphate dehydrogenase activity. Human ortholog(s) of this gene are implicated in congenital nonspherocytic hemolytic anemia.
36928	WBGene00219610	-7.76823	-2.65372	6.99367	0.00818051	0.313213	antisense_RNA		anr-51	Is affected by unc-70 based on RNA-seq studies.
43545	WBGene00022192	-7.77466	-1.79373	7.52708	0.00607842	0.298217	protein_coding	hypothetical protein	Y71H2B.2	Is an ortholog of human PHAX (phosphorylated adaptor for RNA export). Is predicted to encode a protein with the following domains: Phosphorylated adapter RNA export protein, RNA-binding domain\; Phosphorylated adapter RNA export protein, RNA-binding domain superfamily\; and Phosphorylated adapter RNA export protein.
11312	WBGene00013920	-7.7882	-2.30764	7.23892	0.00713464	0.304139	protein_coding	PhosphatidylSerine SYnthase	pssy-1	Is an ortholog of human PTDSS1 (phosphatidylserine synthase 1). Is predicted to encode a protein with the following domain: Phosphatidyl serine synthase.
15020	WBGene00022682	-7.79602	-2.64991	7.04681	0.00794131	0.310452	protein_coding	hypothetical protein	ZK185.2	Is an ortholog of human SLC41A1 (solute carrier family 41 member 1)\; SLC41A2 (solute carrier family 41 member 2)\; and SLC41A3 (solute carrier family 41 member 3). Is predicted to have cation transmembrane transporter activity.
12259	WBGene00004008	-7.80333	-2.44666	7.17232	0.00740435	0.306893	protein_coding	P-GlycoProtein related	pgp-14	Is an ortholog of several human genes including ABCB1 (ATP binding cassette subfamily B member 1)\; ABCB10 (ATP binding cassette subfamily B member 10)\; and AL669918.1. Is predicted to have ATPase-coupled transmembrane transporter activity. Is involved in response to nematicide. Human ortholog(s) of this gene are implicated in MHC class I deficiency\; inflammatory bowel disease 13\; and intrahep…
35774	WBGene00001440	-7.80339	-2.63233	7.06969	0.00784054	0.310452	protein_coding	ForKHead transcription factor family	fkh-8	Is an ortholog of several human genes including FOXD4L4 (forkhead box D4 like 4)\; FOXE3 (forkhead box E3)\; and FOXS1 (forkhead box S1). Is predicted to have DNA-binding transcription factor activity, RNA polymerase II-specific. Is expressed in ASEL\; ASER\; head neurons\; neurons\; and tail neurons. Human ortholog(s) of this gene are implicated in cataract 34 multiple types\; congenital aphakia…
1894	WBGene00019805	-7.83656	-2.11017	7.44688	0.00635525	0.298217	protein_coding	hypothetical protein	R01B10.3	Is enriched in ASER\; PLM\; head mesodermal cell\; and intestine based on RNA-seq and microarray studies. Is affected by several genes including daf-2\; age-1\; and dpy-10 based on microarray and RNA-seq studies. Is affected by eleven chemicals including Rotenone\; Mianserin\; and Psoralens based on RNA-seq and microarray studies. Is predicted to encode a protein with the following domain: Solute…
1893	WBGene00000534	-7.83948	-0.759125	9.21116	0.00240577	0.228426	protein_coding	Cystatin	cpi-2	Is an ortholog of human CST3 (cystatin C). Exhibits cysteine-type endopeptidase inhibitor activity. Is involved in positive regulation of vitellogenesis\; regulation of oocyte development\; and regulation of protein processing. Localizes to extracellular space and yolk granule. Is expressed in hypodermis\; pharyngeal gland cell\; and pharyngeal muscle cell. Human ortholog(s) of this gene are impl…
14161	WBGene00009518	-7.84351	-2.38014	7.29347	0.00692118	0.304139	protein_coding	C-type LECtin	clec-166	Is predicted to have carbohydrate binding activity. Is expressed in rectum.
18907	WBGene00018468	-7.90878	-1.51649	8.10012	0.00442671	0.271959	protein_coding	CLArinet	functional homolog of cytomatrix at the active zone proteins piccolo and fife	Is an ortholog of human BSN (bassoon presynaptic cytomatrix protein). Is predicted to have several functions, including SNARE binding activity\; calcium ion binding activity\; and phospholipid binding activity. Is involved in maintenance of presynaptic active zone structure\; spontaneous synaptic transmission\; and synaptic vesicle cycle. Localizes to presynaptic active zone. Is expressed in nerv…
13373	WBGene00010337	-7.9297	-1.51953	8.14665	0.00431455	0.271959	protein_coding	hypothetical protein	F59F4.2	Is an ortholog of human SERP1 (stress associated endoplasmic reticulum protein 1). Is predicted to encode a protein with the following domain: Stress-associated endoplasmic reticulum protein.
5462	WBGene00008262	-7.94306	-0.00427499	10.8892	0.000967466	0.159809	protein_coding	RNAi-Induced Longevity	ril-1	Is enriched in germline precursor cell and intestine based on RNA-seq and microarray studies. Is affected by several genes including let-7\; gld-1\; and hsf-1 based on RNA-seq\; proteomic\; and microarray studies. Is affected by five chemicals including Rotenone\; resveratrol\; and Chlorpyrifos based on RNA-seq and microarray studies.
1780	WBGene00018426	-7.95315	-0.236082	10.4538	0.00122421	0.166948	protein_coding	hypothetical protein	F44E7.4	Is an ortholog of human IDE (insulin degrading enzyme). Is predicted to have catalytic activity and metal ion binding activity. Is expressed in gonad.
37486	WBGene00010989	-7.97304	-2.39543	7.49636	0.00618295	0.298217	protein_coding	hypothetical protein	R03D7.2	Is an ortholog of human IGHMBP2 (immunoglobulin mu DNA binding protein 2). Human ortholog(s) of this gene are implicated in Charcot-Marie-Tooth disease axonal type 2S and distal spinal muscular atrophy 1. Is predicted to encode a protein with the following domains: P-loop containing nucleoside triphosphate hydrolase and DNA2\/NAM7 helicase-like, AAA domain.
35535	WBGene00019125	-7.97506	-2.10326	7.68427	0.00557096	0.298025	protein_coding	WASH complex subunit homolog 3	ddl-1	Is an ortholog of human WASHC3 (WASH complex subunit 3). Is involved in cytoplasmic sequestering of protein\; determination of adult lifespan\; and regulation of transcription regulatory region DNA binding activity. Localizes to cytoplasm. Is expressed in body wall musculature\; neurons\; pharynx\; spermatheca\; and vulval muscle.
43690	WBGene00021809	-7.97519	-2.51653	7.43206	0.00640781	0.298217	protein_coding	hypothetical protein	Y53G8AR.1	Is affected by several genes including daf-2\; clk-1\; and eat-2 based on RNA-seq and microarray studies. Is affected by five chemicals including Psoralens\; allantoin\; and metformin based on RNA-seq and microarray studies.
410	WBGene00017506	-7.98272	-1.06247	8.97487	0.00273753	0.242221	protein_coding	hypothetical protein	F16B4.4	Is expressed in hypodermis.
35063	WBGene00019219	-8.0068	-1.08411	8.97817	0.0027326	0.242221	protein_coding	hypothetical protein	H20J04.4	Is an ortholog of human DDX49 (DEAD-box helicase 49). Is predicted to have RNA binding activity and RNA helicase activity.
7107	WBGene00005397	-8.02864	-2.44292	7.58242	0.0058946	0.298025	protein_coding	Serpentine Receptor	class H	Is expressed in neurons. Is predicted to encode a protein with the following domain: 7TM GPCR, serpentine receptor class h (Srh).
1291	WBGene00003704	-8.02903	-1.11688	8.97939	0.00273078	0.242221	protein_coding	Nuclear Hormone Receptor family	nhr-114	Is predicted to have DNA-binding transcription factor activity and RNA polymerase II regulatory region sequence-specific DNA binding activity. Localizes to nucleus. Is expressed in germ line\; hypodermis\; and intestine.
9968	WBGene00015381	-8.03756	-2.46598	7.57209	0.00592848	0.298025	protein_coding	hypothetical protein	C03B1.13	Is an ortholog of several human genes including SLC2A10 (solute carrier family 2 member 10)\; SLC2A14 (solute carrier family 2 member 14)\; and SLC2A8 (solute carrier family 2 member 8). Is predicted to have transmembrane transporter activity. Human ortholog(s) of this gene are implicated in several diseases, including arterial tortuosity syndrome\; dystonia (multiple)\; and idiopathic generalize…
36927	WBGene00012033	-8.03798	-1.62472	8.22206	0.00413888	0.271959	protein_coding	hypothetical protein	T26C5.3	Is an ortholog of human SLC33A1 (solute carrier family 33 member 1). Is predicted to have solute:proton symporter activity. Human ortholog(s) of this gene are implicated in hereditary spastic paraplegia 42.
42835	WBGene00009558	-8.04494	-1.56799	8.31774	0.00392641	0.270046	protein_coding	hypothetical protein	F39B2.8	Is an ortholog of human GPR158 (G protein-coupled receptor 158). Is predicted to have G protein-coupled receptor activity. Is expressed in head neurons\; motor neurons\; and pharyngeal muscle cell. Human ortholog(s) of this gene are implicated in congenital stationary night blindness 1E.
22013	WBGene00004443	-8.07506	-0.146162	10.9851	0.000918665	0.159809	protein_coding	60S ribosomal protein L29	rpl-29	Is an ortholog of human RPL29 (ribosomal protein L29). Is predicted to be a structural constituent of ribosome.
365	WBGene00001578	-8.08473	-1.95157	7.99171	0.00469969	0.279786	protein_coding	Gut esterase 1	ges-1	Is an ortholog of human CES2 (carboxylesterase 2). Exhibits carboxylic ester hydrolase activity. Is involved in cellular catabolic process. Localizes to peroxisome. Is expressed in pharynx.
45312	WBGene00016250	-8.11066	-0.64928	10.0533	0.00152099	0.179872	protein_coding	Heat shock protein 110	hsp-110	Is an ortholog of human HSPA4 (heat shock protein family A (Hsp70) member 4)\; HSPA4L (heat shock protein family A (Hsp70) member 4 like)\; and HSPH1 (heat shock protein family H (Hsp110) member 1). Is predicted to have ATP binding activity. Is involved in determination of adult lifespan\; protein folding\; and response to topologically incorrect protein.
11826	WBGene00009259	-8.11069	-0.179096	11.0184	0.000902309	0.159809	protein_coding	hypothetical protein	hpo-34	Is enriched in OLL\; PVD\; head mesodermal cell\; intestine\; and pharyngeal muscle cell based on microarray\; tiling array\; RNA-seq\; and proteomic studies. Is affected by several genes including daf-2\; skn-1\; and rrf-3 based on microarray\; RNA-seq\; tiling array\; and proteomic studies. Is affected by fourteen chemicals including Cry5B\; Zidovudine\; and Psoralens based on RNA-seq and micro…
41477	WBGene00002153	-8.1305	-1.9598	8.07091	0.00449864	0.271959	protein_coding	Isoleucyl Amino-acyl tRNA Synthetase	iars-2	Is an ortholog of human IARS2 (isoleucyl-tRNA synthetase 2, mitochondrial). Is predicted to have isoleucine-tRNA ligase activity.
40945	WBGene00003925	-8.13288	-1.30086	8.8843	0.0028767	0.242221	protein_coding	Proteasome subunit alpha type-7	pas-4	Is an ortholog of human PSMA7 (proteasome 20S subunit alpha 7) and PSMA8 (proteasome 20S subunit alpha 8). Is predicted to have endopeptidase activity. Is expressed in tail.
9982	WBGene00003053	-8.16129	-1.68684	8.39998	0.0037527	0.262908	protein_coding	LAMP family protein lmp-1	lmp-1	Localizes to cytoplasmic vesicle and lysosomal membrane. Is expressed in coelomocyte\; germ line\; and pharynx.
19609	WBGene00007880	-8.17056	-0.680149	10.1378	0.00145281	0.17932	protein_coding	Probable NADH dehydrogenase [ubiquinone] 1 alpha subcomplex subunit 5	C33A12.1	Is an ortholog of human NDUFA5 (NADH:ubiquinone oxidoreductase subunit A5). Is predicted to have NADH dehydrogenase (ubiquinone) activity.
35515	WBGene00003097	-8.17091	-0.310957	10.8915	0.00096626	0.159809	protein_coding	LYSozyme	lys-8	Is involved in pharyngeal gland morphogenesis. Is expressed in g1AR\; g1P\; neurons\; and pharyngeal gland cell.
4758	WBGene00007605	-8.20528	-1.62413	8.55289	0.00345015	0.255232	protein_coding	Heme Responsive Gene	hrg-7	Is an ortholog of human REN (renin). Is predicted to have aspartic-type endopeptidase activity. Is expressed in amphid neurons and phasmid neurons. Human ortholog(s) of this gene are implicated in familial juvenile hyperuricemic nephropathy and neuronal ceroid lipofuscinosis 10.
38464	WBGene00006964	-8.23679	-0.524311	10.6232	0.001117	0.16173	protein_coding	5'-3' exoribonuclease 2 homolog	xrn-2	Is an ortholog of human XRN2 (5'-3' exoribonuclease 2). Exhibits 5'-3' exoribonuclease activity. Is involved in several processes, including miRNA catabolic process\; negative regulation of gene silencing by miRNA\; and regulation of vulval development. Localizes to nucleus. Is expressed in M5 neuron\; PVT\; intestine\; and pharyngeal epithelial cell.
39966	WBGene00000474	-8.2487	-1.43372	8.87826	0.00288623	0.242221	protein_coding	C. Elegans Y-box	cey-3	Is an ortholog of human LIN28A (lin-28 homolog A) and LIN28B (lin-28 homolog B). Exhibits ribonucleoprotein complex binding activity. Localizes to ribonucleoprotein complex. Is expressed in germ cell\; head muscle\; intestine\; somatic cell\; and somatic nervous system.
20706	WBGene00009435	-8.32	-1.49077	8.94694	0.00277971	0.242221	protein_coding	Sulfhydryl oxidase	F35G2.1	Is an ortholog of human QSOX1 (quiescin sulfhydryl oxidase 1) and QSOX2 (quiescin sulfhydryl oxidase 2). Is predicted to have flavin-linked sulfhydryl oxidase activity and protein disulfide isomerase activity.
33776	WBGene00020181	-8.376	-0.188092	11.7322	0.000614403	0.13696	protein_coding	hypothetical protein	T02H6.11	Is an ortholog of human UQCRB (ubiquinol-cytochrome c reductase binding protein). Is predicted to contribute to ubiquinol-cytochrome-c reductase activity. Human ortholog(s) of this gene are implicated in mitochondrial complex III deficiency nuclear type 3.
14179	WBGene00000678	-8.38993	0.449476	13.2177	0.000277387	0.097347	protein_coding	COLlagen	col-104	Is predicted to be a structural constituent of cuticle.
2770	WBGene00000218	-8.39594	1.33729	15.1646	9.85677e-05	0.066761	protein_coding	ASpartyl Protease	asp-5	Is an ortholog of several human genes including BACE2 (beta-secretase 2)\; CTSE (cathepsin E)\; and PGC (progastricsin). Is predicted to have aspartic-type endopeptidase activity. Human ortholog(s) of this gene are implicated in familial juvenile hyperuricemic nephropathy.
8206	WBGene00000988	-8.49443	-0.699072	10.904	0.000959768	0.159809	protein_coding	DeHydrogenases	Short chain	Is an ortholog of human HSD17B8 (hydroxysteroid 17-beta dehydrogenase 8). Is predicted to have oxidoreductase activity, acting on the CH-OH group of donors, NAD or NADP as acceptor and quinone binding activity. Human ortholog(s) of this gene are implicated in several diseases, including Leber congenital amaurosis 13\; apparent mineralocorticoid excess syndrome\; and autosomal recessive congenital…
1339	WBGene00017984	-8.53554	-0.466266	11.5408	0.000680987	0.143383	protein_coding	GMP reductase	F32D1.5	Is an ortholog of human GMPR (guanosine monophosphate reductase) and GMPR2 (guanosine monophosphate reductase 2). Is predicted to have GMP reductase activity.
16104	WBGene00022776	-8.62195	-1.7091	9.25141	0.00235347	0.226242	protein_coding	ER membrane protein complex subunit 4	perm-3	Is an ortholog of human EMC4 (ER membrane protein complex subunit 4). Is predicted to encode a protein with the following domain: TMEM85\/ER membrane protein complex subunit 4.
41920	WBGene00008857	-8.62498	-0.296048	12.1693	0.00048593	0.123891	protein_coding	Translocase	Inner Mitochondrial Membrane	Is an ortholog of human TIMM23 (translocase of inner mitochondrial membrane 23). Is predicted to have mitochondrion targeting sequence binding activity and protein transmembrane transporter activity. Is involved in protein import into mitochondrial matrix.
39643	WBGene00015704	-8.67804	-1.40581	9.80477	0.00174087	0.190951	protein_coding	TIAM (mammalian Tumor Invasion And Metastasis factor) homolog	tiam-1	Is an ortholog of human TIAM2 (TIAM Rac1 associated GEF 2). Exhibits Rac guanyl-nucleotide exchange factor activity. Is involved in positive regulation of GTPase activity. Localizes to cell periphery and growth cone. Is expressed in gonad and neurons.
37466	WBGene00000293	-8.8462	-1.34249	10.2909	0.00133708	0.174082	protein_coding	F-actin-capping protein subunit beta	cap-2	Is an ortholog of human CAPZB (capping actin protein of muscle Z-line subunit beta). Exhibits actin filament binding activity. Is involved in actin cytoskeleton organization and embryonic axis specification. Localizes to cytoplasm and dynactin complex. Is expressed in tail.
13776	WBGene00017339	-8.8746	-1.21936	10.6276	0.0011143	0.16173	protein_coding	hypothetical protein	F10D7.2	Is an ortholog of human MFSD10 (major facilitator superfamily domain containing 10). Is expressed in head. Is predicted to encode a protein with the following domains: Major facilitator superfamily and MFS transporter superfamily.
21121	WBGene00010711	-8.89819	-1.84478	9.61092	0.00193453	0.201088	protein_coding	hypothetical protein	K09B11.4	Is enriched in AVK and somatic gonad precursor based on RNA-seq studies. Is affected by several genes including daf-16\; clk-1\; and atfs-1 based on microarray and RNA-seq studies. Is affected by six chemicals including multi-walled carbon nanotube\; Alovudine\; and Sodium Chloride based on RNA-seq and microarray studies.
12542	WBGene00000282	-8.90458	-1.50455	10.1155	0.00147054	0.17932	protein_coding	Carbonic AnHydrase	cah-4	Is an ortholog of human CA3 (carbonic anhydrase 3). Exhibits carbonate dehydratase activity. Is involved in small molecule metabolic process. Is expressed in several structures, including body wall musculature\; enteric muscle\; excretory cell\; rectal muscle\; and somatic nervous system. Human ortholog(s) of this gene are implicated in isolated hyperchlorhidrosis and retinitis pigmentosa 17.
5334	WBGene00009602	-8.91136	-1.84712	9.63439	0.00190996	0.201088	protein_coding	hypothetical protein	F40G12.7	Is affected by several genes including daf-2\; clk-1\; and dpy-21 based on microarray and RNA-seq studies. Is affected by four chemicals including methylmercuric chloride\; Alovudine\; and resveratrol based on microarray and RNA-seq studies. Is predicted to encode a protein with the following domain: Protein of unknown function DUF1265.
42038	WBGene00011059	-9.17045	0.930481	17.0951	3.55699e-05	0.0366981	protein_coding	hypothetical protein	R06C1.4	Is an ortholog of human CSTF2T (cleavage stimulation factor subunit 2 tau variant). Is predicted to have mRNA binding activity.
27187	WBGene00006558	-9.19684	-1.64946	10.4823	0.00120546	0.166325	protein_coding	Putative T-box protein 39	tbx-39	Is predicted to have DNA-binding transcription activator activity, RNA polymerase II-specific\; RNA polymerase II activating transcription factor binding activity\; and RNA polymerase II regulatory region sequence-specific DNA binding activity. Is expressed in head muscle\; head neurons\; intestine\; tail neurons\; and ventral nerve cord.
39820	WBGene00016258	-9.21536	-0.308407	13.7715	0.000206504	0.0906662	protein_coding	V-type proton ATPase subunit	vha-16	Is an ortholog of human ATP6V0D1 (ATPase H+ transporting V0 subunit d1). Is predicted to have proton-exporting ATPase activity, phosphorylative mechanism and proton-transporting ATPase activity, rotational mechanism. Is expressed in head and tail.
6221	WBGene00009030	-9.23833	-1.60676	10.6356	0.00110949	0.16173	protein_coding	C-type LECtin	clec-233	Is predicted to have carbohydrate binding activity.
12561	WBGene00006816	-9.48721	-1.31946	11.7185	0.000618936	0.13696	protein_coding	Nuclear migration and anchoring protein unc-84	unc-84	Is an ortholog of human SUN2 (Sad1 and UNC84 domain containing 2). Exhibits lamin binding activity. Is involved in several processes, including nuclear migration along microtubule\; oviposition\; and vulval development. Localizes to integral component of membrane and nuclear inner membrane. Colocalizes with lamin filament. Is expressed in several structures, including oocyte. Human ortholog(s) of…
11945	WBGene00199820	-9.58296	2.47512	35.395	2.69658e-09	7.90639e-06	ncRNA		C34E11.15	N.A.
7093	WBGene00005829	-9.6765	-1.26926	12.2608	0.000462679	0.121689	protein_coding	Serpentine Receptor	class W	Is predicted to have G protein-coupled peptide receptor activity.
45111	WBGene00202334	-9.68419	-1.26272	12.2949	0.000454304	0.121689	ncRNA		C29E4.18	N.A.
37941	WBGene00013255	-9.69568	-0.94552	13.1854	0.000282213	0.097347	protein_coding	Trimeric intracellular cation channel type 1B.1	tric-1B.1	Is an ortholog of human TMEM38A (transmembrane protein 38A) and TMEM38B (transmembrane protein 38B). Is predicted to have potassium channel activity. Human ortholog(s) of this gene are implicated in osteogenesis imperfecta type 14.
46560	WBGene00008811	-9.72581	0.23825	16.9922	3.75493e-05	0.0366981	protein_coding	hypothetical protein	F14F7.4	Is enriched in DD neuron\; germ line\; and in male based on RNA-seq and microarray studies. Is affected by several genes including daf-2\; dpy-10\; and eat-2 based on microarray and RNA-seq studies. Is affected by thirteen chemicals including methylmercuric chloride\; Rotenone\; and Tunicamycin based on microarray and RNA-seq studies.
45110	WBGene00016203	-9.73367	-0.935775	13.306	0.000264624	0.097347	protein_coding	Putative protein tag-250	tag-250	Is an ortholog of several human genes including TDRD12 (tudor domain containing 12)\; TDRD15 (tudor domain containing 15)\; and TDRKH (tudor and KH domain containing). Is expressed in hypodermis\; intestine\; neurons\; and pharyngeal muscle cell. Human ortholog(s) of this gene are implicated in cataract 36. Is predicted to encode a protein with the following domain: Tudor domain.
34123	WBGene00019044	-9.80198	-1.16191	12.8254	0.000342038	0.109898	protein_coding	hypothetical protein	F58E1.13	Is enriched in NSM based on tiling array studies. Is affected by several genes including lin-4\; lin-14\; and clk-1 based on tiling array\; RNA-seq\; and microarray studies. Is affected by seven chemicals including Rotenone\; Psoralens\; and allantoin based on RNA-seq and microarray studies.
34905	WBGene00017406	-9.99367	-0.992953	13.7514	0.00020873	0.0906662	protein_coding	SKN-1 Dependent Zygotic transcript	sdz-12	Is an ortholog of several human genes including ZNF462 (zinc finger protein 462)\; ZNF786 (zinc finger protein 786)\; and Zbtb39. Is predicted to have metal ion binding activity and nucleic acid binding activity. Is expressed in several structures, including Z1.pa\; Z4.ap\; dorsal uterine precursor\; head muscle\; and ventral uterine precursor. Human ortholog(s) of this gene are implicated in nep…
11764	WBGene00008586	-10.0017	-0.887026	14.109	0.000172572	0.0885641	protein_coding	Small Nuclear RibonucleoProtein homolog	snrp-40.1	Is an ortholog of human SNRNP40 (small nuclear ribonucleoprotein U5 subunit 40). Is predicted to encode a protein with the following domains: WD40 repeat\; WD40\/YVTN repeat-like-containing domain superfamily\; G-protein beta WD-40 repeat\; and WD40-repeat-containing domain superfamily.
18961	WBGene00000603	-10.4353	1.77962	25.1205	5.39048e-07	0.00126439	protein_coding	Cuticle collagen 14	col-14	Is predicted to have extracellular matrix structural constituent.
7306	WBGene00012670	-11.0349	-0.0123698	20.229	6.87446e-06	0.00895818	protein_coding	hypothetical protein	Y39B6A.8	Is affected by several genes including daf-16\; daf-12\; and eat-2 based on tiling array\; microarray\; and RNA-seq studies. Is affected by seven chemicals including methylmercuric chloride\; multi-walled carbon nanotube\; and stavudine based on microarray and RNA-seq studies. Is predicted to encode a protein with the following domain: Cysteine-rich repeat.
9135	WBGene00003412	-12.8145	1.68718	35.5267	2.5202e-09	7.90639e-06	protein_coding	hypothetical protein	mrp-6	Is an ortholog of human ABCC4 (ATP binding cassette subfamily C member 4). Is predicted to have ATPase-coupled transmembrane transporter activity. Human ortholog(s) of this gene are implicated in several diseases, including Dubin-Johnson syndrome\; bronchiectasis 1\; and diabetes mellitus (multiple).
6921	WBGene00013356	-14.3482	3.16775	50.6953	1.08263e-12	6.34852e-09	protein_coding	hypothetical protein	Y59A8B.24	Is enriched in pharynx based on RNA-seq studies. Is affected by several genes including daf-12\; cyc-1\; and mir-34 based on microarray\; tiling array\; and RNA-seq studies.
9149	WBGene00004285	-16.6991	5.81278	81.3863	1.87324e-19	2.19694e-15	protein_coding	RAB family	rab-37	Is an ortholog of human RAB26 (RAB26, member RAS oncogene family). Is predicted to have GTPase activity. Is expressed in head neurons and tail neurons.
